# Supplementary material for: Ribosome Profiling and RNA Sequencing Reveal Genome-Wide Cellular Translation and Transcription Regulation Under Osmotic Stress in Lactobacillus rhamnosus ATCC 53103
Source: Front Microbiol. 2021 Nov 25;12:781454. doi: 10.3389/fmicb.2021.781454 (PMC8656396; doi:10.3389/fmicb.2021.781454)
Supplement: Supplementary file 5 [file Table_1.XLSX]

## Sheet: Sheet1
Table S1 Statistics of sequencing reads.
Sample	RPF				mRNA
	CG		OS		CG		OS
	Replicate1	Replicate2	Replicate1	Replicate2	Replicate1	Replicate2	Replicate1	Replicate2
Total reads	81788555	80342209	61136412	55170767	13569582	13896287	11356406	13967472
Clean reads number(%)	81,554,208(99.71%)	80,053,134(99.64%)	60,935,010(99.67%)	55,026,442(99.74%)	13,550,170(99.86%)	13,879,568(99.88%)	11,342,742(99.88%)	13,951,876(99.89%)
Low-quality reads number(%)	6,339(0.01%)	5,976(0.01%)	4,146(0.01%)	4,635(0.01%)	37,816(0.14%)	37,993(0.12%)	26,624(0.12%)	30,424(0.11%)
Mapped to rRNA reads(%)	14,151,300(17.35%)	13,132,294(16.40%)	14,443,872(23.70%)	6,471,119(11.76%)	453,244(3.34%)	438,197(3.16%)	351,256(3.10%)	416,522(2.99%)
Mapped to transcriptome(%)	15,312,469(18.78%)	14,615,328(18.26%)	9,995,986(16.40%)	9,762,754(17.74%)	12,846,985(94.81%)	13,170,042(94.89%)	10,747,670(94.75%)	13,232,429(94.84%)
Gene numbers with reads mapped(%)	2,795(97.73%)	2783(98.01%)	2,808(98.18%)	2,808(98.18%)	2,655(92.83%)	2663(93.01%)	2,679(93.67%)	2,691(94.09%)

## Sheet: Sheet2
1575	1699	1259	1755	1173
7859	6069	6801	5103	5382
356	859	524	316	484
184	444	123	239	151
10159	12278	3971	6907	6214
11274	11973	5201	5929	5455
5	6	0	4	10
244	53	56	28	72
84	39	42	27	33
1	5	3	4	2
41	50	56	51	33
8466	14743	5798	10557	8710
5019	7100	3202	3501	3022
31777	33227	13567	31260	31166
242	1276	1214	825	465
104	100	109	41	52
81	95	78	39	22
16	14	11	10	13
129.33	192.73	0	43.52	0.6
10	7	5	16	6
1413.93	2437.71	1056.8	1727.41	838.48
3	3	2	1	6
15	14	9	20	6
9	5	4	28	21
217.3	524.67	0.68	0.65	378.56
2.02	10	2.02	5.04	7.13
51	15	16	21	39
39	56	14	30	53
266	355	232	197	320
3304	36873	2724	558	512
172	158	142	115	123
99	122	73	95	50
38	87	16	15	12
1692	1430	948	1108	731
365	516	261	355	223
218	243	172	202	211
482	333	248	376	237
1281	1229	743	572	445
291	99	186	210	112
22206	19373	20014	17771	12267
271	400	179	223	90
69	112	27	118	75
42	53	27	19	25
26	20	12	19	8
58	63	32	73	56
10	15	1	17	8
84.28	120	130.56	89.4	101
52.72	89	56.44	63.6	37
96	59	58	59	75
27	36	14	15	23
1869	1030	1375	677	632
212	199	180	97	98
714	650	358	431	354
181	168	151	129	117
81	46	60	59	56
1761	1187	1430	1038	895
927	497	374	366	664
1058	1054	1086	730	707
80	93	120	92	121
186	539	487	338	382
287	230	267	142	167
13	14	16	16	18
29	49	44	14	19
24	14	28	11	12
382	337	83	579	488
65	42	16	61	64
2905.48	168.05	90.26	67.11	73.91
25787.5	686.95	1377.74	205.89	448.09
7983	429	371	171	116
15135	583	693	932	603
1	7	14	2	5
2224	3257	1740	1277	1079
1679	3056	1150	728	564
1505	1833	1147	699	692
6623	7651	6280	3533	2388
127	112	51	40	28
157	58	33	39	30
57	87	51	56	50
75	54	57	26	18
7	9	8	3	3
40	46	34	28	40
103	109	63	110	72
68	21	45	35	33
67	33	24	32	22
3	3	0	4	2
38	39	4	18	5
3	2	1	8	4
18	18	5	18	13
16	15	10	8	14
19	33	15	11	14
1	3	1	0	2
33	42	67	31	14
84	85	163.06	47	27.76
4	12	70.94	6	4.24
7	18	104	3	1
11	78	1562	20	13
16	7	14	4	11
197	142	137	175	142
37	29	25	23	17
1555	728	846	834	596
1629	2736	1298	1161	1135
4242	4990	3012	3212	4337
3804	4833	1633	2643	2629
2509	2018	1092	1504	1692
4721	3531	2050	2701	3164
7372	7766	4744	6967	5490
3635	3735	3127	2877	2102
2861	3484	3609	2120	1659
319	319	230	453	334
40	59	41	49	40
4	3	1	5	2
3	5	2	19	9
2	12	7	13	8
152	160	138	137	120
2745	2681	1957	1845	1570
2345	1988	2424	973	1483
1460	1961	1268	1291	992
2140	3887	2044	2865	2098
74	89	98	89	146
80	56	101	127	260
17	13	16	33	54
142	194	61	122	55
115	191	87	108	98
17	14	22	35	7
55	64	35	48	51
135	120	96	108	113
60705	36658	14048	33804	29908
145	540	78	213	220
141	103	151	100	248
27	97	13	35	38
2460	3591	1767	2458	1519
92	72	73	113	119
230	211	416	136	163
122	136	81	130	74
45	83	62	76	69
0	0.97	58.63	0	0.01
11	19	3	9	4
238	166	104	79	65
969	711	591	320	314
67	65	59	30	30
16756	9960	7828	21713	26575
0	0	0	0	0
17	23	26	27	14
42	55	30	61	34
13	55	15	35	16
844	954	823	646	394
313	295	222	267	133
176	188	126	129	75
73486	53064	39462	46672	39608
141	79	97	155	210
89	66	45	128	104
39	30	23	37	51
408	254	195	362	383
642	393	391	547	718
549	612	349	678	454
42	34	12	37	29
104	184	40	82	21
145	155	114	72	113
97232	3897	4743	4226	3396
158	293	223	247	171
57.67	17	14.88	49.76	73
34.33	25	23.12	19.24	26
6	14	7	4	4
15	15	6	8	9
9	17	9	3	5
78	120	126	88	88
13	16	31	17	4
100	113	83	68	60
219	449	428	291	185
733	594	503	495	628
18	20	8	9	10
4	0	3	2	2
139	94	72	57	80
13	18	8	13	10
24	27	12	13	9
918	908	1657	453	619
1151	1258	696	711	607
108	116	213	91	102
1377	1260	1097	749	1023
3432	4921	2780	4000	4680
35	56	56	50	30
29	24	28	19	20
152	157	131	93	98
46	49	50	23	47
277	248	266	201	239
148	158	91	116	74
905	1013	552	480	400
71161	31936	17129	23906	38690
2736	6507	16468	1539	1563
23	12	11	14	14
49	86	30	48	29
33.41	28	20	20.32	33
44.59	87	38	38.68	35
44	35	10	24	32
224	297	246	294	253
1133	1032	860	455	391
222	153	147	135	125
717	794	298	423	220
548	610	544	390	323
1841	3276	1866	1384	1203
2897	2609	1798	2375	2356
790	1045	453	898	721
1352	1455	899	1325	1017
563	647	446	623	322
425	1208	720	594	337
109	141	65	48	33
45	43	27	67	23
775	622	587	292	395
317	616	493	184	262
44	90	43	39	27
2490	2002	2392	1214	1152
1128	1636	1446	677	528
13	32	37	13	21
28	75	51	22	24
18	32	12	5	8
15	31	14	11	7
73	88	66	57	100
109	246	213	237	154
4914	7985	4802	4432	2837
3497	7034	4358	2779	1765
1717	2885	2722	1230	1009
762	623	875	465	559
985	897	830	782	814
10273	9303	6423	9479	5183
1257	1263	608	819	606
2348	2136	1175	1440	1307
3044	2399	1361	1784	1567
1454	2010	976	1375	1065
997	672	358	766	996
5923	5844	4208	6346	5716
2653	2873	1459	1871	1693
50320	51497	32773	36459	24371
29	39	25	22	11
5822	6666	3214	4142	3011
4929	8021	2646	3163	2397
24800	23262	13232	21195	19929
2590	3079	2615	3178	2177
6869	8972	7927	10610	7087
2970	3641	2436	2462	2428
3911	3827	3323	1976	1667
245	186	114	145	153
22	29	26	12	21
93	62	110	33	73
6	7	11	10	3
24	11	26	11	28
60	79	36	37	42
35	71	36	33	31
50	59	44	36	38
60	82	68	53	50
17	13	20	12	23
11	28	11	10	16
7	16	2	10	8
19	19	14	12	9
161	334	165	165	120
778	784	789	488	501
766	788	466	520	473
44.17	51	34	44	44
10727	12842	4539	7945	7215
1572	1325	848	1009	991
632	889	793	728	561
1351	1511	1568	1551	1419
2631	3395	1383	2911	2304
7465	8819	4243	7641	4235
2234	2668	1794	2176	1811
2104	2949	1469	3629	2070
1405	2271	1250	1471	1145
190	369	195	188	152
1805	2060	1600	747	834
2127	1873	1741	1198	893
1788	2853	1690	1094	1326
450	1366	543	348	168
52	700	41	9	11
398	538	243	355	273
1228	1531	593	1067	992
4729	5277	1903	4115	4350
168	343	205	116	254
1230	779	958	813	841
1205	850	1088	442	498
1030	6729	1540	2487	1638
64	123	58	61	37
2481	750	853	685	1114
504	427	304	385	276
303	278	225	318	304
81	161	121	81	39
11	48	24	21	8
42	87	55	33	31
14	38	22	15	11
32	32	52	28	29
2	9	8	8	8
232	334	257	205	145
366	436	417	242	191
631	510	444	361	242
3612	3359	2615	2562	1997
1467	1428	1241	1344	702
10954	22599	14883	10406	9052
45642	17890	44710	13744	24068
109	146	84	88	51
122.37	123.18	89.85	55.48	61.38
470.63	596.82	499.15	273.52	250.62
1181	728	608	405	483
1610	2463	1188	1487	1130
11676	6738	6705	6106	6751
1606	1464	1062	724	828
14155	12005	10678	6964	8532
3519	4767	4236	2166	2980
1775	3169	1389	1173	1445
259	747	274	243	434
230	499.47	125.31	128	163
414	953.53	310.69	321	476
379	1018	324	385	449
974	911	1565	1310	2063
1234	1435	1668	1283	2042
2411	664	1777	806	1961
661.86	784.43	435.58	541.56	515.48
2104.67	1851	2102	829	2060
626.33	626	600	365	704
360	427	291	347	231
751	936	654	490	446
1158.71	1269.57	982.16	810.29	686.65
1997	2147	1085	1485	856
17	32	18	7	5
19	31	10	21	8
24	26	11	13	10
3	4	2	1	16
1	3	5	4	3
6	4	2	4	5
4	4	1	5	2
407	570	1801	242	215
1351	2229	7645	913	1156
1473	2537	763	1716	1602
48	61	165	36	41
0	6	3	0	1
1	4	1	2	2
0	1	1	1	2
2	4	0	2	2
1	3	3	3	2
14	13	13	8	12
24	12	13	18	17
11	20	10	17	11
1032	1061	653	932	602
495	364	198	69	133
637	541	238	380	486
22	33	14	15	16
146.79	298.56	154.54	154.62	121.99
1905	1754	1899	524	840
5	3	2	7	2
10	5	3	1	2
2	7	3	2	2
2833	1940	1360	2129	1623
661.86	784.43	435.58	541.56	515.48
23	15	15	16	19
16	15	6	17	16
123	143	54	115	98.03
32	68	34	61	28.97
114	94	75	110	78
57	70	29	33	28
9	21	11	21	18
8	11	3	1	1
15	12	5	10	4
29.47	18	43	24	18.7
9.53	7	3	7	2.3
8	11	8	15	11
11	3	6	9	4
38	36	38	34	42
78	60	72	56	64
36	40	27	35	11
2	3	7	5	4
11	26	18	10	11
22	15	7	22	20
1164	660.8	359	326.43	353.21
790	1075	538	159	280
433	345	268	310	384
1269	973	611	602	841
1481	775	1447	817	1109
718	471	430	247	316
25	12	17	9	8
55	48	32	56	34
9	15	12	9	15
129.33	192.73	0	43.52	0.6
172	145	124	121	120
335	335	218	167	179
2592.93	4167.5	3355.72	1443.6	1441.03
1234.07	2384.5	2253.28	880.4	843.97
2915	5375	5521	1349	1532
6608	6975	9032	1621	2290
1879	1259	1583	814	1102
753	425	447	246	342
99	87	60	48	77
187	149	135	130	180
48	118	55	44	60
65	148	104	60	55
140	234	182	109	103
104	166	140	78	90
259	239	379	189	207
10415	1462	1593	1270	1160
11770	1541	1760	1146	855
12833	2161	1892	1115	1182
927	150	131	101	98
150	31	17	7	6
5	3	2	1	3
2070	1196	2251	2366	4492
24.61	18.28	38.48	25.01	18.35
91	166	136	70	60
9	22	13	25	15
59	123	80	89	52
580	236	242	473	482
15762	6191	5104	5516	5541
6995	1712	964	2600.5	2255.71
9689	5573	2335	3168.5	3371.29
129.33	192.73	0	43.52	0.6
16	26	14	31	20
181	278	167	264	212
160	221	190	252	216
1	298.56	154.54	154.62	121.99
29	43	7	25	19
6	11	3	5	3
146	201	103	98	104
1714	1091	1191	910	990
103	210	77	291	279
40	40.01	27	27.02	45.06
69	72	33	55	49
37.39	23.72	18.52	37.99	32.65
6	16	5	20	3
661.86	784.43	435.58	541.56	515.48
13.08	27.1	89.19	20.09	17.03
202	324	218	184	170
34	47	43	52	38
14	32	15	12	17
368	256	307	188	341
243	250	178	232	263
20	31	20	15	13
149	150	168	133	125
16	51	37	32	22
17	63	53	20	35
110	202	218	115	96
46	102	51	36	23
18	50	45	26	19
29	53	12	17	17
0	2	0	0	1
2	7	3	7	6
225	269	169	219	85
103	84	48	85	74
146	161	53	82	50
275	227	135	163	158
26619	9001	7999	3987	5504
857	563.61	467	287	283
84	89	24	50	21
107	51	71	73	63
0	1	0	1	1
865.68	262.33	682.29	778.3	328.3
37	8	6	16	12
2	7	4	4	2
5284	4223	4169	4358	3616
84	72	36	49	62
1312	1362	2392	805	743
93	411	145	106	135
421	1317	762	383	501
1081.9	1812.61	1202.03	882.22	811.5
4408.1	4154.41	3821	1930.78	3106.5
1159	1177	1128	595	527
36	68	65	50	47
22	39	36	65	52
146.79	298.56	154.54	154.62	121.99
23.31	21	14	25	26
27	66	31	58	37
0	0	0	0	0
28	59	26	33	27
632	594	505	342	266
47	83	54	41	48
207	211	132	221	141
21	21	8	6	6
342	311	227	225	143
222	136	109	143	126
36767	23349	14463	25355	20152
7231	8925	7682	4017	5723
98	42	39	15	37
31	60	28	41	38
91	170	360	55	61
1068	604	596	409	511
82	48	31	34	30
3498	3483	1774	4126	2505
88	37	77	31	54
571	786	510	422	378
3169	4829	3302	2217	1841
1311	1241	734	771	797
165	170	67	88	65
1566	2056	2263	892	940
420	783	707	195	174
2007	1019	1005	1075	739
23	38	11	14	11
65	104	77	76	61
102	124	125	129	113
164	339	233	226	179
322	283	210	163	210.29
1354	1428	1076	1335	855.71
90	52	26	37	38
45	42.53	32.64	36.71	27.68
18	21.47	10.36	8.29	7.32
12575	11123	9656	6087	6190
1066	818	276	544	394
151	269	240	145	174
1108	822	1454	545	727
241	162	256	55	91
19.49	49	70	41	36
4	27	35	19	23
0	2.34	2.25	1.11	4.31
13	31	31	35	18
51	51	45	41	23
84	78	69	116	87
1856	1549	712	447	394
12084	8051	7761	3976	2913
111	114	67	117	121
6	12	4	10	6
211	448	409	169	218
119	312	262	171	153
103	274	302	200	170
420	543	346	913	770
1260	5305	2479	591	470
23	23	26	21	38
46.36	28.57	27.14	29.48	28.76
3.64	17.43	10.86	3.52	13.24
69	130	73	79	60
520	1066	1152	496	737
59.76	67.3	88.61	56.95	60.15
65.24	144.7	107.39	72.05	99.85
297	423	272	235	316
205	251	151	207	195
0	0.97	58.63	0	0.01
394.61	953.85	209	124	85
118.39	335.15	79	40	41
6.26	17.36	8.21	8.15	1.02
146.79	298.56	154.54	154.62	121.99
126	149	151	35	32
146.84	321	161	175	148.5
531.16	957	652	529	390.5
3391	3799	2386	2291	2449
3561	2666	2863	1893	1877
21170	524	714	293	314
162	252	51	135	113
1078	3904	1234	2719	2726
5572	12987	6008	12405	12071
324	301	374	125	139
420	1915	302	427	309
1390	855	1327	559	709
193	189	212	67	70
40703.8	63120.7	17887.3	74460.8	7065.95
504	509	463	266	243
465	526	727	171	209
222	245	84	166	130
1597	2921	1672	1842	1390
2257	2455	2206	1342	1187
280	625	102	293	175
6723	10655	4227	6224	5502
506	515	470	182	208
80	111	134	96	77
88	119	67	102	52
77	55	29	8	13
62	48	29	22	12
74	111	88	39	42
245	194	213	90	107
900	987	583	718	275
40	29.52	23	18	26
63	96	51	71	28
43	61	37	48	44
361	316	518	330	272
208	106	191	217	258
933	1584	1057	586	577
130	225	70	103	104
3282	2075	2335	2780	2345
1552	1274	613	635	511
174	219	85	173	128
5831	11929	4130	11914	9566
418	266	388	427	352
56	105	129	43	96
319	320	921	200	660
734	169	470	143	734
34	26	41	25	42
24	22	41	14	28
10	18	9	8	21
19	14	0	8	19
76	127	81	137	300
94	61	51	88	155
1151	477	567	494	627
6695	6218	4310	4240	3169
2571	2914	1614	1424	1100
471	834	315	313	278
6054	6534	4371	2757	2796
12	27	9	8	7
10	17	12	21	23
184	358	147	153	160
1811	2013	1499	1431	1238
255	217	141	146	172
219	156	122	126	148
610.79	329.87	223.48	257.72	454.76
614	583	402	358	294
427	754	539	470	281
386	224	122	185	140
1077	808	843	892	614
420	369	239	358	274
1772	1552	1146	906	779
991	33603	4401	632	487
202	1378	207	286	194
1027	3062	1178	603	717
460	3392	565	359	394
50	842	159	51	38
1197	3061	1237	1173	1470
3057	2272	2767	1640	1704
2704	2731	1839	1666	1830
3348	2529	2043	1895	1804
1271	1348	956	563	476
2691	2996	1809	2223	2511
216.88	199.39	92.53	92.93	183.52
39	80	37	54	17
3449	1514	2479	1179	1323
1300	723	962	465	613
1377	534	893	358	593
493	430	384	276	196
10	15	7	1	2
28	46	35	14	13
165	194	186	103.79	90
7	3	9	5.21	4
229	291	182	166	150
560	818	393	468	395
335	366	641	115	121
91	45	101	32	40
15	29	16	9	8
39	57	48	28	32
669	1193	1068	619	370
460	864	737	461	433
722	805	384	1971	1101
24	42	17	107	56
105	114	74	95	68
122	161	76	103	46
976	991	863	776	686
316	396	110	344	166
621	1089	415	434	290
1404	1031	747	832	785
906	1785	648	285	340
4318	2652	2308	2059	1487
167	123	54	114	84
1921	1697	1137	1682	1137
85	83	40	80	63
396	649	391	434	331
1274	1525	797	741	591
1683	1606	1485	811	1521
433	505	403	327	306
153	157	155	149	111
109	245	121	170	253
68	114	91	60	120
1949	856	1749	509	997
310	173	155	281	150
85	179	100	123	80
550	211	206	288	218
1464	1453	1396	1373	1010
2357	1440	986	1345	783
716	1573	1281	932	359
4080	4304	2908	2230	1723
1956.66	1741.38	1338.64	1126.13	816.23
6592	7040	8601	5331	4494
1726	1560	1015	1963	1077
1001	1372	560	1049	1029
13834	8646	5635	11640	9606
561	718	283	627	464
1266	3364	777	898	869
3350	2356	1383	1115	1380
5299	4387	4637	2858	2441
322	291	242	287	136
247	369	220	286	172
339	302	198	151	121
86	131	86	58	38
1297	1553	1853	1320	1180
18276	14963	12497	12805	6106
80	95	50	96	88
375	572	251	449	245
1770	2400	1384	1014	939
7670	8647	5286	5808	4102
1442	2166	931	1566	1122
1393	2277	1602	1703	996
23576	31121	20841	14207	15297
3032	3151	1230	2772	1747
6060	5568	4248	4075	3421
363	467	249	240	283
1620	1683	780	800	594
1498	1579	1173	1241	1155
4649	5241	1769	4008	4095
1879	1964	724	1347	1346
4056.67	4296.17	1969.23	1867.11	1713.17
40047	21327	22603	15616	13039
526	351	378	312	418
2907	3193	3831	4626	5976
1000	1263	637	947	418
1663	1482	948	1850	1921
289	471	274	337	330
487	800	277	510	266
5202	5636	3502	5232	5123
4463	3955	2821	1874	2024
829	389	643	728	419
70016	16813	36867	43509	31021
16396	6085	5844	11126	6570
6596.52	4600	3786	5945.07	4779.43
30537.5	12726	9952	25596.9	15371.6
509	1036	427	357	241
3654	2990	1549	2858	2954
1055	1194	440	962	513
420	559	179	459	322
5610	3932	3508	4122	2656
382	837	224	310	160
2678	2393	1810	1561	1363
767	1477	900	690	491
7684	7552	5865	3646	2850
1033	1151	454	537	365
16188	11893	10600	8595	7579
3687	3190	2975	2594	3765
2456	2307	1491	2112	1445
1487	1762	545	1168	553
400	451	551	347	319
4937	3866	2923	2715	1900
1387	1663	861	1186	1232
294	253	253	216	156
771	963.28	637	789	544
495	1693.72	446	328	270
1524	1484	997	1756	1674
2034	2046	2057	1262	1235
931	993	491	740	496
2421	2708	1641	2224	1671
354	840	258	382	289
3209	4551	2009	3129	1791
819	646	436	449	740
2223	1958	1106	1608	1386
3396	4060	2024	1972	1354
902	916	613	477	521
354	272	216	134	170
499	1877	278	493	457
2478	3147	1589	2070	1888
2240	3062	1077	1568	1161
1553	2023	491	813	597
5163	5297	2087	3568	2419
6827	8383	6668	4408	3682
9106	8537	4147	5307	4089
275	350	164	167	130
209	185	93	141	157
7072	7421	5428	3718	4618
296	653	151	413	329
30	55	21	66	25
404	541	217	575.44	478.47
287	252	133	360.56	266.53
175	369	172	265	130
16835	24720	20050	12899	11508
1870	2817	1065	1446	1003
5100	3712	2613	4200	2720
743	1000	874	645	334
780	1092	753	364	313
1033	918	753	438	223
4295	3604	3922	3281	3203
15718	12612	15421	9223	9037
229	206	57	196	129
1866	1884	1056	1147	1241
82	69	73	63	60
1058	1980	868	1151	596
282	276	244	215	308
821	800	511	699	758
947	789	503	627	658
963	1410	707	1646	492
1271	1599	694	811	554
4003	3394	2842	2902	2831
3568	3584	1933	3887	2858
1547	1730	1492	1305	1144
2227	1177	994	3712	3436
6110	4839	3149	1980	1750
21574	7867	8374	6321	4168
575	572	425	440	255
114	218	138	153	108
2582	1850	1055	930	1275
4784	5151	3734	3502	1694
2154	2583	1603	1591	1222
1929	2267	1651	2580	2205
1207	1483	1040	1174	787
306	443	339	377	204
6473	6352	4041	4486	4050
1616	1729	854	1054	546
1619	1431	1025	949	895
509	502	332	451	452
2352	3454	1531	1512	1271
184	188	203	99	109
21	22	5	13	8
6	7	2	4	8
27024	28046	23858	14532	15705
20708	26499	13851	20852	14907
949	1805	796	739	509
4052.84	14424.6	4685.32	5287.55	3171.82
2138.16	6311.35	3078.68	1950.45	1711.18
574	1030	407	476	325
1237.46	1352.02	780	862.65	700
3387.54	3041.98	1749	1655.35	1530
1625	975	730	1147	1041
2325	1495	1202	1688	1355
977	1092	752	858	838
2954	2213	1795	2681	2448
1083	1133	530	915	674
1955	1939	1196	1584	1716
62	81	38	35	22
123	82	56	38	56
22800	29069	30958	28073	38797
623	1148	1055	918	857
190	501	280	259	179
9222	4686	7574	5170	8219
1549	1579	792	1185	1061
2193	2338	1155	1541	1162
14858	17802	9513	9593	6650
25087	24496	21279	11202	12134
1156	6324	1905	1476	1259
3038	7363	3823	4250	4193
4809	7087	5179	4489	4256
1290	925	818	632	587
1044	1539	734	784	674
2082	3429	1257	2000	1069
777	1158	499	639	425
3059	3031	4797	2203	3655
26038	52543	56936	11069	16378
3459	6661	1506	1193	555
608209	461519	295910	262718	315241
206221	146960	99222	99463	99941
56697	31771	22743	25220	26692
238493	194695	173653	152710	137738
84	74	29	62	78
1810	1529	737	1600	1280
283	347	380	184	289
354	864	401	505	570
114	173	107	133	116
10702	14901	6079	9757	9122
978	861	776	964	1207
622	741	814	299	248
359	461	466	236	220
93	157	84	57	49
741	327	350	575	510
277.73	164.17	233.61	97	245.98
5147.54	6650.21	1830.06	4922.14	2739.48
0	0.97	58.63	0	0.01
18826	9906	9420	11156	10532
1959	1545	1085	1180	854
3184	2282	1507	1613	1139
7108	5294	4206	4445	3616
321	695	547	342	408
138	166	88	106	83
2558	2325	1903	1324	1364
1940	1478	1263	1555	1078
13852	7218	10596	8907	9794
1990	1382	749	1100	1383
1040	1807	1061	567	345
748	885	605	311	265
673	691	513	565	495
1749	1320	1090	1361	1314
301.5	428.56	117.25	287	204.48
3607	2862	2409	2023	2417
466	734	328	327	295
314	741	352	1713	994
1896	5498	3770	13086	11748
213.41	811.64	506	1090.91	973.34
244.59	679.36	844	1316.77	1892.39
233	761	1204	774.31	877.27
167	97	138	53	93
53	54	73	12	40
49	45	21	21	22
5988	4855	4204	4884	3824
89	70	66	78	51
227.08	216	156.09	143	138.57
124.92	87	84.91	65	66.43
3781	3257.68	2806	2249	1719
1623	2041.32	1385	1176	1049
9996	10179	5552	6018	6892
32970	28580	5833	13115	7507
13085	9216	10626	7282	5687
225	409	99	327	264
22725	15444	9286	8248	7760
31	38	30	43	38
33	27	18	19	20
6	3	6	6	7
17.54	28.2	11.32	16.96	13
20.81	13.8	10.68	13.04	12
8.65	3	5	4	2
12	6	5	10	8
3497.91	2016.27	2288	1644.12	2107.49
946	816	744	1318	1152
555	1091	296	311	266
145	223	62	59	63
200	205	129	120	130
574	810	416	464	349
340	453	204	245	186
486	910	791	380	315
2407	1388	1169	819	934
7422	7907	3957	7260	4833
2579	3246	1296	1992	1611
914	1316	450	697	527
135	128	126	80	47
475	471	303	370	218
1236	1369	483	958	931
10	24	10.24	27.53	27.59
102	124	117.76	92.47	72.41
85	274	104	80	101
758	1073	619	650	708
458	598	264	339	302
119	188	134	95	91
6868	9002	3849	7012	4882
3101	2713	2542	2590	1813
3153	3153	2550	2886	2093
1850	1807	1561	1393	1626
13829	13556	8988	8364	5761
9652	9716	8399	6286	5297
1912	1893	1460	1184	1114
3300	3977	2096	2680	2137
4237	4079.97	3260	1967.87	2091.8
1851	2155	1554	966	832
3788	3740	2986	2257	1740
63.55	12.93	54.88	414.62	467.58
2662	1617	525	1071	1388
619	501	287	329	297
1168	1147	1320	626	453
4688	4997	3390	2579	1715
298	397	203	211	180
686	883	715	817	452
2748	1707	2136	1996	1533
203	173	124	104	85
163	181.91	61	153.37	134
2582	590	1418	2629	2487
66	419	66	75	46
3445	2906	2295	3076	3247
3396	3041	1647	4913	3236
817	1100	569	666	1424
1451.9	955.16	788.62	879.32	933.54
67	193	90	62	77
796	1120	424	538	605
702	781	570	426	437
1922	1204	492	584	200
1362	1487	708	657	578
1370	2023	1014	686	606
1605	1028	659	838	1034
16584	12551	9845	10234	9113
2152	2681	2000	2163	2082
17	56	17	13	6
40	78	25	14	19
17350	29258	10957	7959	7596
18212	20030	13287	11151	11701
3	3	5	4	4
2	2	1	1	4
3	12	3	8	1
685	1197	892	536	496
739	1403	710	631	460
1841	3537	1619	2562	1688
234	233	132	177	114
303	332	165	157	175
20499	19728	13084	18749	8577
637	532	491	546	514
281	366	164	239	195
5040	2213	1626	1466	1249
9411	3251	2077	2189	1970
5027	2294	1459	1424	1395
14805	4828	4267	4127	3563
471	618	529	241	267
470	605	330	257	197
4948	4416	2045	3176	1964
945	867	534	764	660
1248	1886	765	1605	1564
53947	54498	38695	47476	36704
24	46	12	23	22
247.92	165.91	144.28	187.72	126.01
1640.08	1515.09	886.72	1310.28	1233.99
77	91	41	100	21
28	24	22	30	23
474	431	303	506	382
1025	787	340	671	294
5166	3558	1974	3071	2044
140	136	63	64	48
433	296	178	183	143
33	8	6	27	16
124	41	22	46	25
36	132	81	50	36
225.75	54	50	51.49	47
32.25	12	6	7.51	8
77	70	22	28	25
403	122	76	75	75
71	31	27	27	21
68	32	15	21	13
45	42	13	36	14
21	9	6	33	14
14	2	7	16	6
64	12	26	23	26
156	73	27	43	34
23	12	3	17	9
158	82	63	61	56
207	124	36	82	42
236	148	72	90.5	76
68.68	31	38.98	33.11	22.53
107.29	37.45	45.4	23.68	22.47
117.03	93.55	41.61	64.71	39
110	63	59	62	51
92	51	48	19	30
26	19	9	10	4
31	18	12	20	17
21	13	22	23	13
31	20	23	12	9
51	70	41	44	48
3	15	10	3	2
30	50	16	15	11
47	88.46	43	35	27.8
10	13.54	3	10	2.2
142	91	73	41	38
243	220	229	87	94
156	178	103	104	54
1	5	3	4	3
7	4	2	6	2
5	2	3	2	3
73	85	64	20	21
11	4	7	2	4
0	0	0	0	0
21	48	22	30	19
85	90	85	47.47	56
89.74	134.8	86.47	64.81	52.34
3.8	9.21	3.88	18.22	5.89
12	22	11	11	4
19	36	28	19	27
26	53	25	12	10
870	728	521	427	508
317	221	105	269	255
235	171	99	128	117
1245	1680	1064	773	759
8568	7648	7298	7459	4907
2414	2519	2757	2023	1405
16	19	6	12	15
0	0	1	3	0
332	644	347	352	192
6	19	13	14	23
1561	3114	2100	2117	1408
20	20	11	34	11
319	354	161	297	154
949	906	702	530	570
423	463	230	414	463
2507	2491	2008	3875	3053
2860	2619	2838	2319	1915
402	278	185	256	262
527	500	630	241	222
1262	1227	1046	536	575
2042	1196	952	937	982
827	816	313	818	387
6585.8	5922.58	3075	6372	3721
1239.2	3296.42	715	1683	946
3483	3408	2887	3103	3356
5164	2939	3668	3655	2858
8118	7239	6002	3939	3141
1530	2007	1125	1378	1053
1718	2320	1240	1420	1024
4781.07	4377	2336	6209.9	2774
4622.93	4740	2207	1953.1	1799
56472	47317	35140	35117	31310
10043	11717	5844	6440	4768
110365	75541	69512	62071	74191
33031	31817	17405	10443	14609
29	86	40	28	34
10797	11849	5946	8349	6967
66	65	46	57	58
894.67	616.03	221	555	800
322.33	660.97	260	398	166
2477	3158	1531	1985	1350
2330	3516	1804	3636	1149
1927	2351	4361	1228	1471
122	263	276	94	139
1769	1371	2480	2176	1461
779	1293	764	511	404
417	844	641	422	343
5487	3537.32	3262	3588	2428
1511	1384.13	1176	852	759
1718	1985.92	1375	1082	1001
1117	1296.63	801	718	449
5146	4865	3734	3422	2778
80	63	44	31	19
216	243	90	208	204
1065	1032	764	1049	803
4722	2004	1625	1695	1895
1656	1552	1568	1148	963
91	142	105	112	53
690	974	561	790	528
3940	2908	2542	1634	1385
153	287	130	98	74
545	343	329	213	226
1328	1235	977	1402	1275
1758	1708	1028	1537	1214
1195	1747	900	1386	846
642	283	242	144	303
504	320	222	146	228
1340	784	344	419	256
855	1312	465	835	843
705	575	419	447	295
1178	1956	1104	912	831
265	189	144	144	132
127	177	112	89	37
903	1181	989	563	439
587	1023	751	309	310
77	76	60	90	51
609	1341	764	572	367
226	237	148	124	35
77	54	12	22	22
949	611	213	724	453
346	129	60	133	72
588	264	164	86	87
95	60	65	52	66
332	281	222	142	181
253	184	153	130	88
120	79	62	153	65
65	44	32	86	36
393	433	353	397	300
246	378	211	300	206
243	557	172	228	151
55	127	26	120	77
558	522	492	403	373
440	324	176	318	212
138.02	31.88	26.14	12.34	3.29
311	431	192	283	254
52	182	85	16	17
505	907	774	516	322
171	323	284	160	84
128	151	95	82	116
1493	1492	1193	1267	884
17239	21423	9782	16307	11561
156	202	190	258	180
3860	3784	2114	2674	2614
1549	2528	2263	1747	1885
3593	8104	3925	3659	3420
357	641	661	304	208
12818	14016	9746	10208	9562
1191	1146	792	841	738
481	451	233	320	295
86	117	47	71	43
15691	13786	6604	15766	12247
1818	1991	892	1774	1559
929	1359	532	776	608
1143	1907	1007	1151	955
7403	8674	4714	4744	4170
752	80	79	97	93
696	144	78	128	182
272	111	61	126	202
623	651	478	468	465
100	78	99	54	71
722	1081	546	432	265
4680	4426	3738	3163	2721
1477	1711	762	555	557
4255	5047	2101	3964	2926
5624	4477	1883	5725	3623
22128	14631	10794	19099	14233
4500	4227	2697	2906	2462
3766	3762	2677	3371	2926
7298	8467	6386	4685	4423
14500	14188	11442	12786	13522
1037	2416	1422	1305	742
600	369	145	674	301
1111	1616	693	1039	877
8509	11985	6700	8098	6584
26240	37131	24404	21109	17804
808	1077	444	451	574
762	469	526	514	700
573	759	169	363	307
1863	2303	1861	1413	1164
4407	4251	4168	4584	3674
581.02	976	550.13	386.87	333.94
273.98	412	206.87	204.13	172.06
1721	2100	1173	1460	957
4620	3661	3705	2809	2645
3289	4585	2334	1945	1264
895	1583	825	804	592
2860	5720	4811	5005	4111
699	628	328	625	317
319.17	330.86	183.8	286.21	185.55
1904.83	2333.14	777.2	1465.79	937.45
7842	7006	5372	6995	3578
314	562	157	515	361
6906	12514	4675	6396	4961
170	484	222	259	166
1158	1144	425	764	836
141	146	107	124	117
2908	3444	2026	1922	1622
5829	5381	6878	3624	3517
19928	17601	15517	9546	15629
8498	12477	8118	7449	7802
24254	34170	25947	28727	35538
15807	24865	16698	16348	15452
269	614	268	254.32	186
197	410	148	171.68	75
1859	2987	1934	1868	1357
16105	32149	14936	18844	19232
910	774	553	568	493
6472	5986	5045	4759	4146
1128	780	700	1100	1484
166	222.39	112	166.59	81
661.18	309.41	182.08	607.67	855.92
518.82	629.2	189.92	298.74	154.08
102	99	48	52	45
114	180	54	78	45
1132	1044	798	887	701
4017	7230	3665	3254	3489
2666	5625	3014	4504	3559
134	207	144	132	84
4128	9768	4041	5056	6759
397	1051	300	528	522
88262	96120	77623	76861	77012
54	54	19	29	20
45	37	21	14	13
27	106	41	33	33
511	394	269	403	379
68348	58371	43344	67211	66114
17575	16762	9107	12470	9412
241	355	210	221	172
438	605	356	394	358
207	271	67	114	165
272	318	137	195	211
2443	2527	1349	1353	1090
1001	3608	3624	1121	1113
89	385	250	124	106
54	241	100	48	23
1429	2648	1034	1423	884
2254	2483	916	1523	1437
4851	8245	3109	4781	3573
1878	2011	1417	1624	1416
436	684	523	350	268
3235	13022	11154	1655	1660
1621	2651	1323	2665	1335
71	53	35	43	38
621	609	334	220	266
926	768	432	700	487
563	666	212	300	242
1762	2076	988	1215	971
8236	9709	4621	6098	6520
213943	154479	106572	127461	103430
84	179	88	176	131
849	1190	457	1248	964
281	367	279	362	323
712.49	614.26	294.16	663.99	801.9
753.51	1232.74	466.84	709.01	695.1
502.42	685	351	550.77	414
829.58	1146	557	1052.23	643
528	2791	1742	2121	1706
190	240	124	191	97
619.3	784.18	497	616.02	543.73
477.7	776.82	399	423.98	287.27
3229	3018	2474	2299	1495
1812	1798	1003	1820	852
45942	46841	24099	31665	22807
1688	2262	1256	1938	1658
20075	21420	11538	13626	10534
1515	1140	1242	1112	1367
516	616	681	261	284
571	797	313	511	443
2547	2609	2249	1931	2060
1900	2642	1342	1069	860
4712	4726	4072	2719	2612
1906	2030	2856	1856	2068
409	165	154	98	53
1436	1691	1495	904	966
495	620	465	638	635
594	691	420	606	587
2842	3386	3043	3121	2965
111.43	182.65	76.45	128.63	145.99
2058.57	4661.35	1469.55	2385.37	1347.01
298	342	219	341	120
48	43	25	21	22
680	474	281	477	433
2737.83	1990.75	1265	2039.31	1898.98
508.17	579.25	397	540.69	430.02
68	143	46	29	37
5529	6051	2342	3958	2784
1106	2212	1472	1068	933
445	1007	509	192	201
1437	1816	1887	1596	1206
5171	5417	6272	5343	7221
8300	9314	9137	8635	8803
354	430	280	375	417
5063	7140	2284	3199	2620
10897	8944	6681	8204	7422
44569	25394	20997	24370	31940
6824	6295	5989	5738	5611
10083	10855	8405	7573	7029
33064	28484	27930	24468	24288
264	214	172	138	154
245	290	208	172	169
162	175	131	180	165
205	264	162	166	185
1069	679	609	833	461
704	567	537	276	250
175	175	139	146	103
408	121	144	167	85
4757	2664	2590	2779	2060
474	289	347	225	181
64	44	53	57	37
31	28	21	32	14
33	45	19	33	23
80	50	58	56.02	28
135	51	61	52.98	122
96	56	51	53	52
43	37	35	41	39
202	210	168	112	99
24	13	11	7	5
91	52	34	21	8
79	131	74	115	64
792	1036	510	892	574
1604	2577	1150	1541	1277
308	338	180	445	371
1173	1253	795	1066	918
68	79	57	82	41
51	86	112	31	28
2068	4882	3806	762	712
1044	2087	1043	271	439
742	2709	856	242	232
4463	16108	8970	1906	1922
5834	19234	22338	3676	3236
1775	5598	6563	850	1012
790.56	6034.59	8336.73	913.57	651.29
859.44	11698.4	6263.27	1149.43	780.71
249	2704	1838	561	260
907	1748	844	976	1061
360.43	647.32	291.28	604.22	502.69
39846	4717	4119	2606	2418
186	152	44	30	32
117	222	120	111	90
1094	1050	262	625	445
349	499	291	285	236
643	909	664	457	493
212	363	273	175	173
419	956	397	352	330
5893	10466	7153	5177	4943
3514	3776	2874	2831	2493
2007	1859	1785	1177	1153
14699.1	17579.3	16996.5	6790.23	4919.02
5729	7081	7457	2600	4355
280	280	617	115	157
1576	2467	1399	2030	1215
5183	10079	4606	6398	5665
1599	3327	1707	1545	925
139	228	180	107	63
532	528.4	227.17	392.2	256
8107	7690.6	3955.83	5791.8	4381
1192	871	821	684	518
1784	1576	1358	1365	1108
745	759	870	650	746
19875	16272	12416	12365	11333
14696	10183	8263	7493	6052
436	391	396	236	240
1196	1679	684	1212	841
2659	2744	1778	1710	1183
2367	2587	2222	2185	1877
1116	1629	629	1107	767
1307.28	1881.51	603.41	1655.67	749.82
681.72	1091.49	410.59	618.33	442.18
676	1113	504	877	640
354	532	263	389	297
105	179	63	123	76
2504	2053	1582	1604	1043
307	457	800	392	727
188	250.44	135	138	136
180	369.56	173	141	85
2032.31	2133	1985	2231	1866
3977.69	6609	3218	5872	2632
9309	9768	5161	5725	5885
1842	2203	815	1451	1254
2786	3334	1865	2009	2044
3362	2947	1309	2486	2146
76	115	20	51	45
232	305	236	171	177
3104	3329	1840	2368	2804
8	32	5	12	16
2	3	2	4	7
0	1	1	3	2
15.2	31.3	27.12	22.78	22.11
23.26	44.2	23.53	26.19	21.66
21	38	14	31.53	11
18	16	9	5	4
0	0	0	2	1
0	0	0	0	2
8	23	11	20	4
4	6	4	1	5
1	4	2	4	0
2	2	4	1	2
1	2	0	1	0
143	185	128	125	108
7	9	2	4	5
1	4	0	1	1
8	15	5	11	24
7	1	1	3	4
103	142	25	235	51
2	2	0	2	1
661.86	784.43	435.58	541.56	515.48
0	1	1	0	1
0	10	4	6	10
43	27	21	29	33
4	8	3	9	2
1	1	0	2	2
2	0	0	0	0
1667	1803	701	863	818
12	17	13	10	7
358	209	119	310	232
329	159	172	209	243
569	222	252	451	309
116	157	148	100	91
176	301	171	308	207
805	732	458	971	591
540	538	351	569	457
194.44	320.56	111.5	251.37	145.74
2334.56	2275.44	1160.5	3590.63	1858.26
1334	1664	566	1401	972
8323	24114	4131	3826	2440
4342	6810	2897	3360	2561
1039	643	918	467	543
2063	2451	1039	1218	1166
1232	1508	743	1133	786
2570	1863	2266	715	1114
13127	18850	15796	15669	19900
4182	5451	3003	3845	3203
62	249	295	44	44
120	321	410	86	140
357	383	601	393	329
947	777	733	737	877
775	1288	617	872	510
577	714	461	406	504
3459	4593	6353	3437	3807
649	648	555	755	812
1113	916	396	1530	676
1698	1639	962	1523	1539
520	784	684	735	510
414	625	163	632	446
2592	812	585	1525	3958
2997	703	1075	3522	3840
233	271	122	205	181
3958	1930	1235	2777	1711
479	598	395	683	459
30	80	31	36	21
0	84.56	74.4	43.76	14.25
31	49	19	59	46
132.29	135.43	91.84	83.71	80.35
108	71	72	51	48
14	20	13	8	11
35	34	19	9	16
0	1	2	2	0
80	73	50	32	23
70	61	48	25	24
299	176	205	151	162
95	101	73	86	54
3720	5758	1834	1816	1059
1964	1666	1325	1003	636
7304	5214	2816	5421	4319
2327	2074	1002	1995	1549
9585	20181	15124	10039	7911
509	915	845	374	372
404	418	376	295	332
5142	4548	3337	3456	3159
10170	18177	7360	4327	3132
61677	154233	107722	30367	39403
596	2988	2049	462	695
1426	6698	4121	800	1223
661	775	508	676	494
1030	1043	580	976	711
783	663	436	744	592
687	845	352	735	518
613	928	784	890	998
11148	15430	10966	10357	10622
40	122	36	45	27
372	890	365	416	329
4348	6882	3838	3692	3945
513	709	399	463	435
7683	9345	10071	8513	7648
10760	13031	9911	9862	7637
1655	1974	1352	1537	1322
1537	1534	1010	1050	831
559	737	415	458	388
0	0	8.38	3.94	4.19
29.17	165.66	0	20.38	24.6
3937	3167	2701	2297	2468
6786	6927	4681	4239	5025
7287	6370	4760	5921	6487
20787	26104	11515	25664	25489
301	406	180	245.23	221
2004	1824	1164	2090.77	1865
682	990	763	672	732
915	1331	647	1045	805
465	517	521	527	294
922	965	809	856	701
953	1419	933	1182	1125
2521	4071	1822	2602	1739
2077	4094	3264	2282	3017
9251	13660	8180	8498	8150
611	1029	583	525	510
374	691	285	595	507
210	637	196	403	452
7108	18798	6839	8004	4804
6806	8028	3553	5670	4922
406	368	158	261	177
22	33	37	17	42
11979	9606	6628	6433	7787
1990	1624	1613	1575	1366
5454	5198	3606	4728	2969
1986	1342	1738	1351	525
23779	37085	38058	15158	15538
2835	4202	4539	2441	1223
1768	3073	3360	1302	1227
9195	6780	7943	3619	5086
8239	12184	9956	7130	4478
705	2216	1279	1771	750
2607	3902	2591	2421	1740
704	1301	606	865	509
6219	6484	3598	6093	3722
654	1175	638	874	462
1190	2006	1127	1374	735
875	874	443	408	274
1046	966	996	753	636
2376	2904	1591	2765	1593
3030	2874	1621	1961	1717
896	1339	574	557	443
1971	2017	899	1033	777
2033	1841	1180	1243	1051
1792	2133	999	956	715
1241	1228	1084	1045	757
966	2189	1028	955	576
1384	3372	1080	1025	1069
74	146	70	79	51
75	74	58	65	69
1760	1553	826	1134	968
652	472	369	262	227
573	710	447	493	515
880	1181	799	745	500
221.34	309.93	154.38	355.91	140.13
2531.66	2033.07	1450.62	2157.09	1699.87
1840	1271	1168	1016	844
1529	1764	828	1091	1041
5261	6187	3975	4612	3324
3599	4511	3108	3101	3455
7216	7260	6650	6387	6015
5750	12155	5625	6282	7484
2158	2163	1176	2752	2290
19216	31657	10937	25366	18211
308	402	325	282	204
947	1529	1056	449	339
118	180	218	131	86
2447	2994	4731	1956	1928
11715	23201	11034	4476	4600
741	2297	846	313	474
1416	1354	1389	1077	1034
7781.32	7987.73	6636.11	5479.07	5157.18
2166.68	2210.27	1439.89	1876.93	1472.82
524	709	375	344	352
1297	2165	896	1451	709
13507	16318	13066	14010	12599
5586	4305	2668	8314	6439
894	1125	480	960	1102
3812	5383	3137	3918	3826
0	0.97	58.63	0	0.01
824	764	403	452	325
76	187.77	138.29	83.48	86.27
2473	2266.23	1804.71	1726.52	1943.73
579	682	447	498	372
190	455	188	299	237
3161	4045	1941	3566	1691
181	308	152	249	180
1588.66	2460.63	1360.97	1622	1112.76
6560	9211	7467	6838	5262
5711	5668	4788	3623	2924
783	1044	516	571	264
22496	30274	11045	12379	7316
2951.76	4773.84	1514.77	2518.58	1507.5
3560	3381	1715	2410	2158
4303	6851	2424	3126	2712
1815	3336	1106	1287	984
3345	3622	1299	2107	1217
43498	34420	22929	25223	21756
127	133	83	65	59
8288	6413	3890	3692	3154
50	69	26	56	58
630	1146	787	697	789
352	791	227	279	246
516	1127	252	423	347
800	1108	457	664	422
1853	2070	1468	1630	1543
1784	1039	566	1709	1649
692	1072	601	1063	420
2295.37	2939.68	2041.75	2665.58	2047.71
976.63	795.32	462.25	925.42	675.29
297	221	272	107	138
1703	1300	1644	594	665
247	194	113	162	166
407	626	379	311	209
2260	995	690	1166	983
6854	10361	5669	6848	6018
1667	3395	2678	2738	2636
2833	5127	2186	5494	3425
567	420	368	332	372
661.86	784.43	435.58	541.56	515.48
9	9	9	14	22
15	7	5	17	14
268	551	147	178	156
1098	947	398	741	714
26010	21960	22473	14486	15772
176	236	129	229	194
565	900	390	560	396
487	839	341	622	549
513	399	240	361	287
795	984	358	476	456
814	1148	535	692	612
5362	5380	3580	3278	2560
8553	7955	6590	5946	5954
29	32	13	21	44
3	6	4	5	4
23	48	26	27	19
26	41	16	26	13
218	144	130	129	151
9727	7779	4670	5841	4536
2831	2697	1397	2036	1815
302	178	233	123	195
1636	1368	732	719	622
1272	1261	1154	679	504
52	81	55	31	40
837	1125	534	653	492
1018	1526	603	555	260
509	592	427	507	380
1389	1870	1233	1380	1120
1648	1419	1535	1597	965
377	429	336	310	255
53106	60787	29471	35982	28718
3276	2309	1582	1844	1244
5028	5368	2423	4110	2489
4980	4892	2472	3182	3617
57	108	35	82	50
428	599	200	419	363
4044	4708	2487	4183	4168
68	344	219	98	55
8	24	10	6	4
2993	3117	2866	2164	1604
1224	1849	1051	985	769
4714	12416	7586	5112	4456
1168	1613	796	1803	1350
6834	6248	7424	4066	4372
3081	3911	4079	2131	1709
721	1341	800.31	823	487
156	261	218.69	197	117
909	1146	715	591	481
486	565	336	444	271
837	646	375	658	297
2467.73	522	390	558	238
188.27	42	48	43	29
69275	241	261	306	224
73179	223	285	261	114
2862.26	13	11	14	6
14581.7	59	84	56	35
21532.3	115	232	98.43	174
44178.7	279	523.43	196.57	377.54
14595	80	212.57	60	100.46
19490	154	389	86	202
67377	537	1179	451	358
59257	512	1196	432	321
7980	108	342	346	311
1185	918	1120	594	583
184	581	355	170	157
118711	136012	77187	73734	62315
17516	23259	17012	15082	13916
904	1591	379	475	179
25152	172879	160047	13812	23058
80	151	173	57	104
4566	7272	2213	3981	3392
551	1233	287	394	319
1217	794	727	1198	830
124	345	184	375	146
881	944	488	684	481
1349	1021	634	712	760
519	439	391	317	294
408	646	385	539	362
478	481	132	398	170
586	918	433	600	538
228	315	200	250	236
1514	1798	2444	1309	1885
15946	11614	12878	7464	7835
4855	5420	2674	3300	3022
10745.8	10244.6	6014	6720.73	5744.57
40	118	79	60	54
1969	1829	1472	1380	978
559	468	247	274	371
1017	540	531	288	330
3273	3874	2691	4286	2610
279	407	268	338	301
301.5	428.56	117.25	287	204.48
84	138	36	114	70
792	525	325	1218	892
235	390	387	271	307
564	1191	1488	1081	754
255	626	719	306	305
1539	1656	1103	1289	848
4270	5260	3216	3000	2876
539	600	371	633	663
5076	4904	3155	2955	2651
527	972	458	738	433
7801	9808	4936	7956	7112
4540	3685	2975	2133	2939
30058	20263	13834	17021	15911
3751	3022	2074	2209	2075
38627	14165	18222	18052	19593
1898	2699	1680	3250	2961
107	167	102	127	143
269	206	72	240	243
2116	1070	309	1240	1095
5721	9627	4265	7129	4719
131	137	98	101	129
185	201	210	107	101
759	811	825	431	462
902	1867	1113	655	606
93	136	77	81	62
743	520	580	350	497
3294.08	1995.7	2033.91	1843.71	1171.89
747.92	432.3	502.09	473.29	343.11
815	696	333	445	212
280	142	190	306	166
6213	4342	4965	2099	2974
1233	891	996	598	652
194	396	390	367	450
18766	11502	8563	9231	9572
174	393	105	50	56
650	1030	662	470	261
377	398	352	239	238
344	688	154	597	459
3312	3327	4078	2671	3031
38821	27182	25106	16356	19676
170	576	166	265	80
41	30	22	22	41
17	60	28.95	23.46	26.04
1924	1627	2225	1117	971
2315	2280	1131	910	1412
419	1307	406	1268	1497
521	1336	404	1603	1380
3905	2867	3498	1416	983
3376	3424	3951	3893	3619
14	21	13	17	8
356	638	302	368	299
415	468	402	318	358
187	154	125	135	111
93	118	61	55	32
156	198	194	80	115
162	151.55	123	100	90
25	44.45	32	19	29
20	91	23	24	21
1	6	2	2	4
46	118	33	34	40
36	60	23	30	25
233	338	121	70	93
12	26	19	10	11
182	270	196	138	255
114	188	85	109	63
71	83	38	44	46
557	401	317	223	160
56	72	19	52	21
53	50	33	44	34
528	373	332	298	301
1531	1555.34	1150.54	1114.91	1217
1466	3091.66	1740.46	1121.09	1234
222	506	187	113	132
344	621	187	241	170
67	221	108	74	51
206	165	209	185	183
694	718	822	552	536
63.39	86.43	24	24.05	12.24
182.61	211.57	72	83.95	73.76
126	149	60	65	81
2011	1791	785	1296	1249
3982	2259	1426	2698	2949
288	145	112	217	282
1727	1266	631	1225	901
3723	1432	917	2409	1722
27068	7326	5383	8459	8392
91	93	78	37	40
21	50	20	21	25
11	16	10	22	10
3160	3365	3222	909	1235
499	681	516	542	436
100	80	46	44	26
761	642	444	656	563
362	3289	2163	2450	2111
17	42	21	25	16
1062	1309	400	1174	896
24.33	32.16	18.78	31.01	23.85
51	116	34	103	63
535	932	541	625	355
0	1	0	1	0
0	8	0	3	0
11	18	23	5	16
104	121	104	87	85
146.79	298.56	154.54	154.62	121.99
92	79	80	47	37
20240	19336	10125	17977	10889
2275	1558	1667	2208	2303
65	78	63	26	22
53	110	55	35	20
4460	5595	5230	3817	2881
261	321	150	223	124
1824	4583	1694	1667	1481
42.59	35.13	13.93	29.39	5.53
72	126	66	75	61
1559	1308	1069	1002	573
13082.3	8491.62	8277.36	7709.87	6277.77
2147	2318	1819	823	808
378	716	346	225	210.28
934	662	538	715	396.72
1227	848	911	465	433
57	49	59	81	73
32029	4132	10069	35533	29382
23126	3248	11283	29943	20746
341	282	169	277	198
75	110	104	78	59
3932	6788	2037	2463	1705
122	198	66	86	66
2799	1968	1724	2280	1990
1226	1692	811	836	574
546	597	408	566	383
30392	19880	14155	17154	16734
137786	118863	82119.1	94912.8	85627.4
43590.8	33568.2	25346.4	22454.8	25261.5
55285	54191	42248	32985	37585
0	13	5	2	5
72	200	60	92	65
53	219	67	109	46
0	0	0	0	0
9081	8628	4269	6228	3908
16117	12691	8470	9843	7495
162	193	159	58	50
206	253	289	104	95
609	632	829	262	247
763.53	908.3	1929.65	379.25	328.29
2585	2205	1763	1769	1668
1669	1404	1017	1007	733
626	830	454	338	390
2248	1857	1512	1961	931
459	1036	439	651	195
12199	20474	5124	451	343
4477	5478	3165	3152	2884
70	61	44	55	25
906	590	588	413	471
508	992	638	384	369
1711	3364	3038	1712	1535
913	2088	1227	382	466
1692	3020	1814	670	921
1198	1667	1242	528	601
879	1176	1159	344	436
1484	1393	2621	806	578
8	12	7	7	8
101	145	63	72	75
2715	1173	1802	1070	1871
146.79	298.56	154.54	154.62	121.99
3757	3638	3559	3148	3196
1166	70173	12090	798	1765
1932	1404	1044	1133	826
18255	15819	13093	15071	15511
2424.62	3228.51	1885.85	3227.18	2224.55
978.25	994.75	531.62	846.15	868.45
0	0	0	0	0
2160	2984	1404	3318	2303
1574	1033	1054	1151	1298
2390	1962	1522	1903	1506
576	541	408	481	641
3118	2210	926	2562	1982
1175	797	630	1313	1104
988	890	648	817	726
2578	3074	2919	3589	3141
883	1138	478	586	489
3074	2952	2156	1661	1632
2350	3140	1248	1353	982
694	3531	520	425	348
917	799	1176	882	850
55	103	81	53	43
7645	4852	7127	5317	3366
1555	1856	993	1318	1219
1192	1612	1146	1467	1056
29	57	17	15	12
1875	1977	1080	879	758
1646	3959	3361	1034	947
1728	3881	4429	1270	1212
591	1341	1726	603	375
1335	3644	4271	1197	1213
10253	25266	36724	9756	8519
230	342	269	128	160
7667	8011	4976	4640	3263
318	731	395	305	273
2067	3300	2133	1825	1532
1364	1122	915	648	711
373	1382	602	262	183
28	60	15	19	28
25	33	17	25	25
9	9	1	6	4
22	54	23	16	20
1996	1876	1477	1260	1154
327	506	183	323	198
97	156	64	95	98
568	960	326	384	322
100	180	63	76	52
73	57	50	44	50
1515	864	1055	519	422
46	69	39	37	32
3	9	15	4	6
272	721	891	217	186
145	317	668	120	108
241	448	1591	207	157
100	151	58	88	93
1330	1214	835	1057	964
983.35	1271	849	853	711
2211.65	1801	1195	1342	1065
333.41	398.01	177.79	183.16	141.71
149	75	80	35	49
5599.59	6162.99	3046.21	3111.84	2573.29
7755	8308	5371	5221	4888
578	633	321	452	635
688	498	366	599	630
1122	1780	1045	1339	1321
1336	1394	563	819	898
807	422	567	302	301
894	419	734	146	307
4324	3900	3356	3102	2713
524	372	223	928	473
8813	7760	4293	7246	5173
935	450	458	97	105
3178.44	727.4	1018.49	165.89	112
7001.57	1798.59	5309.02	534	530
4005	1289	6117	714	420
3335	1835	3940	180	283
8933	5777	12476	888	873
2501	2297	2593	185	306
7073	3292	3175	294	682
13877	11565	8242	894	1466
1682	7179	3427	287	200
6019	11513	3969	434	1186
1343	3722	711	287	836
5246	12828	3787	410	1256
474	1038	419	401	451
2246	2305	1846	1737	1501
161	176	184	208	180
104	231	69	50	44
47	96	68	68	99
636	565	345	400	273
801	986	607	785	555
738	933	338	498	318
2831	1612	1238	1143	872
292	267	139	179	178
635	643	445	392	562
55732	47424	38037	31101	37297
25	47	19	58	25
1087	1582	590	1032	748
846	1056.76	641	587.33	513
2094	1692.24	1773	1583.67	1252
641	952	510	436	298
112	106	35	346	146
64	125	184	77	96
267	673	201	402	369
301	1250	289	588	533
295	1390	291	691	611
383	616	340	347	248
18922	10464	9114	12489	3855
10064	6683	4265	6114	4551
177.79	289.68	113.95	98.03	90.88
743.21	730.32	401.05	322.97	342.12
982	1342	1359	1119	722
270	428	416	216	141
5003	4120.81	2259	4138	3312.58
346	260.19	193	188	243.42
21	47	24	25	37
288	559	295	336	340
279	637	357	315	364
1671	1521	1739	1292	1196
391	302	312	254	305
268	95	98	215	195
56	35	30	44	36
417.4	367.39	106.81	169.55	338.71
51	97	42	51	30
15158	17243	9977	9432	7806
64	39	29	64	53
46	47	9	24	11
872	929	823	701	547
2516	2453	1697	1339	1363
380	337	156	180	89
2160	2500	2441	1831	1987
29	17	14	21	11
46	44	24	34	37
106.86	105	41	89	83
307.14	261	121	111.46	89
195	159	82	97.54	81
868	1135	1367	574	514
80	122	48	93	122
259	183	145	113	83
751	582	641	484	443
1018	995	666	623	719
31	19	33	19	19
137	118	98	72	194
67	89	25	35	27
31	31	25	39	27
64	75	51	72	62
2091	1463	1611	1235	1128
758.2	1216.73	430.6	723.65	622
1319.8	2313.27	651.4	1468.35	942
3340	4393	2094	2376	2384
7250	6037	4005	4712	5479
1594	1087	1064	1102	894
444	429	285	327	231
152	208	664	58	64
2083	1270	1503	1829	1383
[truncated: 861 more rows]

## Sheet: Sheet3
1242	1269	1405	2978	3583
3935	3052	3988	5473	6457
98	81	66	39	61
2055	2111	2002	1502	1948
2100	1779	1673	3990	4621
4649	4238	3993	9919	11656
0	0	0	0	0
23	3	5	4	5
0	0	1	2	5
0	0	0	0	0
20	12	11	7	11
1167	863	1060	971	1318
40161	30634	32244	17989	22733
28	26	39	72	94
76	265	353	515	522
168	194	278	34	37
44	32	58	15	13
5	6	10	1	4
9	11	8.5	22.5	29.5
44	26	38	10	26
106.08	0.07	43.27	11.21	60.62
103	8	33	3	5
0	0	1	0	2
0	0	1	0	0
237	267.5	311.5	350.5	473.5
1	0	0	1	0
7	3	11	13	19
22	16	31	9	12
23	11	17	46	29
2475	1730	2194	838	1325
99	68	67	223	307
42	34	45	46	54
137	159	119	264	308
886	1490	1039	994	1321
1424	1473	1449	128	127
181	166	114	199	289
182	236	201	87	123
77	107	149	286	405
26	21	28	30	36
6893	8601	8542	4102	4657
295	296	287	78	116
10	24	15	2	5
121	139	114	7	7
47	28	41	41	40
47	29	32	37	50
16	12	13	9	24
170	131	137	32	46
16	19	18	6	7
39	24	48	56	40
52	59	73	88	123
1388	1174	1634	1057	1170
193	204	203	338	366
163	164	189	318	392
63	63	48	153	220
46	30	54	135	147
773	551	695	442	429
205	250	239	225	230
498	500	515	440	559
23	18	34	13	13
73	150	201	210	205
45	64	57	181	185
4	6	3	10	9
10	22	22	35	57
49	36	65	10	12
239	332	283	2318	2615
38	46	37	410	514
2970	115	127	219	210
9496	203	160	356	445
2202	49	44	38	53
3899	116	120	109	159
0	1	6	1	2
657	866	793	2144	2480
825	1019	944	2204	2852
703	851	938	1014	1132
2149	2943	2551	4789	5789
67	31	40	9	6
47	26	17	38	71
13	9	18	6	3
38	21	11	20	22
1	0	1	0	1
16	14	14	19	26
89	89	60	75	142
14	12	5	8	24
15	25	14	7	8
0	0	0	1	0
18	26	6	13	15
3	1	2	2	2
35	19	44	28	37
38	31	29	18	30
25	18	26	26	28
15	11	20	7	6
24	17	12	16	5
4	1	2	15	14
7	4	0	3	3
3	6	6	9	5
9	8	18	1	3
16	2	8	11	11
34	13	20	29	41
95	36	74	43	51
359	216	275	88	116
689	724	721	2270	2723
1723	1768	1790	3344	4081
1342	1559	1558	4428	4968
1569	1746	1679	3265	4039
2251	2408	2205	5440	6181
965	1135	1252	801	989
1056	1258	1303	1581	1814
1353	1861	1334	2134	2837
17	34	21	40	52
62	38	45	7	6
1	5	2	4	3
14	11	20	14	9
20	15	26	8	14
59	88	98	24	28
2978	3042	3295	2334	2735
742	533	825	369	504
629	806	539	1036	1291
930	816	738	722	823
24	30	32	48	58
5	5	4	30	26
6	3	1	25	29
268	229	206	287	419
45	34	47	137	231
3	1	4	4	2
41	24	24	34	35
14	28	22	40	47
27553	11285	9880	10882	14282
103	41	92	1751	2106
133	166	127	603	739
120	103	102	116	133
1195	519	592	2102	2621
24	26	21	26	33
31	41	26	47	63
34	30	29	21	31
52	52	48	26	47
230.17	324.33	254.83	225	296.67
11	11	15	10	21
802	505	610	328	382
288	281	253	349	396
5	1	3	8	11
6019	5179	5721	13796	17234
0	0	1	0	0
77	80	103	37	39
222	231	258	394	464
7	11	4	8	13
98	143	76	130	165
63	132	48	107	152
75	59	68	109	128
10127	8832	8674	11510	14714
31	16	18	45	85
0	2	0	12	11
36	28	30	90	108
131	72	71	191	199
444	221	251	275	387
70	71	33	69	79
2232	829	1015	90	156
435	153	260	177	266
251	107	166	77	139
30797	531	551	304	359
6	3	4	7	9
68	18	23	16	26
91	57	70	24	61
3	5	8	16	11
5	6	26	21	37
6	1	10	5	14
32	19	28	65	68
15	3	8	5	10
19	9	14	9	19
1496	1046	1301	127	229
99	85	112	118	143
74	11	32	16	23
8	0	5	4	5
16	11	18	3	11
28	7	23	15	25
36	12	8	3	6
229	256	305	143	172
1611	1146	1146	607	690
15	33	48	67	96
1130	1568	1530	2480	2838
701	584	768	648	798
77	39	107	102	126
23	14	32	28	32
41	31	51	30	35
72	91	124	49	63
686	528	768	1111	1330
137	99	174	124	124
459	671	665	756	815
19193	19691	17101	25137	28131
572	1118	961	329	460
119	113	107	18	13
99	77	77	12	21
83	44	54	15	24
94	97	75	30	33
8	13	18	5	7
111	81	99	73	88
1161	1214	1298	1114	1449
71	62	67	79	100
67	93	104	45	65
206	238	273	398	445
1844	2451	1999	1688	2278
1296	1164	1170	662	722
1072	1319	787	689	852
3741	3266	2914	991	1257
804	758	695	189	282
13	33	33	76	99
66	57	64	182	252
46	38	63	98	132
254	280	294	416	532
561	398	628	258	272
739	646	960	576	740
461	483	746	989	1016
213	262	381	220	292
39	36	43	2	1
49	40	31	23	32
4	7	5	2	1
25	43	44	29	36
35	39	54	43	47
179	212	242	91	99
1764	2441	1654	922	1227
3889	3546	3418	1406	1526
1750	2097	1550	1429	1854
762	511	957	614	593
432	646	553	604	825
2127	2698	2532	1893	2683
883	1309	1115	1542	1809
906	1085	931	1654	2174
1141	1187	1168	1478	1795
1849	1970	1898	2514	2945
44	42	38	81	113
2066	2174	1822	2765	3563
1978	2063	1822	2887	3633
7098	4284	3596	2542	3090
15	33	16	41	73
2134	1726	1724	1758	2333
7035	6426	4586	4632	6024
11829	10815	7852	10378	13566
479	504	495	552	714
7920	7071	7429	7628	9063
3233	3210	3225	4164	4926
1762	1832	2367	1024	1178
426	183	370	319	396
10	22	4	8	13
16	13	10	9	10
5	3	3	8	8
19	9	17	22	20
12	20	39	28	25
9	5	2	17	18
22	25	19	17	17
30	12	26	20	41
18	22	23	25	31
19	21	20	8	9
12	2	11	5	6
14	27	35	5	6
111	75	139	243	285
248	186	209	107	128
414	356	353	216	267
58	51	41	25	34
9037	5809	5203	1555	2177
1159	871	796	1085	1587
1478	1283	1155	1035	1481
3902	3223	2959	1751	2690
4973	5014	3525	2391	3406
1815	1748	1374	1547	2065
329	366	304	539	751
2237	2624	1833	2258	2670
7733	7538	6830	1976	2315
201	300	217	600	756
332	345	270	440	529
617	672	662	1154	1360
1530	1620	1323	1163	1827
152	59	82	85	106
24	56	55	10	26
1619	1732	1414	1109	1353
998	1109	820	776	1077
769	670	515	553	655
40	33	17	19	39
497	520	420	1060	1346
116	84	156	92	109
507	676	560	668	854
19	15	16	66	62
145	59	105	57	50
777	495	617	275	336
318	251	379	98	97
30	14	21	26	35
35	24	25	27	24
11	11	10	19	16
24	19	16	19	28
33	20	29	8	19
0	6	2	0	2
205	345	384	408	456
868	897	1640	1159	1123
742	704	659	624	786
1281	1107	1143	993	1179
902	996	772	505	596
5889	8449	8479	12505	14286
6330	10857	11500	12520	15087
70	87	74	70	102
57	82	59	120	150
428	512	559	515	593
979	1124	1329	738	823
528	783	498	670	973
1653	1904	2056	5474	6585
2176	2618	2793	2855	3201
1142	1327	1450	2419	2677
951	1222	1024	1222	1522
5512	8187	6717	4370	5413
1299	1312	1455	1032	1209
1234	1178	1244	1002	1189
2973	2951	2551	1317	1562
634	623	610	326	395
77	141	123	245	365
127	217	236	447	476
577	631	798	1395	1469
95.71	57.93	87.46	66.57	92.08
247	238	192	235	292
44	111	61	187	231
172	161	196	155	210
509	666	607	472	623
360	336	349	392	522
481	347	423	325	485
26	14	10	23	23
5	3	1	1	6
8	3	11	5	13
3	1	6	0	0
0	0	0	0	1
1	5	1	0	0
1	1	5	7	6
114	182	209	80	95
445	697	814	322	332
350	382	305	605	759
95	70	117	53	88
6	2	3	0	0
2	7	4	8	8
0	2	5	1	1
3	0	1	2	3
4	0	0	0	0
3	5	3	4	3
23	5	14	1	2
17	31	42	48	68
288	285	262	185	237
377	426	344	667	847
316	325	347	568	512
7	1	3	0	0
95.71	57.93	87.46	66.57	92.08
10	9	7	3	12
1	3	7	1	0
11	5	7	3	6
0	0	4	0	1
694	622	590	1643	1885
95.71	57.93	87.46	66.57	92.08
56	40	36	46	57
0	0	0	0	0
702	434	484	176	228
18	15	9	29	45
54	39	45	50	85
0	0	0	0	1
72	29	67	35	38
7	4	3	3	4
22	3	19	25	30
0	0	1	0	1
0	0	0	0	1
5	0	0	1	0
3	0	8	0	2
17	15	10	6	14
4	2	8	4	5
11	27	24	3	12
2	6	4	0	2
1	0	4	0	0
3	6	4	1	2
9	11	8.5	22.5	29.5
235	158	168	31	55
81	59	115	32	41
19	13	20	14	9
267	311	314	357	405
70	39	88	92	160
0	0	0	1	0
0	0	0	1	0
45	37	42	10	6
9	11	8.5	22.5	29.5
36	48	35	17	19
200	212	228	146	188
52	61	64	70	132
158	172	156	116	225
501	573	726	605	613
584	1091	628	578	816
99	163	82	150	264
141	228	141	121	185
32	48	69	68	59
76	130	111	18	14
40	25	44	17	19
4	5	20	8	12
24	17	30	25	18
51	37	65	20	38
130	100	140	90	105
10462	1525	1427	143	175
1744	327	466	143	151
3536	858	872	551	705
1687	522	578	434	515
1	0	0	1	0
70	61	46	74	120
59	126	91	345	483
8	15	18	21	34
125	112	142	93	115
6	4	14	11	27
53	25	52	18	30
244	150	194	177	214
2294	1287	1237	2348	3116
619	361	375	1235	1656
6451	4212	3374	5187	6955
9	11	8.5	22.5	29.5
42	40	61	68	90
41	40	45	65	71
33	19	28	19	36
95.71	57.93	87.46	66.57	92.08
26	13	8	26	42
15	25	14	37	26
62	104	149	249	262
305	309	256	1061	1014
261	307	270	255	315
24	29	24	53	70
74	82	94	51	52
20	18	28	10	22
12	6	9	10	11
95.71	57.93	87.46	66.57	92.08
6	14	12	10	16
52	65	45	111	118
113	132	84	56	61
38	19	36	31	39
134	202	168	171	225
85	106	152	230	201
6	10	8	10	7
7	16	8	27	38
23	11	17	28	47
12	5	8	11	21
1	1	9	11	15
2	3	7	2	6
25	28	24	8	13
4	0	3	8	9
5	6	2	0	0
5	4	5	5	2
98	104	133	229	330
30	22	10	34	51
96	48	76	145	161
165	96	96	85	86
12819	10842	10383	9031	11024
536	381	466	633	722
7	5	5	10	11
68	92	75	76	120
4	2	3	9	7
237	267.5	311.5	350.5	473.5
2	6	1	0	0
1	1	1	0	0
1844	1626	2089	1912	2167
157	66	115	138	198
391	359	497	1350	1361
209	374	359	370	406
130	138	192	527	589
270	317	349	1288	1353
2435	2340	3014	3469	3739
184	275	310	391	406
7	3	6	5	4
30	13	22	13	28
95.71	57.93	87.46	66.57	92.08
35	20	22	21	18
15	7	19	18	38
222.51	244.21	116.91	227.66	333.37
16	33	38	7	8
228	222	286	447	504
3	0	8	1	4
28	52	58	67	80
9	13	11	8	8
57	59	63	136	167
36	30	50	14	23
12692	9440	12781	16218	19337
4157	6867	8196	6696	6708
8	10	7	34	35
2	2	1	0	0
6	31	16	25	31
98	93	91	138	143
82	84	57	72	73
547	396	448	287	321
11	3	18	16	29
912	829	1073	600	653
1174	1244	1238	1133	1255
2544	2320	2231	851	941
33	42	22	70	58
65	89	93	163	216
217	358	336	154	181
1203	1149	1458	791	903
56	36	79	24	45
98	123	114	47	38
120	92	99	38	37
501	221	254	168	159
269	314	279	246	336
394	405	451	673	781
47	46	41	66	71
29	34	49	43	57
4	9	8	16	17
5262	4149	4506	4750	5942
1334	513	561	1016	1168
1141	1474	2370	1086	1194
176	157	238	402	480
42	51	59	81	81
3	7	6	19	15
3	4	9	6	4
0	0	0	0	0
6	14	9	7	19
30	26	27	34	43
21	19	22	36	51
466	416	512	628	770
1186	997	1155	1321	1514
246	275	272	171	234
5	16	5	5	3
30	94	84	108	126
27	52	62	133	124
33	84	62	169	186
286	248	246	772	894
437	624	533	400	447
37	21	30	46	42
18	11	13	10	19
46	16	30	2	13
78	76	110	35	40
75	98	83	100	148
79	128	81	64	67
119	161	172	132	198
560	602	536	360	546
213	135	169	163	149
230.17	324.33	254.83	225	296.67
348	203	262	211	230
158	120	148	66	110
103	129	169	16	16
95.71	57.93	87.46	66.57	92.08
134	172	241	168	220
78	69	70	324	367
225	207	296	549	639
1268	1430	1211	669	766
2211	2277	2082	764	1038
4169	358	374	154	158
795	1888	1359	1685	2311
1685	2967	2600	5771	7882
4150	5997	4970	10310	12499
308	194	205	185	196
913	542	494	194	200
317	335	381	951	1068
85	79	73	59	52
635	1153	650	677	922
830	960	681	327	322
743	983	933	291	375
46	78	45	157	242
496	860	705	1081	1375
606	647	839	1166	1225
209	396	172	134	167
3285	3304	3561	6495	7892
611	552	859	738	828
40	19	57	55	77
51	31	75	86	91
8	5	13	11	12
5	9	9	11	13
185	190	284	201	213
170	214	216	343	341
141	149	207	293	364
41	73	68	89	137
3	11	5	13	17
14	22	24	32	30
79	107	111	43	60
56	61	128	27	59
151	134	186	73	77
49	22	35	17	22
542	310	460	480	505
599	695	682	289	312
7	27	16	33	58
3172	2426	2592	1237	1565
144	147	159	205	281
6	13	10	14	5
32	44	57	70	58
38	30	34	168	127
1	11	14	6	12
35	73	52	13	28
0	0	2	2	1
10	14	5	58	89
52	38	55	125	123
28	28	31	3	4
204	102	146	271	313
1119	1331	999	1509	1937
850	1065	780	1851	2357
1823	2094	1640	1532	2064
1019	1266	1035	1614	1985
55	84	47	49	64
20	7	26	5	3
0	0	0	5	7
97	141	98	197	232
55	55	31	90	122
51	56	58	83	108
206	163	159	323	391.01
62	46	40	87	140
55	54	74	94	126
119	83	128	183	239
513	645	526	977	1069
236	95	160	293	322
567	405	366	560	755
39592	15117	36302	3039	3345
440	327	627	566	669
207	161	167	300	358
420	326	394	337	376
4	7	10	10	17
620	345	467	494	640
1863	1424	1968	2704	3222
1584	1624	1580	3321	4184
1209	1088	1050	2089	2538
496	442	610	317	349
1227	1181	1451	2015	2423
0	0	0	0	3
17	8	16	16	15
3635	532	761	364	495
2058	280	443	142	236
2050	351	417	287	381
238	306	332	445	569
14	20	17	25	35
35	58	56	18	43
44	86	38	39	60
11	9	9	2	6
581	1018	853	176	256
228	432	307	410	516
135	147	166	88	127
67	72	80	296	347
3	5	2	5	3
4	1	0	3	3
57	187	93	280	397
121	257	290	371	437
157	189	155	2912	3412
36	39	18	443	635
267	274	358	298	423
48	29	61	13	26
153	195	280	492	511
178	114	111	159	154
206	201	187	453	489
1183	1427	1099	1287	1581
39	27	48	114	112
1019	762	1143	1785	2055
49	96	83	188	229
345	469	452	777	852
166	253	285	576	656
1287	1708	1711	2685	3250
1304	1283	1313	1986	2261
320	298	316	207	266
458	349	449	410	489
136	238	211	475	510
119	183	157	147	144
124	167	180	43	53
298	440	594	958	1163
99	95	99	76	107
33	45	44	48	58
166	95	137	230	271
550	494	580	1027	1174
1819	1251	1630	1544	1731
565	496	533	534	592
6129	6443	6021	7392	8609
979	1302	1094	1287	1737
328	437	429	525	706
1670	1380	1722	614	743
2572	2165	2302	960	1166
5918	5377	5569	2812	3584
716	504	564	1217	1639
628	779	711	316	398
170	210	232	376	485
2587	3144	3761	4637	5405
256	199	353	455	518
260	222	341	433	474
86	54	83	161	167
44	52	64	127	141
625	566	566	418	487
3416	4270	5034	10363	11946
68	35	65	54	54
247	351	293	674	901
1921	2392	2082	1398	1806
2857	3169	3218	2453	3172
657	682	532	603	761
989	1119	1122	909	1104
3564	4913	4346	14678	18806
1032	1008	762	894	937
1801	1284	1408	2417	2878
391	409	421	433	567
1847	1973	2059	1503	1834
1004	978	882	1309	1485
1937	1961	1704	2834	3428
461	420	455	749	924
172	155	146	79	117
5981	6631	5019	5470	6590
294	322	269	510	589
265	251	249	257	377
2216	1750	2123	1654	2031
593	755	803	493	719
123	110	129	71	106
1412	1311	1343	667	742
7132	5698	6208	4051	5056
1698	1253	1549	1103	1595
231	90	178	319	338
23163	11545	12358	25586	27914
22720	6403	8658	11785	11548
9610	2605	2702	988	1278
17982	4030	4581	10990	13428
265	519	566	631	812
1164	1062	1064	1312	1662
953	812	796	384	440
367	262	264	278	386
804	832	906	662	858
781	534	581	296	322
1066	1000	1037	662	835
1311	1526	1509	884	1177
1262	1338	1213	846	1187
858	997	939	455	582
3092	2735	2949	3007	3607
1320	1066	1416	2007	2313
1910	1619	1489	1795	2224
3050	2231	2016	366	459
193	276	322	505	574
798	929	821	1662	2054
297	315	273	461	561
73	69	96	32	41
794	980	888	471	670
729	983	856	230	331
425	493	439	595	762
876	1237	1094	1087	1439
270	417	344	757	894
458	557	376	497	703
461	367	281	387	470
2176	1812	1819	1229	1562
2773	2526	2467	691	813
1684	2198	1742	1331	1622
277	233	261	162	233
3510	3806	4111	1557	1983
438	430	456	949	1111
1018	1246	929	924	1235
3959	2936	2973	3076	4099
1899	1479	1402	1751	2125
5858	3439	3015	1348	1781
843	1014	827	1220	1595
1297	1026	1477	387	475
4502	3669	3384	2163	2804
315	206	281	266	390
113	98	96	226	221
5591	4729	5972	4554	5044
736	814	604	270	385
175	126	204	103	128
564	300	309	285	333
143	55	103	75	106
151	164	141	111	139
8089	8293	6892	6748	8688
8652	6687	5165	2230	2982
4076	3348	3049	1692	2130
112	117	136	173	243
652	885	840	1528	1736
463	598	641	892	1198
331	375	372	189	237
4009	3945	3998	1104	1509
109	106	94	15	14
1364	887	985	384	414
39	26	44	29	37
663	633	792	627	761
33	50	64	136	149
387	462	369	522	660
455	488	470	583	606
373	435	375	418	505
875	939	940	1377	1661
1970	1082	1321	986	1382
2793	2917	1999	1821	2295
1613	1871	1842	1541	1914
319	235	306	355	432
491	135	225	203	227
5254	896	1560	657	717
329	327	356	315	403
74	73	75	78	116
2271	2599	1993	1303	1503
100	89	68	163	209
4783	5785	4785	3054	3856
763	820	718	1132	1353
1732	1758	1408	789	1057
567	688	522	734	956
3843	3898	2983	5079	6909
2236	2018	1834	2056	2612
353	310	375	373	427
289	310	271	214	294
8164	7341	6386	4930	6530
170	146	222	171	215
5	9	7	14	18
1	3	5	4	2
5625	4540	6071	8179	9820
6991	8362	7110	8593	11073
1317	2101	1760	1588	1947
1951	2597	2035	1993	2724
7142	8352	7432	2825	3561
2841	2632	2832	2331	2711
2441	2348	2454	1968	2326
1024	1082	901	1035	1308
1543	1343	1306	973	1198
570	607	471	613	736
1185	902	952	478	625
887	887	872	1190	1724
1560	1604	1476	1469	1994
1189	1068	1078	569	749
31	42	38	41	57
6	7	4	5	11
2657	1338	1636	2719	3423
88	65	79	202	211
207	105	168	183	200
2245	1911	2292	1813	2153
2395	2119	2106	1158	1295
3216	2989	2441	2459	3223
2057	2547	2205	3087	3966
8625	7696	9888	9320	10447
836	758	659	254	316
2020	2223	2352	2213	2836
4411	5583	4590	4076	5174
1898	1496	1818	880	1040
1517	1700	1536	925	1158
1251	1861	1430	959	1251
461	626	526	903	1272
295	395	397	612	804
1704	1973	2714	4816	5101
19757	18017	20842	19969	25357
463006	382002	400077	256998	312276
64683	50238	45434	48748	59918
15728	12046	11889	21314	26450
78027	64025	63941	94997	116317
110	129	119	73	76
2203	1967	1826	928	946
397	367	410	93	88
27	35	11	24	22
1355	1775	1380	711	960
7757	8482	6712	9581	12976
873	959	871	1265	1660
495	685	616	193	212
266	313	328	237	336
62	77	71	38	68
297	178	272	71	104
60	30	66	67	55
2819	2150	1898	2108	2561
230.17	324.33	254.83	225	296.67
4711	3551	3009	8089	10980
3180	2156	2051	3079	3987
3627	2224	2253	3096	3909
3596	2531	2834	5085	6166
272	327	371	331	449
183	154	174	346	369
561	478	477	1336	1563
281	355	268	660	785
1309	1314	1264	2421	2625
2174	1920	2163	687	777
320	605	390	475	644
1070	1041	927	819	986
309	194	287	286	336
843	638	675	719	900
230.17	324.33	254.83	225	296.67
2765	2709	3438	2643	3179
3317	3816	3620	1374	1645
25	70	57	25	46
266	610	563	438	534
168	398	337	273	325
215	396	307	404	450
266	482	407	675	932
33	19	22	32	28
21	33	18	19	17
113	111	82	27	41
2201	1884	1781	4893	5888
233	38	53	125	180
1113	109	154	363	382
657	68	77	197	231
2370	2498	2568	1653	2008
2876	2997	3062	4057	4898
5295	4812	4659	3815	4608
8591	3005	3064	4942	5906
4272	3326	3181	6853	8372
335	364	213	99	161
18771	18450	18201	14742	18316
32	66	36	29	27
13	13	8	23	22
6	0	9	2	6
11	26	5	3	2
33	13	31	5	10
12	13	20	11	10
2	4	6	4	2
4494	3633	5192	1720	2078
706	594	600	245	329
1579	1534	1254	738	840
384	502	391	435	549
534	581	461	337	443
716	777	597	432	586
404	453	412	291	337
696	1043	1445	1031	1019
444	395	401	340	386
2326	2611	1870	1311	1877
1551	1750	1274	1629	2331
240	292	269	616	711
3	1	4	11	11
199	349	220	379	561
1126	1326	934	494	645
4	14	8	35	44
42	51	97	262	356
55	52	35	40	45
343	426	394	999	1168
767	773	649	543	654
32	34	35	57	63
1553	1532	1593	1836	2163
2568	3102	2322	3207	4200
1487	1705	1131	1650	2170
116	98	131	238	347
5566	6039	4924	6269	7526
4518	4924	4145	4688	6042
1243	1404	1170	854	1059
558	638	514	1004	1375
64	88	110	59	133
316	357	373	143	261
277	238	240	304	552
603.32	578.67	695.5	931.67	1177.9
1759	1061	966	503	564
157	127	139	328	415
283	358	355	566	718
1233	1594	1437	2161	2594
116	105	107	225	259
181	185	200	306	415
625	520	509	822	902
18	11	13	15	21
142	133	113	176	228
1656	1019	780	460	628
11	3	11	9	13
2994	2366	2499	1953	2195
1376	1171	1251	2334	2546
128	151	161	451	619
819	712	681	485	577
211	198	215	170	205
882	720	901	857	995
211	84	134	219	216
576	321	400	242	361
915	1141	1041	1102	1384
634	650	744	468	593
434	380	370	218	260
2750	2756	2622	786	1105
1513	1755	1644	2136	2683
0	0	0	0	1
0	1	0	0	0
8333	9436	8370	5419	7312
9957	10766	11527	8067	10058
25	58	70	65	100
0	1	1	0	7
3	3	0	3	2
341	558	589	666	832
743	942	906	323	389
562	452	602	1009	1173
279	418	296	630	823
1047	998	834	501	694
1244	890	829	412	560
448	351	418	368	407
304	345	299	422	523
1456	809	772	389	491
9249	3650	3263	1001	1263
2889	1219	960	1305	1662
3516	1421	1321	1717	2103
308	259	281	488	630
574	461	583	594	814
2389	2437	1881	3446	4521
1049	997	912	917	1213
2407	1905	1821	974	1209
14791	14296	16798	21938	24952
26	14	17	35	47
6	19	27	20	17
112	93	116	116	198
3	4	6	2	6
71	23	49	49	102
373	433	390	76	93
112	58	102	153	229
425	301	347	339	394
55	41	79	106	134
1302	807	1014	184	296
5	13	20	16	36
0	3	8	32	32
7	3	3	2	2
11	12	18	162	208
0	2	2	31	56
3	2	2	24	23
65	66	88	163	243
10	10	14	47	82
22	20	35	103	133
11	2	5	37	29
18	7	7	11	25
0	0	1	1	2
4	4	2	21	34
0	1	0	0	1
2	0	4	1	2
5	0	0	2	10
0	1	2	0	0
9	3	5	7	8
0	3	0	1	2
3	3	2	2	2
6	5	5	14	13
0	10	6	8	7
22	21	43	10	15
2	4	1	4	7
36	23	42	77	109
12	33	81	26	29
0	3	3	1	0
0	5	4	3	0
0	8	10	4	9
81	112	206	47	78
10	26	56	25	41
9	25	29	20	24
32	51	81	26	37
37	53	107	53	72
11	18	43	13	16
19	38	45	18	24
25	95	111	18	29
8	37	41	13	33
27	94	182	27	53
4	5	18	0	6
2	3	2	2	4
88	179	288	68	110
98	126	211	63	103
59.77	103.91	103.98	91.88	93.61
11	7	18	11	13
11	15	42	0	3
5	38	34	3	7
22	53	83	49	85
104	102	81	118	128
49	33	40	143	135
4	6	6	46	47
278	1141	740	2059	2570
2587	2926	2796	4066	5099
1252	1535	1472	2020	2525
3	1	7	3	4
0	0	1	3	4
445	402	446	47	56
8	4	3	4	4
3402	2642	3351	2798	3294
1	10	6	19	22
56	84	81	107	127
307	251	355	332	457
379	302	307	378	490
2416	1752	1676	1545	1826
3746	2567	3006	1922	2332
74	72	106	124	147
40	47	84	46	44
873	1021	1127	724	804
1446	1691	1824	3116	3641
497	438	500	211	321
1739	1644	1509	1224	1553
565	644	543	871	1162
1096	1207	1154	1537	1820
1485	1522	1407	1747	2122
2673	1977	2164	2398	2623
16885	15953	14246	8241	10493
105	134	114	78	122
5850	6815	5430	7960	10494
4784	5791	4237	8677	10481
73311	87418	69184	51267	62478
49645	59372	50638	35908	44584
75039	92363	83863	60004	70865
26111	31281	29737	13713	15579
18	20	22	45	63
7762	8505	5807	4329	6108
5	5	3	16	28
1100	992	817	413	501
113	109	74	173	192
8894	9081	8319	3812	4949
194	218	229	149	178
140	167	190	168	195
52	92	74	38	69
272	271	202	504	614
859	834	791	621	723
376	385	358	235	281
1302	1310	1229	884	977
1227	1135	1124	1164	1382
2620	2529	2347	1865	2180
360	458	321	803	1072
4814	5147	4593	4436	5816
0	0	0	2	1
123	120	139	119	148
333	229	251	286	347
5515	3037	3597	3542	4560
2471	2129	2698	2806	3423
55	66	53	53	45
273	279	305	399	498
697	842	774	1313	1408
46	53	45	129	163
376	338	341	287	352
1247	1329	1128	720	821
799	787	868	512	614
301	408	368	344	515
49	44	85	45	49
130	109	175	99	89
1683	898	1023	329	452
1716	1100	1063	641	810
141	153	150	277	323
494	465	486	667	814
38	35	26	102	126
127	87	88	182	252
844	1380	1284	450	521
349	505	526	245	355
38	35	39	62	98
35	73	57	61	69
11	39	31	32	37
34	18	12	40	46
151	92	100	68	103
29	26	25	42	57
154	66	110	42	43
142	89	173	91	77
118	158	146	232	216
480	554	595	710	860
51	29	41	31	49
6	4	1	52	88
301	335	252	255	306
285	327	238	143	218
70	195	144	162	237
103	134	86	229	252
69	89	70	97	110
0	0	0	0	3
0.07	6.79	5.73	18.04	29.02
408	256	265	264	429
612	488	488	226	264
69	157	108	128	140
140	375	294	162	179
111	68	89	157	215
184	172	206	429	556
6731	10464	8778	17511	21025
67	147	118	275	357
2549	2330	2405	1567	2064
1692	2164	2250	1331	1430
982	1283	1485	1206	1376
331	410	404	539	649
8259	10340	8252	7733	9463
571	565	513	792	935
176	171	108	298	274
486	393	351	270	284
7005	6049	4926	4331	5864
739	773	569	947	1249
2966	2660	2283	1359	1631
2372	2853	2555	823	1004
1750	1561	1784	1365	1691
307	116	149	92	75
171	79	63	81	126
682	276	260	150	194
723	610	805	404	513
293	281	360	96	107
593	923	911	2092	2488
4492	4852	4437	3535	4389
1216	1077	1092	1422	1623
7742	9929	5950	5937	8141
8524	7685	6663	2045	2445
4143	5141	4398	6867	8264
2585	3048	2532	5445	6539
1238	1814	1290	2766	3607
8851	10307	9076	6079	7736
2521	3172	2857	5192	6472
1803	2238	1786	2536	3526
942	967	856	544	655
2529	3177	2729	3970	4970
4301	5200	4343	3647	4954
19955	24147	19959	23472	29569
703	1105	797	725	930
69	189	196	109	135
879	544	648	138	238
211	160	225	499	653
549	577	678	987	1217
287	304	247	417	502
146	160	115	32	47
1859	1687	1454	618	752
3417	2724	2683	2273	2718
1564	1490	1591	858	1142
535	767	584	909	1123
2381	3412	3467	2020	2527
825	814	730	499	671
166	162	155	237	275
1192	1446	1004	1204	1619
1424	1308	1215	925	1270
848	640	859	792	1046
9156	12135	10914	11705	14494
24	39	33	82	96
7	6	4	24	40
287	142	259	295	310
2500	2987	3339	2443	2883
6309	3259	7465	8283	8308
2353	3421	2635	8026	9302
2988	4013	3820	7796	8631
2059	3146	2970	6863	8526
1911	2741	2913	7879	9432
611	676	778	837	945
86	79	81	171	289
1431	1544	1599	808	929
21023	23142	18999	17235	22021
1120	1109	951	553	678
4063	3966	3040	3605	4687
152	120	113	210	247
506	404	306	531	681
99	182	103	289	397
1494	1604	1220	1395	1881
88	53	59	91	119
709	561	500	493	639
340	257	317	470	564
624	869	985	2706	3758
1195	1374	1488	2760	3551
173	259	244	190	271
4110	4928	4727	5469	6832
178	207	212	522	592
437999	419310	473512	152637	187026
7	11	8	19	28
22	14	15	11	14
2	3	4	7	8
199	212	199	179	178
10864	12681	10425	17863	25639
3940	4110	4128	8217	10809
261	199	245	541	607
21	13	19	66	95
2189	599	819	348	485
1366	499	900	216	283
907	1038	996	1063	1267
1128	1073	1301	682	749
300	331	334	313	407
174	189	226	192	290
4180	3791	3970	2307	2756
4199	4005	3554	3225	3997
5926	6355	5494	1858	2346
2845	2980	2868	1364	1561
681	750	702	801	1011
1317	1559	1523	1505	1995
253	457	503	923	1187
200	153	207	288	446
836	538	806	867	982
418	356	312	400	537
193	140	198	115	121
2342	2795	2403	2944	3801
19307	14835	17716	14389	17488
98054	92542	100311	78153	93773
142	107	107	101	129
350	416	316	426	551
366	361	306	448	477
1015	1041	869	437	535
717	672	687	639	870
404	515	430	452	618
483	430	362	350	549
1095	918	733	579	661
193	163	266	204	244
241	333	326	559	724
394	504	357	652	889
2362	3202	2625	3100	4005
2212	2595	2008	2318	2851
55077	57176	40187	29293	37347
4119	4736	3618	3493	4488
16466	12937	15648	15553	19126
1428	1434	1638	1236	1311
163	138	185	91	134
664	842	746	702	933
2817	3258	4070	1909	2231
1213	1493	1315	1746	2106
1063	1150	1020	930	1053
435	553	511	571	707
194	26	80	95	122
562	518	655	843	1091
158	161	176	274	370
160	222	161	219	310
631	770	626	1210	1454
14	16	14	50	71
1819	2140	1685	2496	3301
4	7	2	1	1
123	92	87	16	21
88	90	108	86	108
980	1236	984	521	671
369	384	361	466	571
125	167	108	260	265
1329	1775	1169	2662	3526
538	651	514	568	765
1242	1628	1572	1662	1877
713	858	879	881	962
1157	1340	1265	1687	2198
1185	1272	1290	2581	3213
311	334	356	265	325
2559	2941	2037	2365	3111
5007	5924	4958	5742	7272
5983	4036	4499	17129	19369
2875	1938	2673	1913	1982
2316	3000	2128	4076	5402
5374	6258	5806	11361	13882
236	183	260	168	269
140	177	137	382	434
37	75	53	100	137
92	117	80	247	232
224	220	241	198	274
368	300	402	170	204
160	160	147	381	405
123	140	157	378	447
1667	1506	1544	1571	1864
284	385	341	797	933
59	52	67	79	95
35	8	8	5	8
10	14	3	12	19
40	16	22	22	36
34	25	20	33	48
26	11	24	25	28
40	25	46	20	27
72	27	30	62	85
25	31	16	15	25
34	22	21	34	31
163	65	111	127	182
245	289	181	361	513
1896	2401	1815	1278	1788
30	32	46	112	184
414	374	509	641	775
23	31	25	57	62
51	36	35	15	18
294	173	159	457	482
306	242	197	575	732
336	345	236	637	875
2674	2266	1719	3112	3846
662	537	408	797	988
509	341	236	871	1146
831	452	366	585	688
1138	413	439	599	782
824	201	321	222	327
517	554	430	537	666
807	709	478	163	205
6479	2062	1989	2114	2666
159	171	119	97	145
27	35	52	21	37
432	340	412	256	342
370	246	453	347	378
47	55	59	179	209
142	180	191	264	303
2	1	3	3	5
1575	1378	1645	3143	4185
1405	1529	1502	1728	2310
1369	1423	1556	2631	3068
3319	4659	4866	4180	5124
3091	3908	4328	1744	2044
325	424	468	1842	2111
520	784	778	2263	2788
855	1468	1027	2031	2567
8348	9994	8707	3996	5649
183	314	263	440	526
413	582	402	597	784
3777	4274	3419	5413	6741
1577	1712	1692	1282	1725
619	744	706	1180	1408
693	768	876	1715	2283
6074	5509	5388	8331	10153
3052	3017	2727	4923	5938
844	911	889	1277	1808
1825	2197	1635	2830	3707
1929	1764	1407	2223	2840
1436	1336	1190	2062	2561
324	478	369	614	742
255	303	247	950	1030
592	712	554	731	941
967	936	857	799	990
809	804	667	399	528
496	492	548	444	617
4407	3250	4136	443	476
111	97	137	107	93
168	297	236	284	349
258	406	304	253	311
926	1214	1201	1490	1771
278	389	393	787	1021
1667	2027	1578	3130	3999
2768	2779	2696	4588	5895
4335	3339	2543	2680	3258
4558	3133	2937	1194	1542
363	288	362	436	659
19	27	15	20	27
1376	1451	1238	243	381
19	30	34	29	44
0	1	0	0	0
0	3	0	0	0
3	1	2	5	1
31.23	36.09	31.02	31.12	42.39
7	34	21	15	19
13	7	12	15	9
0	0	0	0	0
0	0	0	0	0
0	3	2	1	2
0	0	0	0	2
0	0	0	0	0
0	0	1	0	0
0	0	0	0	1
7	3	13	5	7
2	0	0	1	1
0	0	0	0	0
2	0	2	1	1
2	0	0	0	0
1	2	5	2	4
9	7	11	7	11
95.71	57.93	87.46	66.57	92.08
3	2	6	1	1
0	0	0	0	0
0	0	0	0	0
0	0	0	0	0
1	0	0	0	0
0	0	0	0	0
55	55	63	121	139
0	0	0	1	0
51	67	56	23	60
131	129	91	99	120
275	330	259	78	183
65	76	43	82	126
312	468	293	374	427
287	358	292	522	782
727	763	654	275	330
603	650	517	240	261
487	549	425	276	300
896	1119	848	786	1137
28447	27836	26153	11926	15205
421	464	403	520	687
1050	837	1005	1108	1169
670	909	740	871	1215
1576	2325	2030	1296	1449
456	797	737	493	566
4389	5057	4056	6030	7694
2688	3042	2181	2435	3054
73	143	150	104	119
33	77	93	115	115
40	77	84	123	145
878	750	947	1183	1467
445	532	397	526	680
126	146	121	223	271
2136	2882	2407	3491	4421
390	414	376	209	234
643	517	546	365	397
479	304	395	488	602
88	74	75	68	104
443	366	376	405	490
88	88	97	177	236
1632	637	540	380	651
37	26	56	41	43
1542	1395	1484	680	937
233	302	307	248	340
30	47	31	110	143
0.07	6.79	5.73	18.04	29.02
41	62	79	37	43
114	75	88	30	54
33	30	27	30	42
8	5	2	6	13
11	4	6	5	9
0	0	0	1	3
32	42	38	23	36
27	31	25	65	60
102	143	137	137	201
219	232	241	151	201
36	86	83	230	272
1923	1687	1896	1419	1853
1051	995	829	1365	1738
1056	894	954	1349	1578
294	680	674	690	875
132	167	163	374	470
16	12	9	32	40
2147	1698	1691	1404	1683
2369	2317	2093	1965	2385
6642	6718	7394	8659	10983
1710	1218	2199	1738	2275
2985	2005	4106	5617	6169
2144	2342	1708	1869	2498
1712	1706	1436	1140	1486
475	619	466	1137	1457
1126	1207	949	571	730
375	415	415	716	858
6349	7554	6106	10212	12392
143	181	135	191	250
339	497	352	953	1355
4781	5296	4137	4378	5680
863	897	926	814	1047
4924	6313	5325	5174	6648
6768	7180	6829	4890	6184
2472	2596	2523	1708	1982
2979	3031	3157	1269	1366
1149	1232	1056	757	979
22.4	16.53	15.53	12.07	19.94
170	153.75	106	245.25	437.5
701	730	769	981	1197
1407	1545	1435	2197	2867
7151	5536	6301	4603	5873
16304	13503	12240	15929	21072
130	191	127	60	66
407	462	453	387	419
250	409	393	423	546
571	505	701	437	456
229	270	299	415	550
1648	1560	1736	957	1350
2368	2703	2480	778	907
1104	942	1133	829	1009
178	249	214	183	256
9466	11080	10787	14327	18079
1012	1310	1176	550	655
187	242	222	291	354
927	939	959	858	1028
498	464	444	883	1067
1230	1291	1043	1450	1766
253	211	209	84	170
1	1	0	4	12
439	377	539	535	630
2434	2375	2110	1263	1609
2617	2842	2496	4217	5337
726	607	710	604	888
16321	28059	24345	17767	23756
5142	5258	5365	2114	2784
4062	4465	3747	2037	2652
1594	1575	1482	1103	1438
1591	1808	1459	1120	1500
375	299	278	210	324
1779	2243	1631	1335	1647
1707	2112	1633	1780	2262
2788	2637	2576	2664	3314
513	401	551	322	403
2165	1981	2077	1424	1868
1134	1173	915	1279	1513
1911	2096	1781	841	953
1338	1447	1140	1059	1325
2795	3116	2167	2775	3543
959	1107	823	720	944
396	446	385	1132	1463
566	658	462	979	1170
720	1001	745	1383	1838
313	369	337	728	919
77	119	119	212	252
717	960	825	934	1241
29	38	52	95	106
19	7	28	90	109
2507	2275	2410	1776	2234
97	110	102	205	224
1033	1115	853	575	700
543	581	409	803	1052
104	179	86	73	83
1005	1002	794	1185	1522
582	501	430	477	629
347	404	377	482	618
3073	2763	2750	912	1177
1576	1896	1719	1290	1761
1322	1466	1268	1953	2271
899	949	1088	2501	2753
9502	8122	8854	4405	5103
7325	6657	6653	5071	6549
70	58	65	5	11
240	446	334	511	588
959	1155	890	256	355
745	891	769	555	671
7800	7867	8404	3203	4165
1370	1419	1688	831	1139
364	370	348	843	893
3759	3796	3547	3221	3994
958	962	951	1168	1337
7	10	25	40	44
298	273	311	309	446
3135	2884	3027	1742	2188
200	171	156	108	162
685	920	722	500	607
2946	2974	3035	2342	3046
230.17	324.33	254.83	225	296.67
1237	1587	1759	873	1023
61	40	42	185	188
434	454	456	450	624
315	305	355	472	536
196	173	181	186	228
96	149	135	174	339
669	940	791	832	1221
1364	1899	1488	1885	2363
4868	5457	4379	6379	7893
941	1050	855	1230	1459
2458	3392	3233	760	1032
5363	5486	6085	6916	8138
371	678	427	576	775
1422	1492	1359	706	976
4437	4735	3551	4364	5708
3738	3463	2834	2095	2443
2051	1976	1830	1202	1530
13681	12534	11537	13700	17473
16	55	30	119	138
712	500	590	1069	1254
21	20	11	23	26
635	683	678	471	646
1413	1443	969	1026	1332
1050	993	824	883	1215
79	137	102	55	82
1055	915	744	891	1144
1837	1819	1787	1094	1327
143	186	135	350	458
1608	1600	1536	2129	2404
601	694	548	475	641
24	41	66	116	111
89	94	103	197	248
130	165	172	199	229
104	97	121	209	257
881	797	911	653	851
7164	6971	7125	5216	5994
204	198	253	808	1100
4716	5913	5504	10077	12360
305	289	240	197	258
95.71	57.93	87.46	66.57	92.08
31	32	25	12	26
6	0	6	0	3
152	144	138	223	269
240	182	207	35	69
7529	6084	6286	7176	8836
91	57	82	97	130
1079	1140	991	432	574
651	622	601	911	1244
174	163	151	232	323
168	194	146	219	306
411	448	274	771	988
3013	2396	2877	3561	4182
2112	1510	1866	1427	1544
13	18	18	18	13
3	2	4	6	7
13	16	7	8	9
34	22	34	27	36
65	84	55	85	106
3610	3432	3096	2892	3611
4923	5268	4337	5026	6155
24	11	29	16	21
1999	1653	2113	987	1177
1037	961	966	240	281
54	50	50	50	66
288	310	203	420	476
1940	2008	1941	1540	1926
529	432	379	388	442
160	192	161	130	185
318	346	354	430	610
333	376	348	269	351
5700	7381	4942	5418	8452
1273	928	985	923	1109
868	827	783	1586	2230
4330	4507	3591	2537	3439
55	57	77	96	106
1880	1297	1303	684	821
2599	2178	1687	1968	2173
64	98	116	124	135
11	24	25	1	0
982	869	961	586	661
848	851	641	866	1081
3449	3173	3726	2952	3440
1092	803	862	1009	1335
271	341	385	412	527
336	313	371	1546	1853
1095	1290	1208	773	967
162	224	220	186	237
252	268	262	397	547
610	607	598	799	983
1674	1004	1368	375	499
446	332	348	932	1093
26	11	19	36	70
2295	333	334	114	183
1663	82	107	105	155
780	19	11	37	32
8813	186	95	70	103
16142	175	152	145	166
23295	176	122	155	207
7768	44	30	31	41
991	5	7	13	23
14854	111	112	63	82
4313	39	28	108	129
788	9	10	11	20
2910	1960	2762	499	582
445	690	927	639	698
86731	71933	80793	70600	85032
6990	8049	6929	8618	10870
142	88	140	57	75
2302	3417	4606	5420	6551
75	72	128	279	308
4268	3496	2751	2580	3690
2275	1901	1317	788	1108
1568	1331	1705	856	1099
73	106	102	117	171
299	337	429	477	616
394	408	467	185	255
173	196	194	241	253
166	267	253	675	810
276	231	273	181	263
324	432	423	1110	1362
107	105	100	324	414
996	992	1212	927	1036
4633	4575	3846	5031	6444
3144	3365	2518	2474	2936
4424	4823	3648	3115	3842
2	4	3	7	2
2274	2281	2534	1783	2015
3016	2843	2418	451	584
37	81	77	301	340
654	541	542	743	906
365	408	346	304	405
230.17	324.33	254.83	225	296.67
13	27	21	63	95
62	46	81	154	193
200	160	213	165	234
582	318	361	109	156
149	77	84	94	129
813	840	594	453	587
3119	3210	2541	2339	2722
614	420	403	428	541
1608	1651	1429	1529	1991
1094	1228	920	2003	2644
2583	2380	1768	1893	2486
3148	2937	2558	2936	3769
7153	6979	5604	4851	6322
2636	2275	2048	1363	1667
9235	8362	7009	8100	9662
843	857	936	2050	2771
8	12	9	11	17
1741	682	612	980	1111
2307	1491	1076	1097	1444
1358	941	1003	1128	1502
110	96	160	149	194
40	39	65	18	30
244	453	543	413	557
630	1121	1046	734	823
108	100	141	93	113
532	388	428	841	1019
1949	1661	1542	1178	1486
467	369	366	181	194
618	703	645	377	514
392	381	361	106	175
395	446	510	568	697
587	639	800	846	957
506	884	616	688	918
4952	3988	4111	3652	4692
9	11	4	31	21
842	949	1152	806	1094
600	538	975	1747	2001
890	1081	490	668	784
730	1077	1088	664	738
3635	4920	4379	4098	4827
57	49	110	195	255
12	10	23	50	47
17	36	22	27	36
4629	4801	6132	2185	2554
48	47	60	133	176
283	312	523	510	617
287	509	463	1458	1703
362	342	381	331	438
8175	6752	5643	5847	7207
14	14	34	52	52
354	250	335	380	394
1142	777	1121	548	643
385	225	258	138	162
89	84	53	81	74
425	300	253	152	207
119	73	69	85	76
17	16	8	33	46
175	65	73	68	77
6	4	0	0	0
111	31	68	45	53
90	17	32	15	12
22	7	2	13	17
171	22	42	18	23
831	496	665	250	355
109	85	116	190	233
16	20	27	35	42
277	395	408	372	480
19	16	15	28	32
64	53	69	78	96
326	265	271	473	512
1429	462	443	593	667
1110	615	614	689	749
84	87	77	250	246
346	245	227	110	142
118	130	165	113	108
159	176	196	466	602
156	165	147	132	138
23	11	21	53	51
23	27	12	218	220
181	106	131	291	302
1675	2611	2214	2040	2960
2198	3995	3434	2312	3384
51	115	77	156	264
4819	8329	6442	1468	2334
1895	2865	2398	1636	2571
4558	7639	5264	3287	5645
55	33	36	7	12
22	36	40	48	69
77	86	88	24	42
540	771	1179	377	517
286	290	344	415	457
74	64	53	55	69
145	143	114	464	569
30	342	338	846	1065
3	1	12	13	21
754	1107	800	1055	1656
24	22	23	65	71
74	150	134	118	139
448	292	281	18	32
0	4	0	2	0
0	0	1	2	0
33	37	38	10	6
83	51	55	27	35
95.71	57.93	87.46	66.57	92.08
193	211	286	109	124
14680	12087	12334	7863	9315
166	428	346	769	816
296	265	272	22	26
46	39	48	16	24
2141	2128	2157	3405	4186
257	289	342	131	154
1550	1857	1774	1909	2344
9	5	8	10	13
10	3	2	7	8
601	867	704	1289	1513
5263	4782	5325	6681	8179
418	459	456	791	941
461	648	555	454	490
190	168	208	174	185
349	316	459	527	649
75	29	34	46	61
11771	2599	3313	7103	6768
4329	1931	1569	4586	5322
418	213	300	199	211
63	99	149	275	298
1959	2810	1919	3163	4277
356	211	242	144	172
2062	1136	1417	526	737
880	550	658	477	697
351	328	280	186	253
4029	3955	3877	10904	14146
21053.9	21839.1	18579.5	29080.9	37943.2
12297	13133	10939	9874	12162
9208	10306	8055	14191	17891
15	19	11	11	16
378	527	342	347	524
6	0	3	1	0
603.32	578.67	695.5	931.67	1177.9
4596	3864	3488	3195	4073
1376	1633	1579	2056	2534
139	133	131	90	103
135	137	157	138	150
317	324	265	162	228
196	249	207	115	175
3524	3058	3146	1697	1960
543	494	501	877	1241
71	110	81	182	257
358	435	378	312	458
214	293	254	73	89
4011	2590	3228	1713	2758
1278	1321	1028	1052	1376
24	15	13	31	29
1789	1154	1736	871	1021
858	1255	1124	730	952
1009	1541	1318	875	994
291	504	470	453	596
130	208	206	174	204
45	148	104	123	156
493	728	713	372	501
350	490	599	507	651
35	53	27	35	58
376	223	254	133	163
591	430	466	445	499
95.71	57.93	87.46	66.57	92.08
651	891	1012	577	601
515	610	1483	1351	1504
1086	1204	1085	1645	2118
8197	6420	5673	5995	7978
1154.09	1172.92	1214.47	1296.09	1690.84
367	364	334	158	221
603.32	578.67	695.5	931.67	1177.9
2250	2032	1775	664	1018
917	663	678	315	419
570	343	405	239	345
1037	754	644	369	525
294	237	249	179	294
253	203	170	142	203
2725	2412	2168	540	783
402	432	311	351	552
2689	2137	1567	357	578
1163	1005	904	627	1069
762	635	527	387	650
892	779	811	112	211
424	386	415	750	1112
139	182	171	120	143
2371	2069	2230	3197	3588
556	430	504	612	659
130	117	115	110	175
35	36	40	83	91
334	347	277	420	450
1884	3036	2475	1016	1153
1279	1929	1467	936	1205
1208	1585	1371	778	1056
857	1348	999	748	949
4574	6609	4973	2680	3565
86	172	140	125	140
7002	5830	5666	2043	2510
267	282	260	753	788
1629	1678	1855	1522	1733
1745	1454	1803	1443	1552
661	858	1199	880	978
0	0	0	8	7
14	5	9	26	23
0	1	0	0	2
10	15	19	27	25
1273	1161	1236	928	1087
138	139	151	287	371
37	35	50	45	61
339	410	389	390	494
191	219	195	96	129
26	30	39	52	69
389	274	548	593	695
20	68	52	66	85
18	19	17	2	4
29	58	57	68	124
153	316	228	27	43
87	236	181	31	31
245	133	159	92	90
631	486	472	211	309
619	577	470	336	464
1071	717	1052	771	957
110.83	108.78	130.13	92.98	141.64
23	28	27	18	22
914.17	964.22	1015.87	985.02	1702.36
913	744	1010	877	1281
289	275	273	139	144
56	40	89	90	131
532	535	731	251	257
347	253	214	579	681
169	158	175	127	121
220	363	208	731	803
1487	1849	1747	2112	2376
254	229	248	1238	1455
1559	1726	1834	2742	3400
1137	481	526	153	215
5223	2158	1712	582	886
8031	3541	2721	1321	1828
2242	980	773	408	549
833	324	235	178	277
9429	4079	2968	1062	1542
3405	1714	1294	570	914
5434	2713	1970	649	1089
6756	3995	3290	930	1465
138	67	86	51	76
15103	10716	7175	1584	2351
1195	1009	603	395	609
1789	1515	952	712	1054
542	535	556	1352	1619
1801	1437	1832	1534	1794
42	37	67	47	73
200	152	151	118	152
22	17	33	30	50
42	74	71	143	178
300	263	227	632	725
1103	1128	865	1280	1601
1500	1310	1027	848	977
39	37	52	40	55
97	118	180	118	156
27530	24039	28643	19788	24347
31	35	20	4	2
1378	1064	1130	1396	1609
899	981	847	590	722
1355	2068	1433	810	1011
567	947	647	342	433
41	30	38	19	38
35	70	95	99	119
271	481	413	1001	1099
312	474	415	564	678
368	725	389	850	1279
679	704	947	1034	1174
1621	904	1129	862	1068
1602	1245	1290	1813	2346
187	187	234	211	255
345	366	360	453	563
316	313	461	295	323
267	433	430	234	306
1741	1035	840	980	1405
495	279	240	267	315
235	128	227	139	192
216	174	161	217	269
246	149	193	171	202
274	197	244	494	616
326	203	362	673	789
344	195	309	139	197
30	22	16	50	38
222.51	244.21	116.91	227.66	333.37
7	12	7	46	59
6672	6720	5930	7149	9014
11	8	6	3	8
26	12	11	4	9
981	1014	1172	703	762
1952	2251	2327	652	738
294	252	313	550	668
513	691	798	1996	2348
10	17	24	52	30
175	138	148	72	73
104	119	137	228	307
657	690	621	550	745
554	487	585	250	268
253	243	375	311	363
39	45	65	64	58
538	423	557	293	395
504	313	345	176	226
724	424	455	270	299
33	30	25	22	45
10	8	3	27	41
57	52	61	37	54
11	8	15	18	40
46	59	54	81	105
103	116	77	237	369
1574	1828	1552	2685	3106
1203	1533	1218	2892	3381
2489	2439	2503	3959	4188
6870	6038	6125	8201	9380
616	495	511	853	1028
108	120	84	203	229
6	7	9	14	6
619	812	785	1009	1288
[truncated: 861 more rows]
