# Supplementary material for: Ribosome Profiling and RNA Sequencing Reveal Genome-Wide Cellular Translation and Transcription Regulation Under Osmotic Stress in Lactobacillus rhamnosus ATCC 53103
Source: Front Microbiol. 2021 Nov 25;12:781454. doi: 10.3389/fmicb.2021.781454 (PMC8656396; doi:10.3389/fmicb.2021.781454)
Supplement: Supplementary file 6 [file Table_2.XLSX]

## Sheet: Sheet1
Table S2 Quantification of the fold change in transcription and translation levels for 2860 genes.
Note:FC,fold change
Gene_ID	Gene name	Transcriptional_log2FC	Translational_log2FC	Types	CG_R_count	OS_R_count	CG_R_fpkm	OS_R_fpkm	log2(FC)	Pvalue	FDR	significant	CG_count	OS_count	CG_fpkm	OS_fpkm	log2(FC)	Pvalue	FDR	significant	Description	KEGG_A_class	KEGG_B_class	Pathway	K_ID	GO Component	GO Function	GO Process
LGG_RS09405	--	5.06849	3.32323	Homodirection	30	955.5	1.61	54.025	5.06849	1.96398e-287	3.74656e-286	yes	362	2280.5	9.97	99.79	3.32323	0	0	yes	peptidoglycan-binding protein LysM [Lactobacillus rhamnosus]	-	-	-	-	-	-	-
LGG_RS01945	--	-2.40143	-1.15627	Homodirection	235	43	41.87	7.925	-2.40143	5.78724e-45	2.51146e-44	yes	790	219.5	70.72	31.73	-1.15627	8.19224e-42	5.34285e-41	yes	PTS beta-glucoside transporter subunit IIBC, partial [Lactobacillus rhamnosus]	Metabolism;Metabolism;Environmental Information Processing;Metabolism	Global and overview maps;Global and overview maps;Membrane transport;Carbohydrate metabolism	ko01100//Metabolic pathways;ko01120//Microbial metabolism in diverse environments;ko02060//Phosphotransferase system (PTS);ko00053//Ascorbate and aldarate metabolism	K03475;K03475;K03475;K03475	-	-	-
LGG_RS00675	czrA	2.41111	1.00433	Homodirection	133	671	74.6	396.785	2.41111	3.0855e-111	2.52258e-110	yes	141	174	37.43	75.085	1.00433	3.83796e-12	1.18094e-11	yes	Predicted transcriptional regulator [Lactobacillus rhamnosus HN001] [Lactobacillus rhamnosus]	-	-	-	-	-	GO:0001071//nucleic acid binding transcription factor activity	GO:0019222//regulation of metabolic process;GO:0071704//organic substance metabolic process;GO:0010468//regulation of gene expression;GO:0008152//metabolic process;GO:0034645//cellular macromolecule biosynthetic process;GO:0044260//cellular macromolecule metabolic process;GO:0044237//cellular metabolic process;GO:0009058//biosynthetic process;GO:0044249//cellular biosynthetic process;GO:0009059//…
LGG_RS07260	CPL7	1.00437	1.4891	Homodirection	19	36.5	3.3	6.62	1.00437	0.00525077	0.00776312	yes	8	14	0.7	1.965	1.4891	0.0115884	0.0185323	yes	endolysin [Lactobacillus rhamnosus]	-	-	-	-	-	-	-
LGG_RS06105	artQ	-1.77201	-2.31291	Homodirection	307	83.5	90.42	26.475	-1.77201	3.25965e-39	1.30529e-38	yes	752	95	109.24	21.985	-2.31291	1.68015e-105	2.09981e-104	yes	ABC-type amino acid transport system, permease component [Lactobacillus rhamnosus HN001] [Lactobacillus rhamnosus]	-	-	-	-	GO:0044425//membrane part;GO:0031224//intrinsic component of membrane;GO:0016020//membrane	-	GO:0051234//establishment of localization;GO:0051179//localization
LGG_RS11050	tpp15	2.20476	1.58147	Homodirection	3874	17056.5	824.67	3801.72	2.20476	0	0	yes	23687	44407	2519.38	7539.88	1.58147	0	0	yes	Lipoprotein (pheromone precursor) [Lactobacillus rhamnosus GG] [Lactobacillus rhamnosus]	-	-	-	-	-	-	-
LGG_RS10190	pksA	-2.59134	-3.15834	Homodirection	5434	869	1137.97	188.825	-2.59134	0	0	yes	7073	488	740.49	82.94	-3.15834	0	0	yes	(Acyl-carrier-protein) S-malonyltransferase [Lactobacillus rhamnosus GG] [Lactobacillus rhamnosus]	Metabolism;Metabolism;Metabolism;Metabolism;Metabolism	Global and overview maps;Global and overview maps;Lipid metabolism;Global and overview maps;Biosynthesis of other secondary metabolites	ko01100//Metabolic pathways;ko01130//Biosynthesis of antibiotics;ko00061//Fatty acid biosynthesis;ko01212//Fatty acid metabolism;ko00333//Prodigiosin biosyntheses	K00645;K00645;K00645;K00645;K00645	-	-	-
LGG_RS14045	--	-1.75379	-2.1528	Homodirection	28	8	26.17	7.76	-1.75379	0.000147981	0.000241391	yes	24	3.5	10.05	2.26	-2.1528	0.000397038	0.000751433	yes	Conserved protein [Lactobacillus rhamnosus GG] [Lactobacillus rhamnosus]	-	-	-	-	-	-	-
LGG_RS08795	SACOL1063	1.04344	1.71473	Homodirection	73	144	32.47	66.925	1.04344	5.0146e-09	1.03107e-08	yes	124	260.5	26.58	87.245	1.71473	4.43676e-39	2.76639e-38	yes	Acetyltransferase, GNAT family [Lactobacillus rhamnosus GG] [Lactobacillus rhamnosus]	-	-	-	-	-	-	-
LGG_RS11830	rplX	1.45977	1.20706	Homodirection	1333	3491.5	826.72	2274.01	1.45977	1.82771e-289	3.53572e-288	yes	14940	21475	4346.77	10035.2	1.20706	0	0	yes	Ribosomal protein L24 [Lactobacillus rhamnosus HN001] [Lactobacillus rhamnosus]	Genetic Information Processing	Translation	ko03010//Ribosome	K02895	GO:0005623//cell;GO:0044424//intracellular part;GO:0005622//intracellular;GO:0030529//intracellular ribonucleoprotein complex;GO:0032991//macromolecular complex;GO:1990904//ribonucleoprotein complex;GO:0044464//cell part	GO:0003676//nucleic acid binding;GO:0097159//organic cyclic compound binding;GO:0005488//binding;GO:1901363//heterocyclic compound binding;GO:0005198//structural molecule activity;GO:0003723//RNA binding	GO:0071704//organic substance metabolic process;GO:0043170//macromolecule metabolic process;GO:0010467//gene expression;GO:0008152//metabolic process
LGG_RS00670	zosA	4.30382	1.25156	Homodirection	103	1928.5	10.5	207.38	4.30382	0	0	yes	145	216.5	7.52	17.905	1.25156	4.72429e-21	2.01546e-20	yes	Heavy metal-transporting ATPase [Lactobacillus rhamnosus GG] [Lactobacillus rhamnosus]	-	-	-	-	-	-	-
LGG_RS12265	--	-3.05222	-1.7992	Homodirection	11241	1284	1803.6	217.435	-3.05222	0	0	yes	6642	1203.5	536.97	154.29	-1.7992	0	0	yes	Glycopeptide antibiotics resistance protein [Lactobacillus rhamnosus HN001] [Lactobacillus rhamnosus]	-	-	-	-	-	-	-
LGG_RS10145	azoB	2.48582	1.07064	Homodirection	254	1346.5	56.49	316.43	2.48582	1.8726e-221	2.7656e-220	yes	524	700.5	58.14	122.115	1.07064	6.94874e-49	4.96563e-48	yes	NAD(P)-dependent oxidoreductase [Lactobacillus rhamnosus]	-	-	-	-	-	-	-
LGG_RS12615	--	1.15148	1.58048	Homodirection	13	28.5	8.22	18.26	1.15148	0.00503936	0.0074626	yes	87	160.5	25.76	77.04	1.58048	9.77062e-22	4.24491e-21	yes	Conserved protein [Lactobacillus rhamnosus GG] [Lactobacillus rhamnosus]	-	-	-	-	-	-	-
LGG_RS06335	pdhC	1.97715	1.08591	Homodirection	2059	7694.5	300.47	1182.99	1.97715	0	0	yes	24254	32132.5	1787.55	3794.47	1.08591	0	0	yes	dihydrolipoamide acetyltransferase [Lactobacillus rhamnosus]	Metabolism;Metabolism;Metabolism;Metabolism;Metabolism;Metabolism;Metabolism;Metabolism	Global and overview maps;Global and overview maps;Global and overview maps;Global and overview maps;Global and overview maps;Carbohydrate metabolism;Carbohydrate metabolism;Carbohydrate metabolism	ko01100//Metabolic pathways;ko01110//Biosynthesis of secondary metabolites;ko01120//Microbial metabolism in diverse environments;ko01130//Biosynthesis of antibiotics;ko01200//Carbon metabolism;ko00010//Glycolysis / Gluconeogenesis;ko00620//Pyruvate metabolism;ko00020//Citrate cycle (TCA cycle)	K00627;K00627;K00627;K00627;K00627;K00627;K00627;K00627	-	-	-
LGG_RS01860	--	1.09749	1.14065	Homodirection	18	37	8.01	17.14	1.09749	0.00239548	0.00362355	yes	32	44.985	6.86	15.125	1.14065	8.78601e-05	0.000175906	yes	MarR family transcriptional regulator [Lactobacillus rhamnosus]	-	-	-	-	-	-	-
LGG_RS13940	mtlA	3.33646	1.86269	Homodirection	1525	14471	162.31	1639.53	3.33646	0	0	yes	3166	7144.5	171.28	622.92	1.86269	0	0	yes	PTS mannitol transporter subunit IICB [Lactobacillus rhamnosus]	Environmental Information Processing;Metabolism	Membrane transport;Carbohydrate metabolism	ko02060//Phosphotransferase system (PTS);ko00051//Fructose and mannose metabolism	K02799;K02799	-	-	-
LGG_RS08735	purE	-5.62009	-3.93273	Homodirection	788	15.5	311.82	6.34	-5.62009	1.99693e-305	4.00406e-304	yes	7980	328.5	1532.99	100.385	-3.93273	0	0	yes	5-(carboxyamino)imidazole ribonucleotide mutase [Lactobacillus rhamnosus]	Metabolism;Metabolism;Metabolism;Metabolism	Global and overview maps;Global and overview maps;Global and overview maps;Nucleotide metabolism	ko01100//Metabolic pathways;ko01110//Biosynthesis of secondary metabolites;ko01130//Biosynthesis of antibiotics;ko00230//Purine metabolism	K01588;K01588;K01588;K01588	-	-	-
LGG_RS11045	--	2.11898	1.30885	Homodirection	320	1320	52.39	227.575	2.11898	8.79435e-180	1.0882e-178	yes	242	379	19.95	49.425	1.30885	1.06815e-37	6.47509e-37	yes	transposase [Lactobacillus rhamnosus]	-	-	-	-	-	-	-
LGG_RS06035	ytsP	2.30978	1.15077	Homodirection	67	316	26.84	133.075	2.30978	9.11278e-52	4.25728e-51	yes	156	219	30.32	67.32	1.15077	1.01555e-18	4.03516e-18	yes	sensor histidine kinase [Lactobacillus rhamnosus]	Metabolism	Amino acid metabolism	ko00270//Cysteine and methionine metabolism	K08968	-	-	-
LGG_RS12270	purR	-1.79293	-1.53023	Homodirection	3693	1012.5	841.69	242.9	-1.79293	0	0	yes	12776	2779.5	1451.42	502.515	-1.53023	0	0	yes	purine operon repressor [Lactobacillus rhamnosus HN001] [Lactobacillus rhamnosus]	-	-	-	-	-	GO:0003824//catalytic activity;GO:0016874//ligase activity;GO:0016886//ligase activity, forming phosphoric ester bonds;GO:0016740//transferase activity	GO:0010556//regulation of macromolecule biosynthetic process;GO:0065007//biological regulation;GO:0006266//DNA ligation;GO:0006725//cellular aromatic compound metabolic process;GO:0051252//regulation of RNA metabolic process;GO:0050794//regulation of cellular process;GO:0044260//cellular macromolecule metabolic process;GO:0006141//regulation of purine nucleobase metabolic process;GO:0031326//regu…
LGG_RS10205	fabH	-2.87826	-2.19023	Homodirection	15103	1967.5	3044.21	414.03	-2.87826	0	0	yes	6019	810	607.28	133.065	-2.19023	0	0	yes	ketoacyl-ACP synthase III [Lactobacillus rhamnosus]	Metabolism;Metabolism;Metabolism	Global and overview maps;Lipid metabolism;Global and overview maps	ko01100//Metabolic pathways;ko00061//Fatty acid biosynthesis;ko01212//Fatty acid metabolism	K00648;K00648;K00648	-	-	-
LGG_RS08900	lp_0570	1.5594	1.07666	Homodirection	62	173.5	26.48	78.045	1.5594	2.84673e-18	7.44759e-18	yes	792	1055	163.44	344.72	1.07666	6.48839e-71	6.15637e-70	yes	Metallopeptidase, SprT family [Lactobacillus rhamnosus GG] [Lactobacillus rhamnosus]	-	-	-	-	-	-	-
LGG_RS04375	--	1.31883	1.18144	Homodirection	88	206.5	65.24	162.75	1.31883	5.10745e-17	1.29909e-16	yes	623	887.5	212.81	482.66	1.18144	4.01672e-70	3.73621e-69	yes	Conserved protein [Lactobacillus rhamnosus GG] [Lactobacillus rhamnosus]	-	-	-	-	-	-	-
LGG_RS08725	purC	-7.60692	-6.7144	Homodirection	14854	72.5	3942.74	20.225	-7.60692	0	0	yes	67377	404.5	8861.37	84.385	-6.7144	0	0	yes	phosphoribosylaminoimidazolesuccinocarboxamide synthase [Lactobacillus rhamnosus]	Metabolism;Metabolism;Metabolism;Metabolism	Global and overview maps;Global and overview maps;Global and overview maps;Nucleotide metabolism	ko01100//Metabolic pathways;ko01110//Biosynthesis of secondary metabolites;ko01130//Biosynthesis of antibiotics;ko00230//Purine metabolism	K01923;K01923;K01923;K01923	-	-	-
LGG_RS08730	purK	-5.10759	-6.63473	Homodirection	4313	118.5	747.82	21.69	-5.10759	0	0	yes	59257	376.5	5166.21	51.99	-6.63473	0	0	yes	Phosphoribosylaminoimidazole carboxylase, ATPase subunit [Lactobacillus rhamnosus GG] [Lactobacillus rhamnosus]	Metabolism;Metabolism;Metabolism;Metabolism	Global and overview maps;Global and overview maps;Global and overview maps;Nucleotide metabolism	ko01100//Metabolic pathways;ko01110//Biosynthesis of secondary metabolites;ko01130//Biosynthesis of antibiotics;ko00230//Purine metabolism	K01589;K01589;K01589;K01589	-	-	-
LGG_RS02715	HI_1080	2.34662	1.11508	Homodirection	27	128.5	6.43	32.705	2.34662	1.8952e-22	5.55617e-22	yes	119	162	14.09	30.52	1.11508	1.46893e-13	4.84576e-13	yes	ABC transporter, amino acid-binding protein [Lactobacillus rhamnosus GG] [Lactobacillus rhamnosus]	Environmental Information Processing	Membrane transport	ko02010//ABC transporters	K02424	-	-	-
LGG_RS12465	--	-1.68744	-1.34852	Homodirection	58	17	14.22	4.415	-1.68744	7.25719e-08	1.40887e-07	yes	18	4.5	2.19	0.86	-1.34852	0.0328238	0.0485764	yes	Conserved protein [Lactobacillus rhamnosus GG] [Lactobacillus rhamnosus]	-	-	-	-	-	-	-
LGG_RS11065	--	1.32929	1.26461	Homodirection	776	1854	255.37	641.69	1.32929	1.19619e-127	1.09897e-126	yes	450.05	685.775	72.65	174.55	1.26461	4.84868e-62	4.10618e-61	yes	Predicted membrane protein [Lactobacillus rhamnosus HN001] [Lactobacillus rhamnosus]	Metabolism;Metabolism	Global and overview maps;Metabolism of terpenoids and polyketides	ko01110//Biosynthesis of secondary metabolites;ko00900//Terpenoid backbone biosynthesis	K00805;K00805	-	-	-
LGG_RS07915	--	3.01156	1.1237	Homodirection	1	8	1.01	8.145	3.01156	0.0193141	0.0271386	yes	22	29.5	9.83	21.42	1.1237	0.00310109	0.00529668	yes	Putative protein without homology [Lactobacillus rhamnosus GG] [Lactobacillus rhamnosus]	-	-	-	-	-	-	-
LGG_RS14090	rpmH	2.52828	1.0621	Homodirection	9	49.5	12.35	71.245	2.52828	3.30972e-10	7.08636e-10	yes	1434	1897	829.62	1732.22	1.0621	2.58414e-129	3.79855e-128	yes	50S ribosomal protein L34 [Lactobacillus casei W56] [Lactobacillus casei]	Genetic Information Processing	Translation	ko03010//Ribosome	K02914	GO:1990904//ribonucleoprotein complex;GO:0005622//intracellular;GO:0005623//cell;GO:0030529//intracellular ribonucleoprotein complex;GO:0032991//macromolecular complex;GO:0044464//cell part;GO:0044424//intracellular part	-	GO:0071704//organic substance metabolic process;GO:0043170//macromolecule metabolic process;GO:0010467//gene expression;GO:0008152//metabolic process
LGG_RS10325	gbuB	1.07077	1.56686	Homodirection	312	621	70.86	148.845	1.07077	4.16566e-34	1.55055e-33	yes	301	560.5	34.08	100.965	1.56686	2.36627e-70	2.21554e-69	yes	glycine/betaine ABC transporter [Lactobacillus sp. HMSC075D02]	Environmental Information Processing	Membrane transport	ko02010//ABC transporters	K02001	-	-	-
LGG_RS00725	--	-1.09557	-1.05759	Homodirection	802	355	158.19	74.025	-1.09557	2.20351e-46	9.70037e-46	yes	238	72	23.51	11.295	-1.05759	4.58634e-12	1.40361e-11	yes	Membrane-associated phospholipid phosphatase [Lactobacillus rhamnosus HN001] [Lactobacillus rhamnosus]	-	-	-	-	-	-	-
LGG_RS12505	helD	1.70077	1.46737	Homodirection	363	1119.5	30.69	99.765	1.70077	5.22576e-116	4.4306e-115	yes	1108	1915.5	47.78	132.12	1.46737	4.52676e-192	8.67731e-191	yes	DNA helicase [Lactobacillus rhamnosus GG] [Lactobacillus rhamnosus]	-	-	-	-	-	-	-
LGG_RS08715	purQ	-7.68325	-6.81771	Homodirection	7768	36	2187.94	10.645	-7.68325	0	0	yes	14595	80.23	2031.65	18.01	-6.81771	0	0	yes	phosphoribosylformylglycinamidine synthase I [Lactobacillus rhamnosus LMS2-1] [Lactobacillus rhamnosus]	Metabolism;Metabolism;Metabolism;Metabolism	Global and overview maps;Global and overview maps;Global and overview maps;Nucleotide metabolism	ko01100//Metabolic pathways;ko01110//Biosynthesis of secondary metabolites;ko01130//Biosynthesis of antibiotics;ko00230//Purine metabolism	K01952;K01952;K01952;K01952	-	-	-
LGG_RS10185	bkr2	-2.14165	-2.65953	Homodirection	3405	742	903.8	204.82	-2.14165	0	0	yes	2501	245.5	328.93	52.06	-2.65953	0	0	yes	3-oxoacyl-acyl carrier protein reductase [Lactobacillus rhamnosus HN001] [Lactobacillus rhamnosus]	Metabolism;Metabolism;Metabolism;Metabolism;Metabolism;Metabolism;Metabolism	Global and overview maps;Global and overview maps;Lipid metabolism;Global and overview maps;Metabolism of cofactors and vitamins;Biosynthesis of other secondary metabolites;Lipid metabolism	ko01100//Metabolic pathways;ko01130//Biosynthesis of antibiotics;ko00061//Fatty acid biosynthesis;ko01212//Fatty acid metabolism;ko00780//Biotin metabolism;ko00333//Prodigiosin biosyntheses;ko01040//Biosynthesis of unsaturated fatty acids	K00059;K00059;K00059;K00059;K00059;K00059;K00059	-	GO:0003824//catalytic activity	GO:0044710//single-organism metabolic process;GO:0044699//single-organism process;GO:0008152//metabolic process
LGG_RS10195	SAS0791	-2.43838	-2.86688	Homodirection	6756	1197.5	1332.61	245.855	-2.43838	0	0	yes	13877	1180	1371.07	187.95	-2.86688	0	0	yes	Dioxygenase [Lactobacillus rhamnosus HN001] [Lactobacillus rhamnosus]	Metabolism;Metabolism;Metabolism	Global and overview maps;Lipid metabolism;Global and overview maps	ko01100//Metabolic pathways;ko00061//Fatty acid biosynthesis;ko01212//Fatty acid metabolism	K02371;K02371;K02371	-	GO:0016491//oxidoreductase activity;GO:0016703//oxidoreductase activity, acting on single donors with incorporation of molecular oxygen, incorporation of one atom of oxygen (internal monooxygenases or internal mixed function oxidases);GO:0016701//oxidoreductase activity, acting on single donors with incorporation of molecular oxygen;GO:0004497//monooxygenase activity;GO:0003824//catalytic activity	GO:0044699//single-organism process;GO:0044710//single-organism metabolic process;GO:0008152//metabolic process
LGG_RS05150	pucK	-2.95632	-1.50839	Homodirection	9249	1132	1346.64	173.505	-2.95632	0	0	yes	9411	2079.5	692.07	243.265	-1.50839	0	0	yes	Xanthine/uracil permease [Lactobacillus rhamnosus HN001] [Lactobacillus rhamnosus]	-	-	-	-	GO:0016020//membrane;GO:0031224//intrinsic component of membrane;GO:0044425//membrane part	-	GO:0051179//localization;GO:0044763//single-organism cellular process;GO:0044699//single-organism process;GO:0009987//cellular process;GO:0051234//establishment of localization
LGG_RS10165	accC1	-2.28342	-3.04521	Homodirection	8031	1574.5	1123.65	230.81	-2.28342	0	0	yes	7001.57	532	495.24	59.995	-3.04521	0	0	yes	Acetyl-CoA carboxylase, biotin carboxylase [Lactobacillus rhamnosus GG] [Lactobacillus rhamnosus]	Metabolism;Metabolism;Metabolism;Metabolism;Metabolism;Metabolism;Metabolism;Metabolism;Metabolism;Metabolism	Global and overview maps;Global and overview maps;Global and overview maps;Global and overview maps;Global and overview maps;Carbohydrate metabolism;Carbohydrate metabolism;Lipid metabolism;Energy metabolism;Global and overview maps	ko01100//Metabolic pathways;ko01110//Biosynthesis of secondary metabolites;ko01120//Microbial metabolism in diverse environments;ko01130//Biosynthesis of antibiotics;ko01200//Carbon metabolism;ko00620//Pyruvate metabolism;ko00640//Propanoate metabolism;ko00061//Fatty acid biosynthesis;ko00720//Carbon fixation pathways in prokaryotes;ko01212//Fatty acid metabolism	K01961;K01961;K01961;K01961;K01961;K01961;K01961;K01961;K01961;K01961	-	-	-
LGG_RS00355	mtaD	-4.49257	-5.60416	Homodirection	9496	400.5	1379.49	61.28	-4.49257	0	0	yes	25787.5	326.99	1892.21	38.9	-5.60416	0	0	yes	Amidohydrolase domain protein [Lactobacillus rhamnosus GG] [Lactobacillus rhamnosus]	Metabolism;Metabolism	Global and overview maps;Amino acid metabolism	ko01100//Metabolic pathways;ko00270//Cysteine and methionine metabolism	K12960;K12960	-	-	-
LGG_RS11810	rplR	1.82008	1.46327	Homodirection	490	1643.5	263.38	930	1.82008	5.44755e-180	6.77124e-179	yes	1139	1971	290.81	801.86	1.46327	5.66308e-196	1.11571e-194	yes	ribosomal protein L18 [Lactobacillus rhamnosus LMS2-1] [Lactobacillus rhamnosus]	Genetic Information Processing	Translation	ko03010//Ribosome	K02881	GO:0005622//intracellular;GO:0044464//cell part;GO:0030529//intracellular ribonucleoprotein complex;GO:0005623//cell;GO:0032991//macromolecular complex;GO:0044424//intracellular part;GO:1990904//ribonucleoprotein complex	GO:0097159//organic cyclic compound binding;GO:0005198//structural molecule activity;GO:0003723//RNA binding;GO:0003676//nucleic acid binding;GO:1901363//heterocyclic compound binding;GO:0005488//binding	GO:0071704//organic substance metabolic process;GO:0010467//gene expression;GO:0043170//macromolecule metabolic process;GO:0008152//metabolic process
LGG_RS00795	licA	12.8435	1.04862	Homodirection	0	11.5	0.001	7.35	12.8435	0.000178962	0.000291065	yes	89	116	25.02	51.755	1.04862	1.81749e-09	4.89669e-09	yes	cellobiose-specific PTS system IIA component [Lactobacillus rhamnosus HN001] [Lactobacillus rhamnosus]	Environmental Information Processing;Metabolism	Membrane transport;Carbohydrate metabolism	ko02060//Phosphotransferase system (PTS);ko00500//Starch and sucrose metabolism	K02759;K02759	-	-	-
LGG_RS08700	purM	-6.60818	-7.66594	Homodirection	8813	86.5	1686.77	17.29	-6.60818	0	0	yes	14581.7	45.5	1399.26	6.89	-7.66594	0	0	yes	phosphoribosylformylglycinamidine cyclo-ligase [Lactobacillus rhamnosus]	Metabolism;Metabolism;Metabolism;Metabolism	Global and overview maps;Global and overview maps;Global and overview maps;Nucleotide metabolism	ko01100//Metabolic pathways;ko01110//Biosynthesis of secondary metabolites;ko01130//Biosynthesis of antibiotics;ko00230//Purine metabolism	K01933;K01933;K01933;K01933	-	-	-
LGG_RS06710	lipC	1.09613	1.03567	Homodirection	158	322	36.14	77.26	1.09613	1.29425e-19	3.51316e-19	yes	495	636.5	56.43	115.685	1.03567	2.96729e-42	1.94416e-41	yes	Lysophospholipase L1 related esterase [Lactobacillus rhamnosus HN001] [Lactobacillus rhamnosus]	-	-	-	-	-	-	-
LGG_RS01635	sorD	1.94811	1.11813	Homodirection	127	461.5	30.57	117.96	1.94811	2.72479e-60	1.43117e-59	yes	1234	1662.5	147.73	320.67	1.11813	2.42e-110	3.09259e-109	yes	Sorbitol-6-phosphate 2-dehydrogenase [Lactobacillus rhamnosus GG] [Lactobacillus rhamnosus]	Metabolism	Carbohydrate metabolism	ko00051//Fructose and mannose metabolism	K00068	-	-	-
LGG_RS10170	fabZ	-2.15884	-2.16428	Homodirection	2242	478.5	983.74	220.295	-2.15884	0	0	yes	4005	567	847.45	189.06	-2.16428	0	0	yes	3-hydroxymyristoyl/3-hydroxydecanoyl-(acyl carrier protein) dehydratase [Lactobacillus rhamnosus HN001] [Lactobacillus rhamnosus]	Metabolism;Metabolism;Metabolism;Metabolism	Global and overview maps;Lipid metabolism;Global and overview maps;Metabolism of cofactors and vitamins	ko01100//Metabolic pathways;ko00061//Fatty acid biosynthesis;ko01212//Fatty acid metabolism;ko00780//Biotin metabolism	K02372;K02372;K02372;K02372	-	GO:0003824//catalytic activity;GO:0016829//lyase activity;GO:0016835//carbon-oxygen lyase activity	GO:0006796//phosphate-containing compound metabolic process;GO:0006082//organic acid metabolic process;GO:0008152//metabolic process;GO:0044237//cellular metabolic process;GO:0032787//monocarboxylic acid metabolic process;GO:0044249//cellular biosynthetic process;GO:0008654//phospholipid biosynthetic process;GO:0019637//organophosphate metabolic process;GO:0044711//single-organism biosynthetic pr…
LGG_RS03330	--	3.9688	2.41747	Homodirection	36	539	20.55	321.765	3.9688	2.01037e-143	2.06063e-142	yes	24	81.5	6.47	34.565	2.41747	1.00845e-19	4.1284e-19	yes	Transcriptional regulator, PadR family [Lactobacillus rhamnosus GG] [Lactobacillus rhamnosus]	-	-	-	-	-	-	-
LGG_RS00360	--	-5.52999	-5.13727	Homodirection	2202	45.5	953.22	20.63	-5.52999	0	0	yes	7983	143.5	1668.03	47.395	-5.13727	0	0	yes	Conserved protein [Lactobacillus rhamnosus GG] [Lactobacillus rhamnosus]	-	-	-	-	-	-	-
LGG_RS00365	--	-4.7994	-3.64257	Homodirection	3899	134	894.97	32.14	-4.7994	0	0	yes	15135	767.5	1731.2	138.62	-3.64257	0	0	yes	membrane protein [Lactobacillus rhamnosus]	-	-	-	-	-	-	-
LGG_RS05920	CA_C0948	-1.76832	-2.09142	Homodirection	154	42.5	34.73	10.195	-1.76832	1.30255e-20	3.65859e-20	yes	588	86.5	66.12	15.515	-2.09142	1.42182e-73	1.38615e-72	yes	DegV family protein [Lactobacillus rhamnosus GG] [Lactobacillus rhamnosus]	-	-	-	-	-	-	-
LGG_RS11865	rpsS	2.8357	1.3804	Homodirection	449	3061	308.09	2199.43	2.8357	0	0	yes	1612	2655.5	513.82	1337.68	1.3804	1.92096e-269	4.9097e-268	yes	30S ribosomal protein S19 [Lactobacillus paracasei ATCC 334] [Lactobacillus paracasei]	Genetic Information Processing	Translation	ko03010//Ribosome	K02965	GO:0032991//macromolecular complex;GO:0044424//intracellular part;GO:0030529//intracellular ribonucleoprotein complex;GO:0044391//ribosomal subunit;GO:0044444//cytoplasmic part;GO:1990904//ribonucleoprotein complex;GO:0043226//organelle;GO:0005623//cell;GO:0044446//intracellular organelle part;GO:0043229//intracellular organelle;GO:0005737//cytoplasm;GO:0044464//cell part;GO:0043232//intracellula…	GO:0003723//RNA binding;GO:0005198//structural molecule activity;GO:0003676//nucleic acid binding;GO:0005488//binding;GO:1901363//heterocyclic compound binding;GO:0097159//organic cyclic compound binding	GO:0043170//macromolecule metabolic process;GO:0010467//gene expression;GO:0071704//organic substance metabolic process;GO:0008152//metabolic process
LGG_RS06945	--	2.3579	1.073	Homodirection	30	148	6.14	31.475	2.3579	1.85608e-25	5.84707e-25	yes	308	408	31.55	66.375	1.073	6.33666e-30	3.34147e-29	yes	cell wall surface anchor family protein [Lactobacillus rhamnosus LRHMDP3] [Lactobacillus rhamnosus]	-	-	-	-	-	-	-
LGG_RS06430	--	1.72779	1.07596	Homodirection	178	557	38.02	125.93	1.72779	6.74024e-62	3.6163e-61	yes	397	525	42.36	89.3	1.07596	1.39408e-37	8.43285e-37	yes	Conserved protein (TPR repeats) [Lactobacillus rhamnosus GG] [Lactobacillus rhamnosus]	-	-	-	-	-	-	-
LGG_RS11825	rplE	1.61076	1.14872	Homodirection	3048	8827	1086.17	3317.29	1.61076	0	0	yes	11437	15980	1990.76	4413.85	1.14872	0	0	yes	50S ribosomal protein L5 [Lactobacillus rhamnosus HN001] [Lactobacillus rhamnosus]	Genetic Information Processing	Translation	ko03010//Ribosome	K02931	GO:0030529//intracellular ribonucleoprotein complex;GO:0032991//macromolecular complex;GO:0044424//intracellular part;GO:0005623//cell;GO:1990904//ribonucleoprotein complex;GO:0044464//cell part;GO:0005622//intracellular	GO:0003723//RNA binding;GO:0005488//binding;GO:1901363//heterocyclic compound binding;GO:0097159//organic cyclic compound binding;GO:0003676//nucleic acid binding;GO:0005198//structural molecule activity	GO:0043170//macromolecule metabolic process;GO:0071704//organic substance metabolic process;GO:0008152//metabolic process;GO:0010467//gene expression
LGG_RS13945	nagB	1.88106	1.22351	Homodirection	943	3308.5	256.64	945.325	1.88106	0	0	yes	3818	5602.5	514.31	1200.98	1.22351	0	0	yes	Glucosamine-6-phosphate deaminase/isomerase [Lactobacillus rhamnosus GG] [Lactobacillus rhamnosus]	Metabolism;Metabolism	Global and overview maps;Carbohydrate metabolism	ko01100//Metabolic pathways;ko00520//Amino sugar and nucleotide sugar metabolism	K02564;K02564	-	-	-
LGG_RS03060	lacE	1.34726	2.2205	Homodirection	52	124	5.87	14.935	1.34726	5.14043e-11	1.12069e-10	yes	76	218.5	4.36	20.32	2.2205	2.47167e-45	1.68561e-44	yes	LacE [Lactobacillus rhamnosus]	Metabolism;Environmental Information Processing;Metabolism	Global and overview maps;Membrane transport;Carbohydrate metabolism	ko01100//Metabolic pathways;ko02060//Phosphotransferase system (PTS);ko00052//Galactose metabolism	K02787;K02787;K02787	-	-	-
LGG_RS13990	--	1.49348	1.53749	Homodirection	278	745.5	6.89	19.4	1.49348	1.50647e-66	8.53252e-66	yes	734	1335	9.37	27.2	1.53749	1.01827e-150	1.67955e-149	yes	adhesin [Lactobacillus rhamnosus]	-	-	-	-	-	-	-
LGG_RS02850	treA	2.08664	2.00976	Homodirection	1685	6826.5	196.89	836.305	2.08664	0	0	yes	1078	2722.5	63.92	257.415	2.00976	0	0	yes	glucohydrolase [Lactobacillus rhamnosus]	Metabolism	Carbohydrate metabolism	ko00500//Starch and sucrose metabolism	K01226	-	-	-
LGG_RS00395	--	-3.03872	-1.24016	Homodirection	67	7.5	39.65	4.825	-3.03872	1.25508e-17	3.24644e-17	yes	127	34	35.41	14.99	-1.24016	1.07075e-08	2.76156e-08	yes	Conserved protein [Lactobacillus rhamnosus GG] [Lactobacillus rhamnosus]	-	-	-	-	-	-	-
LGG_RS08705	purF	-6.61638	-6.6136	Homodirection	16142	155.5	2146.73	21.88	-6.61638	0	0	yes	21532.3	136.215	1449.28	14.8	-6.6136	0	0	yes	amidophosphoribosyltransferase [Lactobacillus rhamnosus]	Metabolism;Metabolism;Metabolism;Metabolism;Metabolism	Global and overview maps;Global and overview maps;Global and overview maps;Nucleotide metabolism;Amino acid metabolism	ko01100//Metabolic pathways;ko01110//Biosynthesis of secondary metabolites;ko01130//Biosynthesis of antibiotics;ko00230//Purine metabolism;ko00250//Alanine, aspartate and glutamate metabolism	K00764;K00764;K00764;K00764;K00764	-	-	-
LGG_RS10315	pox5	1.71507	1.11548	Homodirection	35	109	3.85	12.64	1.71507	2.25839e-13	5.25746e-13	yes	64	86.5	3.57	7.735	1.11548	5.5731e-08	1.37533e-07	yes	pyruvate oxidase [Lactobacillus rhamnosus 51B] [Lactobacillus rhamnosus]	Metabolism;Metabolism	Global and overview maps;Carbohydrate metabolism	ko01100//Metabolic pathways;ko00620//Pyruvate metabolism	K00158;K00158	-	-	-
LGG_RS12245	--	1.67698	1.21995	Homodirection	15	46.5	6.58	21.04	1.67698	3.11162e-06	5.60867e-06	yes	32	46.5	6.77	15.77	1.21995	2.81417e-05	5.85753e-05	yes	Conserved protein [Lactobacillus rhamnosus GG] [Lactobacillus rhamnosus]	-	-	-	-	-	-	-
LGG_RS07020	fhs	-1.36459	-3.31681	Homodirection	6479	2390	748.92	290.84	-1.36459	0	0	yes	39846	2512	2337.65	234.595	-3.31681	0	0	yes	Formate-tetrahydrofolate ligase [Lactobacillus rhamnosus GG] [Lactobacillus rhamnosus]	Metabolism;Metabolism;Metabolism;Metabolism;Metabolism	Global and overview maps;Global and overview maps;Global and overview maps;Energy metabolism;Metabolism of cofactors and vitamins	ko01100//Metabolic pathways;ko01120//Microbial metabolism in diverse environments;ko01200//Carbon metabolism;ko00720//Carbon fixation pathways in prokaryotes;ko00670//One carbon pool by folate	K01938;K01938;K01938;K01938;K01938	-	-	-
LGG_RS10175	accB	-1.81379	-3.16085	Homodirection	833	227.5	360.6	102.57	-1.81379	3.93832e-103	3.02194e-102	yes	3335	231.5	696.84	77.915	-3.16085	0	0	yes	Biotin carboxyl carrier protein [Lactobacillus rhamnosus HN001] [Lactobacillus rhamnosus]	Metabolism;Metabolism;Metabolism;Metabolism;Metabolism;Metabolism;Metabolism;Metabolism;Metabolism;Metabolism	Global and overview maps;Global and overview maps;Global and overview maps;Global and overview maps;Global and overview maps;Carbohydrate metabolism;Carbohydrate metabolism;Lipid metabolism;Energy metabolism;Global and overview maps	ko01100//Metabolic pathways;ko01110//Biosynthesis of secondary metabolites;ko01120//Microbial metabolism in diverse environments;ko01130//Biosynthesis of antibiotics;ko01200//Carbon metabolism;ko00620//Pyruvate metabolism;ko00640//Propanoate metabolism;ko00061//Fatty acid biosynthesis;ko00720//Carbon fixation pathways in prokaryotes;ko01212//Fatty acid metabolism	K02160;K02160;K02160;K02160;K02160;K02160;K02160;K02160;K02160;K02160	GO:0044444//cytoplasmic part;GO:0044424//intracellular part;GO:0044464//cell part;GO:0005737//cytoplasm;GO:0005622//intracellular;GO:0005623//cell	-	GO:0044763//single-organism cellular process;GO:0008152//metabolic process;GO:0032787//monocarboxylic acid metabolic process;GO:0019752//carboxylic acid metabolic process;GO:0044281//small molecule metabolic process;GO:0006082//organic acid metabolic process;GO:0043436//oxoacid metabolic process;GO:0044710//single-organism metabolic process;GO:0071704//organic substance metabolic process;GO:00066…
LGG_RS02065	MJ1651	-5.96367	-2.42947	Homodirection	10462	159	2418.64	38.755	-5.96367	0	0	yes	10415	1215	1199.54	222.675	-2.42947	0	0	yes	DNA-directed RNA polymerase subunit delta [Lactobacillus rhamnosus]	-	-	-	-	-	-	-
LGG_RS00790	celA	1.11326	1.05524	Homodirection	31	65	19.04	41.19	1.11326	3.52807e-05	5.95674e-05	yes	141	182.5	40.67	84.515	1.05524	6.21895e-14	2.07323e-13	yes	cellobiose-specific PTS system IIB component [Lactobacillus rhamnosus HN001] [Lactobacillus rhamnosus]	Environmental Information Processing;Metabolism	Membrane transport;Carbohydrate metabolism	ko02060//Phosphotransferase system (PTS);ko00500//Starch and sucrose metabolism	K02760;K02760	-	GO:0003824//catalytic activity;GO:1901476//carbohydrate transporter activity;GO:0022892//substrate-specific transporter activity;GO:0022857//transmembrane transporter activity;GO:0022891//substrate-specific transmembrane transporter activity;GO:0015144//carbohydrate transmembrane transporter activity;GO:0005215//transporter activity	GO:0044699//single-organism process;GO:1902578//single-organism localization;GO:0006810//transport;GO:0051234//establishment of localization;GO:0044765//single-organism transport;GO:0008643//carbohydrate transport;GO:0051179//localization;GO:0071702//organic substance transport
LGG_RS12655	--	1.72463	1.23215	Homodirection	37	116.5	9.51	31.43	1.72463	3.56006e-14	8.44514e-14	yes	38	56	4.84	11.37	1.23215	3.85978e-06	8.48194e-06	yes	Transcriptional regulator [Lactobacillus rhamnosus HN001] [Lactobacillus rhamnosus]	-	-	-	-	-	GO:0001071//nucleic acid binding transcription factor activity;GO:0005488//binding	GO:0008152//metabolic process;GO:0065007//biological regulation;GO:0019222//regulation of metabolic process;GO:0060255//regulation of macromolecule metabolic process;GO:0050789//regulation of biological process;GO:0010468//regulation of gene expression;GO:0044238//primary metabolic process
LGG_RS04205	guaC	-2.85005	-1.38077	Homodirection	5254	687	1026.92	142.425	-2.85005	0	0	yes	21574	5244.5	2112.78	811.335	-1.38077	0	0	yes	GMP reductase [Lactobacillus rhamnosus GG] [Lactobacillus rhamnosus]	Metabolism	Nucleotide metabolism	ko00230//Purine metabolism	K00364	-	-	-
LGG_RS00740	ddl	1.44094	1.20674	Homodirection	6019	15515	1075.42	2919.74	1.44094	0	0	yes	16756	24144	1504.08	3471.65	1.20674	0	0	yes	D-alanine--D-alanine ligase [Lactobacillus rhamnosus GG] [Lactobacillus rhamnosus]	Metabolism;Metabolism;Metabolism	Global and overview maps;Glycan biosynthesis and metabolism;Metabolism of other amino acids	ko01100//Metabolic pathways;ko00550//Peptidoglycan biosynthesis;ko00473//D-Alanine metabolism	K01921;K01921;K01921	-	-	-
LGG_RS04200	rpsN	-1.10827	-1.04288	Homodirection	491	215	351.88	163.22	-1.10827	4.12419e-30	1.43771e-29	yes	6110	1865	2024.92	982.81	-1.04288	9.19448e-197	1.82411e-195	yes	30S ribosomal protein S14 [Lactobacillus paracasei ATCC 334] [Lactobacillus paracasei]	Genetic Information Processing	Translation	ko03010//Ribosome	K02954	-	-	-
LGG_RS11775	rpsM	1.53538	1.26326	Homodirection	1710	4699.5	904.06	2620.55	1.53538	0	0	yes	8876	13490.5	2232.07	5357.8	1.26326	0	0	yes	30S ribosomal protein S13 [Lactobacillus rhamnosus HN001] [Lactobacillus rhamnosus]	Genetic Information Processing	Translation	ko03010//Ribosome	K02952	GO:0032991//macromolecular complex;GO:1990904//ribonucleoprotein complex;GO:0044424//intracellular part;GO:0030529//intracellular ribonucleoprotein complex;GO:0044464//cell part;GO:0005623//cell;GO:0005622//intracellular	GO:0097159//organic cyclic compound binding;GO:1901363//heterocyclic compound binding;GO:0005488//binding;GO:0003676//nucleic acid binding;GO:0005198//structural molecule activity;GO:0003723//RNA binding	GO:0071704//organic substance metabolic process;GO:0008152//metabolic process;GO:0043170//macromolecule metabolic process;GO:0010467//gene expression
LGG_RS13840	--	-1.70351	-1.8215	Homodirection	39	11.5	39.93	12.26	-1.70351	7.10982e-06	1.25277e-05	yes	191.79	34.1	86.86	24.575	-1.8215	2.04746e-21	8.84115e-21	yes	Conserved protein [Lactobacillus rhamnosus GG] [Lactobacillus rhamnosus]	-	-	-	-	-	-	-
LGG_RS05850	--	-2.03981	-1.33195	Homodirection	1683	390.5	444.89	108.195	-2.03981	9.05326e-235	1.38935e-233	yes	1340	337.5	175.54	69.73	-1.33195	3.51659e-83	3.68139e-82	yes	nicotinamide mononucleotide transporter PnuC [Lactobacillus rhamnosus LMS2-1] [Lactobacillus rhamnosus]	-	-	-	-	-	GO:0005337//nucleoside transmembrane transporter activity;GO:0022857//transmembrane transporter activity;GO:1901505//carbohydrate derivative transporter activity;GO:0015932//nucleobase-containing compound transmembrane transporter activity;GO:0022892//substrate-specific transporter activity;GO:0022891//substrate-specific transmembrane transporter activity;GO:0005215//transporter activity	GO:1901264//carbohydrate derivative transport;GO:1902578//single-organism localization;GO:0015858//nucleoside transport;GO:0015931//nucleobase-containing compound transport;GO:0006810//transport;GO:0051179//localization;GO:0044699//single-organism process;GO:0051234//establishment of localization;GO:0044765//single-organism transport;GO:0071705//nitrogen compound transport;GO:0071702//organic sub…
LGG_RS11860	rplV	2.11615	1.20471	Homodirection	2063	8494	1127.66	4888.8	2.11615	0	0	yes	3291	4773.5	853.33	1966.85	1.20471	4.7074574735754e-320	1.39115052030811e-318	yes	50S ribosomal protein L22 [Lactobacillus paracasei ATCC 334] [Lactobacillus paracasei]	Genetic Information Processing	Translation	ko03010//Ribosome	K02890	GO:1990904//ribonucleoprotein complex;GO:0043228//non-membrane-bounded organelle;GO:0032991//macromolecular complex;GO:0044446//intracellular organelle part;GO:0044464//cell part;GO:0005623//cell;GO:0044391//ribosomal subunit;GO:0044422//organelle part;GO:0005622//intracellular;GO:0044444//cytoplasmic part;GO:0005737//cytoplasm;GO:0043232//intracellular non-membrane-bounded organelle;GO:0005840//…	GO:0003676//nucleic acid binding;GO:0005198//structural molecule activity;GO:1901363//heterocyclic compound binding;GO:0003723//RNA binding;GO:0097159//organic cyclic compound binding;GO:0005488//binding	GO:0043170//macromolecule metabolic process;GO:0010467//gene expression;GO:0071704//organic substance metabolic process;GO:0008152//metabolic process
LGG_RS02110	--	1.69141	1.80953	Homodirection	6	19	4.07	13.145	1.69141	0.00555612	0.00820132	yes	9	20	2.84	9.955	1.80953	0.000264215	0.000506814	yes	Cytosolic protein (plasmid) [Lactobacillus casei W56] [Lactobacillus casei]	-	-	-	-	-	-	-
LGG_RS13485	--	3.20266	1.15952	Homodirection	5	43.5	2.3	21.175	3.20266	2.54406e-11	5.60878e-11	yes	81	114	17.94	40.075	1.15952	1.11086e-10	3.18333e-10	yes	Conserved protein [Lactobacillus rhamnosus GG] [Lactobacillus rhamnosus]	-	-	-	-	-	-	-
LGG_RS12840	fucI	1.50511	1.35654	Homodirection	6	16	0.65	1.845	1.50511	0.0205493	0.0287858	yes	57	89	3.13	8.015	1.35654	4.00072e-10	1.12265e-09	yes	L-fucose isomerase [Lactobacillus rhamnosus GG] [Lactobacillus rhamnosus]	Metabolism;Metabolism	Global and overview maps;Carbohydrate metabolism	ko01120//Microbial metabolism in diverse environments;ko00051//Fructose and mannose metabolism	K01818;K01818	-	GO:0043167//ion binding;GO:0005488//binding;GO:0046914//transition metal ion binding;GO:0016861//intramolecular oxidoreductase activity, interconverting aldoses and ketoses;GO:0003824//catalytic activity;GO:0016860//intramolecular oxidoreductase activity;GO:0043169//cation binding;GO:0016853//isomerase activity;GO:0046872//metal ion binding	GO:1901575//organic substance catabolic process;GO:0044282//small molecule catabolic process;GO:0044724//single-organism carbohydrate catabolic process;GO:0044723//single-organism carbohydrate metabolic process;GO:0019320//hexose catabolic process;GO:0044710//single-organism metabolic process;GO:0044238//primary metabolic process;GO:0019318//hexose metabolic process;GO:0016052//carbohydrate catab…
LGG_RS12525	nodI	1.75651	1.26686	Homodirection	22	71.5	5.61	18.955	1.75651	2.44563e-09	5.07413e-09	yes	38.39	57.725	4.86	11.695	1.26686	1.51874e-06	3.4497e-06	yes	ABC transporter, ATP-binding protein [Lactobacillus rhamnosus GG] [Lactobacillus rhamnosus]	Environmental Information Processing	Membrane transport	ko02010//ABC transporters	K09695	-	-	-
LGG_RS00625	SE_1890	1.22062	1.35621	Homodirection	24	53	2.33	5.43	1.22062	0.000109336	0.000179205	yes	74	117.5	3.66	9.37	1.35621	1.59604e-13	5.25288e-13	yes	sucrose-specific PTS system IIBC component [Lactobacillus rhamnosus HN001] [Lactobacillus rhamnosus]	Environmental Information Processing;Metabolism	Membrane transport;Carbohydrate metabolism	ko02060//Phosphotransferase system (PTS);ko00500//Starch and sucrose metabolism	K02808;K02808	-	-	-
LGG_RS00635	--	2.24861	2.04162	Homodirection	6	27	1.11	5.275	2.24861	4.01757e-05	6.76656e-05	yes	17	43.5	1.58	6.505	2.04162	6.96825e-09	1.817e-08	yes	Outer surface protein [Lactobacillus rhamnosus GG] [Lactobacillus rhamnosus]	-	-	-	-	-	-	-
LGG_RS11040	apbE2	1.204	2.58122	Homodirection	153	337.5	27.8	64.045	1.204	1.93194e-23	5.8064e-23	yes	222	834.5	20.25	121.185	2.58122	1.26907e-194	2.466e-193	yes	thiamine biosynthesis protein ApbE [Lactobacillus rhamnosus]	-	-	-	-	-	-	-
LGG_RS10910	rplJ	1.26516	1.02367	Homodirection	8828	20142.5	3369.28	8098.18	1.26516	0	0	yes	9486	12184	1761.44	3581.16	1.02367	0	0	yes	ribosomal protein L10 [Lactobacillus rhamnosus LMS2-1] [Lactobacillus rhamnosus]	Genetic Information Processing	Translation	ko03010//Ribosome	K02864	GO:0044424//intracellular part;GO:0005622//intracellular;GO:0032991//macromolecular complex;GO:0044464//cell part;GO:0005623//cell;GO:0030529//intracellular ribonucleoprotein complex;GO:1990904//ribonucleoprotein complex	GO:1901363//heterocyclic compound binding;GO:0003676//nucleic acid binding;GO:0003723//RNA binding;GO:0097159//organic cyclic compound binding;GO:0005198//structural molecule activity;GO:0019843//rRNA binding;GO:0005488//binding	GO:0071704//organic substance metabolic process;GO:0010467//gene expression;GO:0008152//metabolic process;GO:0043170//macromolecule metabolic process;GO:0022613//ribonucleoprotein complex biogenesis;GO:0071840//cellular component organization or biogenesis;GO:0044085//cellular component biogenesis
LGG_RS07600	--	8.30378	11.5314	Homodirection	0.07	23.53	0.01	3.16	8.30378	1.07784e-08	2.17389e-08	yes	0	29.005	0.001	2.96	11.5314	1.66492e-11	4.93045e-11	yes	DDE transposase, partial [Lactobacillus rhamnosus]	-	-	-	-	-	-	-
LGG_RS13935	mtlR	2.93868	1.36068	Homodirection	920	6611	86.5	663.205	2.93868	0	0	yes	1755	2824.5	84.04	215.82	1.36068	5.98383e-274	1.58655e-272	yes	Transcriptional regulator [Lactobacillus rhamnosus GG] [Lactobacillus rhamnosus]	-	-	-	-	-	-	-
LGG_RS11060	--	2.07261	1.53359	Homodirection	383	1534.5	166.92	702.145	2.07261	1.34134e-200	1.80621e-199	yes	259	475.5	54.46	157.665	1.53359	1.79489e-58	1.43844e-57	yes	Conserved protein [Lactobacillus rhamnosus GG] [Lactobacillus rhamnosus]	-	-	-	-	-	-	-
LGG_RS01630	lacC	2.0475	1.47969	Homodirection	77	305	15.87	65.605	2.0475	3.00485e-43	1.27776e-42	yes	974	1686.5	100.4	280.005	1.47969	8.82386e-174	1.57442e-172	yes	Tagatose-6-phosphate kinase [Lactobacillus rhamnosus GG] [Lactobacillus rhamnosus]	Metabolism;Metabolism	Global and overview maps;Carbohydrate metabolism	ko01100//Metabolic pathways;ko00052//Galactose metabolism	K00917;K00917	-	GO:0001883//purine nucleoside binding;GO:0032549//ribonucleoside binding;GO:0005488//binding;GO:0003824//catalytic activity;GO:0016772//transferase activity, transferring phosphorus-containing groups;GO:0016301//kinase activity;GO:0097159//organic cyclic compound binding;GO:0036094//small molecule binding;GO:0016740//transferase activity;GO:0032550//purine ribonucleoside binding;GO:1901363//heter…	GO:0044262//cellular carbohydrate metabolic process;GO:0071704//organic substance metabolic process;GO:0009311//oligosaccharide metabolic process;GO:0044723//single-organism carbohydrate metabolic process;GO:1901575//organic substance catabolic process;GO:0006796//phosphate-containing compound metabolic process;GO:0009987//cellular process;GO:0044710//single-organism metabolic process;GO:0019637/…
LGG_RS02855	bglP	1.53553	1.80739	Homodirection	4150	11404.5	401.31	1163.38	1.53553	0	0	yes	5572	12238	274.31	960.11	1.80739	0	0	yes	PTS beta-glucoside transporter subunit IIABC [Lactobacillus rhamnosus]	Environmental Information Processing	Membrane transport	ko02060//Phosphotransferase system (PTS)	K02755	-	-	-
LGG_RS00350	--	-3.6968	-4.68841	Homodirection	2970	214.5	775.57	59.81	-3.6968	0	0	yes	2905.48	70.51	376.19	14.59	-4.68841	0	0	yes	MULTISPECIES: anion permease [Lactobacillus]	-	-	-	-	-	-	-
LGG_RS08400	infC	1.32648	1.31242	Homodirection	4716	11218.5	1821.45	4568.02	1.32648	0	0	yes	2833	4459.5	531.98	1321.21	1.31242	0	0	yes	translation initiation factor IF-3 [Lactobacillus rhamnosus 51B] [Lactobacillus rhamnosus]	-	-	-	-	-	-	-
LGG_RS00835	adeP	-6.45854	-4.00717	Homodirection	30797	331.5	4087.27	46.475	-6.45854	0	0	yes	97232	3811	6531.26	406.18	-4.00717	0	0	yes	Xanthine/uracil/vitamin C permease [Lactobacillus rhamnosus HN001] [Lactobacillus rhamnosus]	-	-	-	-	-	GO:0022892//substrate-specific transporter activity;GO:0022891//substrate-specific transmembrane transporter activity;GO:0022857//transmembrane transporter activity;GO:0015205//nucleobase transmembrane transporter activity;GO:0005215//transporter activity	GO:0044699//single-organism process;GO:0051234//establishment of localization;GO:0071702//organic substance transport;GO:1902578//single-organism localization;GO:0009987//cellular process;GO:0071705//nitrogen compound transport;GO:0015851//nucleobase transport;GO:0051179//localization;GO:0006810//transport;GO:0044763//single-organism cellular process;GO:0044765//single-organism transport
LGG_RS11820	rpsH	1.22201	1.44589	Homodirection	1221	2706	592.14	1381.3	1.22201	3.96818e-174	4.80203e-173	yes	2020	3466	469.08	1277.91	1.44589	0	0	yes	30S ribosomal protein S8 [Lactobacillus paracasei ATCC 334] [Lactobacillus paracasei]	Genetic Information Processing	Translation	ko03010//Ribosome	K02994	GO:0032991//macromolecular complex;GO:0044424//intracellular part;GO:0005623//cell;GO:0044464//cell part;GO:0005622//intracellular;GO:1990904//ribonucleoprotein complex;GO:0030529//intracellular ribonucleoprotein complex	GO:0005488//binding;GO:0003723//RNA binding;GO:0003676//nucleic acid binding;GO:0005198//structural molecule activity;GO:0097159//organic cyclic compound binding;GO:1901363//heterocyclic compound binding	GO:0043170//macromolecule metabolic process;GO:0008152//metabolic process;GO:0010467//gene expression;GO:0071704//organic substance metabolic process
LGG_RS08695	purN	-4.39622	-7.51591	Homodirection	780	34.5	264.79	12.575	-4.39622	5.7236e-262	9.76566e-261	yes	2862.26	10	475.87	2.6	-7.51591	0	0	yes	Phosphoribosylglycinamide formyltransferase [Lactobacillus rhamnosus GG] [Lactobacillus rhamnosus]	Metabolism;Metabolism;Metabolism;Metabolism;Metabolism	Global and overview maps;Global and overview maps;Global and overview maps;Nucleotide metabolism;Metabolism of cofactors and vitamins	ko01100//Metabolic pathways;ko01110//Biosynthesis of secondary metabolites;ko01130//Biosynthesis of antibiotics;ko00230//Purine metabolism;ko00670//One carbon pool by folate	K11175;K11175;K11175;K11175;K11175	-	-	-
LGG_RS03030	glpO	1.10283	1.1382	Homodirection	32	64	3.35	7.195	1.10283	5.23637e-05	8.77092e-05	yes	319	430	16.96	37.33	1.1382	3.10443e-33	1.71015e-32	yes	alpha-glycerophosphate oxidase [Lactobacillus rhamnosus]	Metabolism;Metabolism	Global and overview maps;Lipid metabolism	ko01110//Biosynthesis of secondary metabolites;ko00564//Glycerophospholipid metabolism	K00105;K00105	-	-	-
LGG_RS15215	--	3.18159	1.03038	Homodirection	6	51	4.72	42.825	3.18159	5.54162e-13	1.26963e-12	yes	257.46	333.675	92.69	189.325	1.03038	1.58575e-23	7.31508e-23	yes	Conserved protein [Lactobacillus rhamnosus GG] [Lactobacillus rhamnosus]	-	-	-	-	-	-	-
LGG_RS02720	HI_1079	2.51215	1.51254	Homodirection	33	177.5	8.94	51	2.51215	6.39271e-33	2.3477e-32	yes	103	185	13.82	39.43	1.51254	7.48585e-24	3.48153e-23	yes	cysteine ABC transporter permease [Lactobacillus rhamnosus]	Environmental Information Processing	Membrane transport	ko02010//ABC transporters	K10009	-	-	-
LGG_RS10200	acpP	-1.05794	-2.12681	Homodirection	138	63.5	111.26	53.44	-1.05794	5.061e-09	1.03983e-08	yes	1682	243.5	618.92	141.71	-2.12681	5.01673e-202	1.01661e-200	yes	Acyl carrier protein [Lactobacillus rhamnosus HN001] [Lactobacillus rhamnosus]	Metabolism;Metabolism	Global and overview maps;Biosynthesis of other secondary metabolites	ko01130//Biosynthesis of antibiotics;ko00999//Biosynthesis of secondary metabolites - unclassified	K02078;K02078	-	-	-
LGG_RS11535	mntH	-1.30169	-3.06969	Homodirection	9542	3655.5	1148.25	465.79	-1.30169	0	0	yes	3242	244	197.85	23.565	-3.06969	0	0	yes	Mn2+ and Fe2+ transporter of the NRAMP family protein [Lactobacillus rhamnosus HN001] [Lactobacillus rhamnosus]	-	-	-	-	-	-	-
LGG_RS11485	--	2.25965	1.7825	Homodirection	30	136.5	13.16	63.02	2.25965	1.23066e-22	3.62339e-22	yes	183	390.5	38.72	133.205	1.7825	2.55651e-59	2.07817e-58	yes	Rrf2 family transcriptional regulator [Lactobacillus rhamnosus]	-	-	-	-	-	-	-
LGG_RS10155	accA	-2.56125	-2.53477	Homodirection	1137	184	284.25	48.16	-2.56125	7.83944e-220	1.14547e-218	yes	935	101	116.1	20.035	-2.53477	2.72618e-145	4.39442e-144	yes	acetyl-CoA carboxylase carboxyl transferase subunit alpha [Lactobacillus rhamnosus]	Metabolism;Metabolism;Metabolism;Metabolism;Metabolism;Metabolism;Metabolism;Metabolism;Metabolism;Metabolism	Global and overview maps;Global and overview maps;Global and overview maps;Global and overview maps;Global and overview maps;Carbohydrate metabolism;Carbohydrate metabolism;Lipid metabolism;Energy metabolism;Global and overview maps	ko01100//Metabolic pathways;ko01110//Biosynthesis of secondary metabolites;ko01120//Microbial metabolism in diverse environments;ko01130//Biosynthesis of antibiotics;ko01200//Carbon metabolism;ko00620//Pyruvate metabolism;ko00640//Propanoate metabolism;ko00061//Fatty acid biosynthesis;ko00720//Carbon fixation pathways in prokaryotes;ko01212//Fatty acid metabolism	K01962;K01962;K01962;K01962;K01962;K01962;K01962;K01962;K01962;K01962	-	-	-
LGG_RS10320	gbuC	2.03858	1.20034	Homodirection	271	1050	58.07	238.575	2.03858	1.28036e-138	1.26516e-137	yes	267	385.5	28.58	65.675	1.20034	1.38373e-33	7.71246e-33	yes	ABC transporter, glycine/betaine/carnitine substrate-binding lipoprotein [Lactobacillus rhamnosus GG] [Lactobacillus rhamnosus]	Environmental Information Processing	Membrane transport	ko02010//ABC transporters	K02002	-	-	-
LGG_RS00630	murQ	2.58265	1.96926	Homodirection	5	28	1.04	6.23	2.58265	5.96568e-06	1.05591e-05	yes	80	193.5	8.3	32.5	1.96926	7.99804e-35	4.56548e-34	yes	N-acetylmuramic acid-6-phosphate etherase [Lactobacillus rhamnosus HN001] [Lactobacillus rhamnosus]	Metabolism;Metabolism	Global and overview maps;Carbohydrate metabolism	ko01100//Metabolic pathways;ko00520//Amino sugar and nucleotide sugar metabolism	K07106;K07106	-	-	-
LGG_RS02655	--	2.60987	1.65102	Homodirection	3	17	0.67	4.09	2.60987	0.000512327	0.00080976	yes	19.49	38.5	2.17	6.815	1.65102	1.7666e-06	3.98715e-06	yes	isomerase [Lactobacillus rhamnosus]	-	-	-	-	-	GO:0003824//catalytic activity	-
LGG_RS14580	--	3.07365	11.7398	Homodirection	2	16.345	1.79	15.07	3.07365	0.000231299	0.000373752	yes	0	5.4	0.001	3.42	11.7398	0.0154317	0.0242278	yes	Conserved protein [Lactobacillus rhamnosus GG] [Lactobacillus rhamnosus]	-	-	-	-	-	-	-
LGG_RS02070	LCABL_04350	-3.48111	-2.89272	Homodirection	1744	147	601.54	53.87	-3.48111	0	0	yes	11770	1000.5	1986.53	267.485	-2.89272	0	0	yes	Cobalt transport protein cbiQ [Lactobacillus rhamnosus GG] [Lactobacillus rhamnosus]	-	-	-	-	-	-	-
LGG_RS02095	nagZ	2.87739	1.42151	Homodirection	59	414	6.29	46.22	2.87739	7.20382e-85	4.70045e-84	yes	2070	3429	112.17	300.465	1.42151	0	0	yes	Beta-N-acetylhexosaminidase (GH3) (plasmid) [Lactobacillus rhamnosus Lc 705] [Lactobacillus rhamnosus]	Metabolism;Metabolism	Global and overview maps;Carbohydrate metabolism	ko01100//Metabolic pathways;ko00520//Amino sugar and nucleotide sugar metabolism	K01207;K01207	-	-	-
LGG_RS08720	purS	-5.73339	-6.38121	Homodirection	991	18	734.71	13.81	-5.73339	0	0	yes	19490	144	6657.61	79.87	-6.38121	0	0	yes	phosphoribosylformylglycinamidine synthase [Lactobacillus rhamnosus]	Metabolism;Metabolism;Metabolism;Metabolism	Global and overview maps;Global and overview maps;Global and overview maps;Nucleotide metabolism	ko01100//Metabolic pathways;ko01110//Biosynthesis of secondary metabolites;ko01130//Biosynthesis of antibiotics;ko00230//Purine metabolism	K01952;K01952;K01952;K01952	-	-	-
LGG_RS08970	--	1.58465	1.38063	Homodirection	843	2410.5	23.06	69.165	1.58465	3.18116e-207	4.41346e-206	yes	1898	3105.5	26.73	69.6	1.38063	1.81875e-302	5.10869e-301	yes	matrix-binding protein [Lactobacillus rhamnosus]	-	-	-	-	-	-	-
LGG_RS08395	rpmI	2.2939	1.36066	Homodirection	204	954	196.39	963.055	2.2939	1.78128e-146	1.85348e-145	yes	1667	2687	716.07	1838.88	1.36066	6.40049e-264	1.60692e-262	yes	50S ribosomal protein L35 [Lactobacillus paracasei ATCC 334] [Lactobacillus paracasei]	Genetic Information Processing	Translation	ko03010//Ribosome	K02916	GO:0032991//macromolecular complex;GO:0005622//intracellular;GO:0005623//cell;GO:0044424//intracellular part;GO:1990904//ribonucleoprotein complex;GO:0030529//intracellular ribonucleoprotein complex;GO:0044464//cell part	-	GO:0071704//organic substance metabolic process;GO:0008152//metabolic process;GO:0010467//gene expression;GO:0043170//macromolecule metabolic process
LGG_RS09165	fic	1.07092	2.40071	Homodirection	283	563.5	41.58	87.35	1.07092	2.28564e-31	8.12246e-31	yes	419	1382.5	31.09	164.175	2.40071	8.01522e-284	2.18646e-282	yes	Fic family protein [Lactobacillus rhamnosus GG] [Lactobacillus rhamnosus]	-	-	-	-	-	-	-
LGG_RS10160	accD	-2.77077	-3.85529	Homodirection	5223	734	1238.55	181.48	-2.77077	0	0	yes	3178.44	138.945	375.14	25.92	-3.85529	0	0	yes	Acetyl-CoA carboxylase carboxyl transferase,beta subunit [Lactobacillus rhamnosus GG] [Lactobacillus rhamnosus]	Metabolism;Metabolism;Metabolism;Metabolism;Metabolism;Metabolism;Metabolism;Metabolism;Metabolism;Metabolism	Global and overview maps;Global and overview maps;Global and overview maps;Global and overview maps;Global and overview maps;Carbohydrate metabolism;Carbohydrate metabolism;Lipid metabolism;Energy metabolism;Global and overview maps	ko01100//Metabolic pathways;ko01110//Biosynthesis of secondary metabolites;ko01120//Microbial metabolism in diverse environments;ko01130//Biosynthesis of antibiotics;ko01200//Carbon metabolism;ko00620//Pyruvate metabolism;ko00640//Propanoate metabolism;ko00061//Fatty acid biosynthesis;ko00720//Carbon fixation pathways in prokaryotes;ko01212//Fatty acid metabolism	K01963;K01963;K01963;K01963;K01963;K01963;K01963;K01963;K01963;K01963	-	-	-
LGG_RS13960	--	1.43966	1.6231	Homodirection	35	90.5	8.75	23.735	1.43966	3.5338e-09	7.2878e-09	yes	18	35	2.24	6.9	1.6231	6.09149e-06	1.32021e-05	yes	Conserved protein [Lactobacillus rhamnosus GG] [Lactobacillus rhamnosus]	-	-	-	-	-	-	-
LGG_RS11760	rplQ	2.44598	1.89391	Homodirection	865	4499.5	439.31	2393.78	2.44598	0	0	yes	6818	15793	1652.27	6140.52	1.89391	0	0	yes	50S ribosomal protein L17 [Lactobacillus rhamnosus HN001] [Lactobacillus rhamnosus]	Genetic Information Processing	Translation	ko03010//Ribosome	K02879	GO:0044424//intracellular part;GO:0032991//macromolecular complex;GO:0044464//cell part;GO:1990904//ribonucleoprotein complex;GO:0005622//intracellular;GO:0005623//cell;GO:0030529//intracellular ribonucleoprotein complex	-	GO:0008152//metabolic process;GO:0010467//gene expression;GO:0043170//macromolecule metabolic process;GO:0071704//organic substance metabolic process
LGG_RS00315	--	1.60057	1.6299	Homodirection	73	207.5	33.87	102.715	1.60057	6.30199e-22	1.82419e-21	yes	186	360	41.46	128.315	1.6299	4.2863e-49	3.07077e-48	yes	FMN-binding protein [Lactobacillus rhamnosus]	-	-	-	-	-	-	-
LGG_RS04660	potD	1.66243	2.50232	Homodirection	266	803.5	47.92	151.69	1.66243	7.55163e-83	4.85816e-82	yes	233	825.79	21.09	119.495	2.50232	8.61384e-186	1.60773e-184	yes	Spermidine/putrescine-binding periplasmic protein [Lactobacillus rhamnosus HN001] [Lactobacillus rhamnosus]	Environmental Information Processing	Membrane transport	ko02010//ABC transporters	K11069	GO:0044464//cell part;GO:0005623//cell	GO:0005488//binding	-
LGG_RS12995	--	2.45146	2.09462	Homodirection	2	10.5	0.99	5.415	2.45146	0.013531	0.0193692	yes	6	16	1.42	6.065	2.09462	0.000368468	0.000698758	yes	PTS system, glucitol/sorbitol-specific IIA component [Lactobacillus rhamnosus GG] [Lactobacillus rhamnosus]	Environmental Information Processing;Metabolism	Membrane transport;Carbohydrate metabolism	ko02060//Phosphotransferase system (PTS);ko00051//Fructose and mannose metabolism	K02781;K02781	-	GO:0022892//substrate-specific transporter activity;GO:0005215//transporter activity;GO:0022857//transmembrane transporter activity;GO:1901476//carbohydrate transporter activity;GO:0015144//carbohydrate transmembrane transporter activity;GO:0022891//substrate-specific transmembrane transporter activity	GO:0071702//organic substance transport;GO:1902578//single-organism localization;GO:0008643//carbohydrate transport;GO:0006810//transport;GO:0044699//single-organism process;GO:0044765//single-organism transport;GO:0051234//establishment of localization;GO:0051179//localization
LGG_RS05145	xpt	-1.6523	-1.22455	Homodirection	1456	440	486.59	154.8	-1.6523	1.23454e-151	1.36196e-150	yes	5040	1357.5	825.59	353.295	-1.22455	5.88979e-223	1.32614e-221	yes	Xanthine phosphoribosyltransferase [Lactobacillus rhamnosus LOCK900] [Lactobacillus rhamnosus]	Metabolism;Metabolism;Metabolism	Global and overview maps;Global and overview maps;Nucleotide metabolism	ko01100//Metabolic pathways;ko01110//Biosynthesis of secondary metabolites;ko00230//Purine metabolism	K03816;K03816;K03816	-	-	-
LGG_RS14130	--	14.7201	1.02268	Homodirection	0	25.5	0.001	26.99	14.7201	2.13595e-09	4.45517e-09	yes	84.07	108.965	37.56	76.31	1.02268	1.1845e-08	3.0411e-08	yes	Conserved protein [Lactobacillus rhamnosus GG] [Lactobacillus rhamnosus]	-	-	-	-	-	-	-
LGG_RS12940	--	-4.78557	-2.21792	Homodirection	75	2.5	120.94	4.385	-4.78557	8.83492e-28	2.9382e-27	yes	1060.53	142.45	698.32	150.105	-2.21792	4.12898e-139	6.43622e-138	yes	holin [Lactobacillus rhamnosus]	-	-	-	-	-	-	-
LGG_RS00080	yfkM	2.86053	2.06891	Homodirection	76	518.5	29.01	210.695	2.86053	1.2499e-104	9.80996e-104	yes	242	645	44.94	188.555	2.06891	7.8555e-117	1.08185e-115	yes	4-methyl-5(B-hydroxyethyl)-thiazole monophosphate biosynthesis enzyme, amidase family protein [Lactobacillus rhamnosus HN001] [Lactobacillus rhamnosus]	-	-	-	-	-	-	-
LGG_RS11560	--	-3.8967	-1.1367	Homodirection	342	21.5	339.37	22.785	-3.8967	2.26997e-106	1.79184e-105	yes	73	21	32.19	14.64	-1.1367	8.12047e-05	0.000163157	yes	Conserved protein [Lactobacillus rhamnosus GG] [Lactobacillus rhamnosus]	-	-	-	-	-	-	-
LGG_RS08685	purD	-3.89356	-7.36725	Homodirection	2295	148.5	356.69	24	-3.89356	0	0	yes	69275	265	5429.5	32.885	-7.36725	0	0	yes	phosphoribosylamine--glycine ligase [Lactobacillus rhamnosus]	Metabolism;Metabolism;Metabolism;Metabolism	Global and overview maps;Global and overview maps;Global and overview maps;Nucleotide metabolism	ko01100//Metabolic pathways;ko01110//Biosynthesis of secondary metabolites;ko01130//Biosynthesis of antibiotics;ko00230//Purine metabolism	K01945;K01945;K01945;K01945	-	-	-
LGG_RS02080	ecfT	-1.75131	-2.54773	Homodirection	1687	474.5	394.25	117.105	-1.75131	1.54012e-187	1.97697e-186	yes	927	99.5	107.88	18.45	-2.54773	1.41912e-144	2.24919e-143	yes	cobalt ABC transporter permease [Lactobacillus rhamnosus]	Environmental Information Processing	Membrane transport	ko02010//ABC transporters	K16785	-	-	-
LGG_RS08710	purL	-6.93816	-6.57232	Homodirection	23295	181	2033.2	16.58	-6.93816	0	0	yes	44178.7	287.055	1966.06	20.66	-6.57232	0	0	yes	phosphoribosylformylglycinamidine synthase II [Lactobacillus rhamnosus]	Metabolism;Metabolism;Metabolism;Metabolism	Global and overview maps;Global and overview maps;Global and overview maps;Nucleotide metabolism	ko01100//Metabolic pathways;ko01110//Biosynthesis of secondary metabolites;ko01130//Biosynthesis of antibiotics;ko00230//Purine metabolism	K01952;K01952;K01952;K01952	-	-	-
LGG_RS10180	fabF	-2.79262	-2.67014	Homodirection	9429	1302	1494.28	215.66	-2.79262	0	0	yes	8933	880.5	713.54	112.105	-2.67014	0	0	yes	3-oxoacyl-ACP synthase [Lactobacillus rhamnosus]	Metabolism;Metabolism;Metabolism;Metabolism	Global and overview maps;Lipid metabolism;Global and overview maps;Metabolism of cofactors and vitamins	ko01100//Metabolic pathways;ko00061//Fatty acid biosynthesis;ko01212//Fatty acid metabolism;ko00780//Biotin metabolism	K09458;K09458;K09458;K09458	-	-	-
LGG_RS11055	NDE1	1.73765	1.13537	Homodirection	9558	30167	973.92	3247.94	1.73765	0	0	yes	13550	18748.5	702.31	1542.8	1.13537	0	0	yes	NADH dehydrogenase [Lactobacillus rhamnosus GG] [Lactobacillus rhamnosus]	Metabolism	Energy metabolism	ko00190//Oxidative phosphorylation	K03885	-	GO:0005488//binding;GO:0000166//nucleotide binding;GO:0097159//organic cyclic compound binding;GO:1901363//heterocyclic compound binding;GO:1901265//nucleoside phosphate binding;GO:0036094//small molecule binding	GO:0044710//single-organism metabolic process;GO:0008152//metabolic process;GO:0044699//single-organism process
LGG_RS13925	mtlD	1.66282	1.88916	Homodirection	1047	3139.5	175.41	555.41	1.66282	0	0	yes	11239	26194.5	947.66	3510.32	1.88916	0	0	yes	mannitol-1-phosphate 5-dehydrogenase [Lactobacillus rhamnosus HN001] [Lactobacillus rhamnosus]	Metabolism	Carbohydrate metabolism	ko00051//Fructose and mannose metabolism	K00009	-	-	-
LGG_RS00155	--	-1.13687	-1.95634	Homodirection	2475	1081.5	382.82	174.085	-1.13687	1.58405e-128	1.46511e-127	yes	3304	535	257.74	66.415	-1.95634	0	0	yes	Surface antigen [Lactobacillus rhamnosus GG] [Lactobacillus rhamnosus]	-	-	-	-	-	-	-
LGG_RS02840	oxlT	-4.65059	-5.44875	Homodirection	4169	156	659.07	26.24	-4.65059	0	0	yes	21170	303.5	1686.96	38.625	-5.44875	0	0	yes	MFS transporter [Lactobacillus rhamnosus]	-	-	-	-	-	-	-
LGG_RS09170	yjbO	2.54104	2.18565	Homodirection	287	1580.5	64.73	376.735	2.54104	7.73342e-263	1.32773e-261	yes	521	1491.5	58.59	266.545	2.18565	1.69334e-270	4.40733e-269	yes	Pseudouridylate synthase, 23S RNA-specific [Lactobacillus rhamnosus HN001] [Lactobacillus rhamnosus]	-	-	-	-	-	-	-
LGG_RS15220	--	3.52978	1.37918	Homodirection	3	33	3.02	34.88	3.52978	7.27701e-09	1.48403e-08	yes	89.12	146.64	39.82	103.58	1.37918	8.3945e-17	3.10498e-16	yes	ATP-dependent nuclease subunit B [Lactobacillus rhamnosus]	-	-	-	-	-	-	-
LGG_RS05005	licA	2.13137	1.05183	Homodirection	128	535	75.05	328.82	2.13137	8.56804e-78	5.301e-77	yes	817	1045	225.89	468.305	1.05183	3.2682e-66	2.87055e-65	yes	cellobiose-specific PTS system IIA component [Lactobacillus rhamnosus HN001] [Lactobacillus rhamnosus]	Environmental Information Processing;Metabolism	Membrane transport;Carbohydrate metabolism	ko02060//Phosphotransferase system (PTS);ko00500//Starch and sucrose metabolism	K02759;K02759	-	-	-
LGG_RS07750	rbfA	1.14743	1.29978	Homodirection	375	787	204.98	454.07	1.14743	2.77755e-47	1.23862e-46	yes	613	944	158.95	391.32	1.29978	1.37189e-85	1.4577e-84	yes	Ribosome-binding factor A [Lactobacillus rhamnosus Lc 705] [Lactobacillus rhamnosus]	-	-	-	-	-	-	GO:0006725//cellular aromatic compound metabolic process;GO:1901360//organic cyclic compound metabolic process;GO:0034641//cellular nitrogen compound metabolic process;GO:0006139//nucleobase-containing compound metabolic process;GO:0034660//ncRNA metabolic process;GO:0006807//nitrogen compound metabolic process;GO:0044260//cellular macromolecule metabolic process;GO:0071704//organic substance met…
LGG_RS12810	gmuR	1.62183	1.19687	Homodirection	43	127	11.46	35.27	1.62183	1.40813e-14	3.37533e-14	yes	208	298.5	27.46	62.95	1.19687	3.53388e-26	1.74662e-25	yes	Transcriptional regulator [Lactobacillus rhamnosus HN001] [Lactobacillus rhamnosus]	-	-	-	-	-	-	-
LGG_RS02725	--	1.62285	1.67024	Homodirection	286	833	60.88	187.5	1.62285	8.93628e-83	5.73551e-82	yes	420	841.5	44.67	142.17	1.67024	4.30835e-112	5.60678e-111	yes	Conserved protein [Lactobacillus rhamnosus GG] [Lactobacillus rhamnosus]	-	-	-	-	-	-	-
LGG_RS04845	--	3.38082	2.13788	Homodirection	4	39.5	2.22	23.125	3.38082	4.49902e-10	9.5879e-10	yes	10	27.56	2.63	11.575	2.13788	8.3304e-07	1.91829e-06	yes	acetyl-CoA carboxylase [Lactobacillus rhamnosus 2166] [Lactobacillus rhamnosus]	-	-	-	-	-	-	-
LGG_RS05980	--	1.3075	1.49994	Homodirection	103	240.5	12.26	30.345	1.3075	2.40024e-19	6.48324e-19	yes	55	98.5	3.32	9.39	1.49994	2.58512e-13	8.39129e-13	yes	Putative protein without homology [Lactobacillus rhamnosus GG] [Lactobacillus rhamnosus]	-	-	-	-	-	-	-
LGG_RS00040	--	-2.27915	-1.58512	Homodirection	23	4.5	19.27	3.97	-2.27915	4.16289e-05	7.00272e-05	yes	244	50	92.86	30.95	-1.58512	2.16919e-22	9.67611e-22	yes	Conserved protein [Lactobacillus rhamnosus GG] [Lactobacillus rhamnosus]	-	-	-	-	-	-	-
LGG_RS10330	gbuA	1.59345	1.81094	Homodirection	368	1064.5	58.18	175.57	1.59345	3.48397e-101	2.61488e-100	yes	295	651	23.51	82.49	1.81094	8.51463e-99	1.01496e-97	yes	ABC transporter, glycine betaine/L-proline transporter ATP-binding protein [Lactobacillus rhamnosus GG] [Lactobacillus rhamnosus]	Environmental Information Processing	Membrane transport	ko02010//ABC transporters	K02000	-	GO:0016462//pyrophosphatase activity;GO:0016817//hydrolase activity, acting on acid anhydrides;GO:0001882//nucleoside binding;GO:0005488//binding;GO:0016787//hydrolase activity;GO:1901363//heterocyclic compound binding;GO:0097367//carbohydrate derivative binding;GO:0036094//small molecule binding;GO:0003824//catalytic activity;GO:0097159//organic cyclic compound binding;GO:0032549//ribonucleoside…	GO:0051234//establishment of localization;GO:0051179//localization;GO:1902578//single-organism localization;GO:0044765//single-organism transport;GO:0006812//cation transport;GO:0006811//ion transport;GO:0044699//single-organism process;GO:0006810//transport
LGG_RS02075	ecfA1	-2.42021	-2.80699	Homodirection	3536	628	402.24	75.15	-2.42021	0	0	yes	12833	1148.5	741.15	105.905	-2.80699	0	0	yes	heme ABC transporter ATP-binding protein [Lactobacillus rhamnosus]	Environmental Information Processing	Membrane transport	ko02010//ABC transporters	K16786	-	-	-
LGG_RS00340	mmpL9	3.45028	1.14983	Homodirection	239	2466.5	14.23	155.54	3.45028	0	0	yes	382	533.5	11.65	25.85	1.14983	2.70795e-42	1.77835e-41	yes	membrane protein [Lactobacillus rhamnosus]	-	-	-	-	-	-	-
LGG_RS04655	potC	1.07344	3.39853	Homodirection	215	427	49.88	104.97	1.07344	1.90913e-24	5.88596e-24	yes	244.59	1604.58	28.27	298.115	3.39853	0	0	yes	spermidine/putrescine ABC transporter permease protein [Lactobacillus rhamnosus HN001] [Lactobacillus rhamnosus]	Environmental Information Processing	Membrane transport	ko02010//ABC transporters	K11070	GO:0031224//intrinsic component of membrane;GO:0016020//membrane;GO:0044425//membrane part	-	-
LGG_RS06415	rpsO	1.47353	1.2621	Homodirection	1195	3155.5	856.42	2378.28	1.47353	1.10107e-271	1.97688e-270	yes	2666	4031.5	883.54	2119.12	1.2621	4.07671799213412e-311	0	yes	Ribosomal protein S15P/S13E [Lactobacillus rhamnosus HN001] [Lactobacillus rhamnosus]	Genetic Information Processing	Translation	ko03010//Ribosome	K02956	GO:0005622//intracellular;GO:1990904//ribonucleoprotein complex;GO:0032991//macromolecular complex;GO:0030529//intracellular ribonucleoprotein complex;GO:0044464//cell part;GO:0044424//intracellular part;GO:0005623//cell	GO:0005488//binding;GO:0003723//RNA binding;GO:0097159//organic cyclic compound binding;GO:1901363//heterocyclic compound binding;GO:0003676//nucleic acid binding;GO:0005198//structural molecule activity	GO:0043170//macromolecule metabolic process;GO:0071704//organic substance metabolic process;GO:0008152//metabolic process;GO:0010467//gene expression
LGG_RS11845	rpmC	1.50174	1.02381	Homodirection	342	925	339.37	961.045	1.50174	1.07066e-81	6.77671e-81	yes	1786.3	2305.07	787.59	1601.39	1.02381	1.04751e-141	1.65099e-140	yes	Ribosomal protein L29 [Lactobacillus rhamnosus HN001] [Lactobacillus rhamnosus]	Genetic Information Processing	Translation	ko03010//Ribosome	K02904	-	-	-
LGG_RS08690	purH	-3.61486	-7.96144	Homodirection	1663	130	211.15	17.235	-3.61486	0	0	yes	73179	187.5	4707.07	18.885	-7.96144	0	0	yes	phosphoribosylaminoimidazolecarboxamide formyltransferase/IMP cyclohydrolase [Lactobacillus rhamnosus LMS2-1] [Lactobacillus rhamnosus]	Metabolism;Metabolism;Metabolism;Metabolism;Metabolism	Global and overview maps;Global and overview maps;Global and overview maps;Nucleotide metabolism;Metabolism of cofactors and vitamins	ko01100//Metabolic pathways;ko01110//Biosynthesis of secondary metabolites;ko01130//Biosynthesis of antibiotics;ko00230//Purine metabolism;ko00670//One carbon pool by folate	K00602;K00602;K00602;K00602;K00602	-	-	-
LGG_RS11670	--	1.72481	1.17313	Homodirection	20	62	5.78	19.105	1.72481	4.69516e-08	9.18633e-08	yes	35	49.5	5	11.275	1.17313	2.90346e-05	6.03451e-05	yes	Conserved protein [Lactobacillus rhamnosus GG] [Lactobacillus rhamnosus]	-	-	-	-	-	-	-
LGG_RS03325	--	4.41159	1.74365	Homodirection	157	3162	30.14	641.45	4.41159	0	0	yes	722	1536	69.48	232.675	1.74365	3.02889e-205	6.22678e-204	yes	Conserved protein [Lactobacillus rhamnosus GG] [Lactobacillus rhamnosus]	-	-	-	-	-	-	-
LGG_RS04725	--	-1.3102	1.05927	Opposite	335	130	131.75	53.13	-1.3102	6.0399e-27	1.96583e-26	yes	225	295.5	42.98	89.565	1.05927	7.6732e-22	3.34905e-21	yes	Conserved integral membrane protein [Lactobacillus rhamnosus GG] [Lactobacillus rhamnosus]	-	-	-	-	-	-	-
LGG_RS08870	galM	3.19786	-1.04108	Opposite	37	320.5	8.58	78.73	3.19786	4.05834e-73	2.42881e-72	yes	1017	309	117.54	57.12	-1.04108	2.36792e-44	1.60329e-43	yes	aldose 1-epimerase [Lactobacillus rhamnosus]	-	-	-	-	-	-	-
LGG_RS08680	copY	1.06972	-1.72625	Opposite	26	53	11.26	23.635	1.06972	0.000453423	0.000719556	yes	188.27	36	39.34	11.89	-1.72625	1.47799e-19	5.99863e-19	yes	Predicted transcriptional regulator [Lactobacillus rhamnosus HN001] [Lactobacillus rhamnosus]	-	-	-	-	-	-	GO:0050794//regulation of cellular process;GO:0006355//regulation of transcription, DNA-templated;GO:0080090//regulation of primary metabolic process;GO:0010556//regulation of macromolecule biosynthetic process;GO:1903506//regulation of nucleic acid-templated transcription;GO:0031323//regulation of cellular metabolic process;GO:0060255//regulation of macromolecule metabolic process;GO:0051171//re…
LGG_RS01940	IS1086	1.60313	-1.10059	Opposite	9	26	1.71	5.195	1.60313	0.000586964	0.00092242	yes	1164	339.82	111.06	51.79	-1.10059	1.41181e-54	1.0796e-53	yes	IS30 family transposase [Lactobacillus rhamnosus]	-	-	-	-	-	GO:0003824//catalytic activity;GO:0003676//nucleic acid binding;GO:0005488//binding;GO:1901363//heterocyclic compound binding;GO:0097159//organic cyclic compound binding	GO:0006259//DNA metabolic process;GO:0009987//cellular process;GO:0006807//nitrogen compound metabolic process;GO:0090304//nucleic acid metabolic process;GO:0043170//macromolecule metabolic process;GO:0006310//DNA recombination;GO:0046483//heterocycle metabolic process;GO:0006725//cellular aromatic compound metabolic process;GO:0006139//nucleobase-containing compound metabolic process;GO:0071704/…
LGG_RS02510	--	2.19649	-1.21371	Opposite	8	34.5	5.38	24.66	2.19649	1.31469e-06	2.42055e-06	yes	98	26	30.65	13.215	-1.21371	5.96608e-07	1.38964e-06	yes	Conserved protein [Lactobacillus rhamnosus GG] [Lactobacillus rhamnosus]	-	-	-	-	-	-	-
LGG_RS01985	IS1086	1.60313	-1.9427	Opposite	9	26	1.71	5.195	1.60313	0.000586964	0.00092242	yes	129.33	22.06	12.34	3.21	-1.9427	3.77982e-16	1.36777e-15	yes	IS30 family transposase [Lactobacillus rhamnosus]	-	-	-	-	-	GO:0003824//catalytic activity;GO:0097159//organic cyclic compound binding;GO:0005488//binding;GO:0003676//nucleic acid binding;GO:1901363//heterocyclic compound binding	GO:0044238//primary metabolic process;GO:0071704//organic substance metabolic process;GO:0006259//DNA metabolic process;GO:1901360//organic cyclic compound metabolic process;GO:0006310//DNA recombination;GO:0034641//cellular nitrogen compound metabolic process;GO:0008152//metabolic process;GO:0043170//macromolecule metabolic process;GO:0044260//cellular macromolecule metabolic process;GO:0044237/…
LGG_RS01900	fruA	-3.07577	1.36474	Opposite	5	0.5	2.15	0.255	-3.07577	0.0356845	0.0485034	yes	8	13	1.66	4.275	1.36474	0.0198486	0.0305371	yes	PTS fructose transporter subunit IIA [Lactobacillus rhamnosus]	Metabolism;Metabolism;Environmental Information Processing;Metabolism	Global and overview maps;Global and overview maps;Membrane transport;Carbohydrate metabolism	ko01100//Metabolic pathways;ko01120//Microbial metabolism in diverse environments;ko02060//Phosphotransferase system (PTS);ko00051//Fructose and mannose metabolism	K02768;K02768;K02768;K02768	-	-	-
LGG_RS03420	--	-1.29314	1.0991	Opposite	124	48	24.31	9.92	-1.29314	9.11807e-11	1.97534e-10	yes	68	90	6.68	14.31	1.0991	5.57502e-08	1.37533e-07	yes	Malate permease [Lactobacillus rhamnosus HN001] [Lactobacillus rhamnosus]	-	-	-	-	-	-	GO:0044699//single-organism process;GO:0009987//cellular process;GO:0044763//single-organism cellular process
LGG_RS13735	--	-1.83804	1.09013	Opposite	116	30.5	38.97	10.9	-1.83804	1.50384e-16	3.76577e-16	yes	139	188.5	22.88	48.71	1.09013	2.86835e-15	1.00962e-14	yes	Conserved protein [Lactobacillus rhamnosus GG] [Lactobacillus rhamnosus]	-	-	-	-	-	-	-
LGG_RS04775	--	-1.2291	1.05336	Opposite	706	287	299.59	127.8	-1.2291	4.64913e-49	2.11093e-48	yes	946	1235	194.02	402.66	1.05336	2.00141e-78	2.03512e-77	yes	Conserved protein [Lactobacillus rhamnosus GG] [Lactobacillus rhamnosus]	-	-	-	-	-	-	-
LGG_RS12870	--	2.74154	-1.63989	Opposite	20	127	3.78	25.28	2.74154	3.56193e-26	1.14306e-25	yes	206	41.5	19.54	6.27	-1.63989	1.16642e-19	4.75449e-19	yes	Transcriptional regulator, AraC family [Lactobacillus rhamnosus GG] [Lactobacillus rhamnosus]	-	-	-	-	-	-	-
LGG_RS09645	--	-3.34493	1.19425	Opposite	6	0.5	5.69	0.56	-3.34493	0.0137289	0.0196424	yes	53	77.5	22.48	51.44	1.19425	7.96844e-08	1.9522e-07	yes	Conserved protein [Lactobacillus rhamnosus GG] [Lactobacillus rhamnosus]	-	-	-	-	-	-	-
LGG_RS05290	--	2.49495	-1.34412	Opposite	22	118	4.45	25.085	2.49495	3.85577e-22	1.12201e-21	yes	68	17	6.88	2.71	-1.34412	7.78367e-06	1.67544e-05	yes	Phage-related replication protein [Lactobacillus rhamnosus GG] [Lactobacillus rhamnosus]	-	-	-	-	-	-	-
LGG_RS03070	lacF	-2.93102	1.06117	Opposite	28	3.5	16.13	2.115	-2.93102	9.57488e-08	1.84447e-07	yes	94	121.5	25.57	53.355	1.06117	1.15757e-09	3.16686e-09	yes	LacF [Lactobacillus rhamnosus]	Metabolism;Environmental Information Processing;Metabolism	Global and overview maps;Membrane transport;Carbohydrate metabolism	ko01100//Metabolic pathways;ko02060//Phosphotransferase system (PTS);ko00052//Galactose metabolism	K02786;K02786;K02786	-	-	-
LGG_RS08675	copB	1.26237	-1.98556	Opposite	446	1012.5	38.77	93.005	1.26237	1.19736e-68	6.88105e-68	yes	2467.73	398	109.38	27.62	-1.98556	8.95902e-262	2.22954e-260	yes	Copper-translocating P-type ATPase [Lactobacillus rhamnosus GG] [Lactobacillus rhamnosus]	-	-	-	-	-	-	-
LGG_RS05260	--	4.14366	-1.52644	Opposite	11	185	3.88	68.58	4.14366	1.86489e-52	8.80215e-52	yes	225.75	49.245	38.89	13.5	-1.52644	1.75986e-19	7.12228e-19	yes	Conserved protein [Lactobacillus rhamnosus GG] [Lactobacillus rhamnosus]	-	-	-	-	-	-	-
LGG_RS06865	--	1.8247	-1.04343	Opposite	123	412.5	59.65	211.3	1.8247	3.5872e-50	1.64783e-49	yes	408	126	94.75	45.97	-1.04343	5.27125e-19	2.11222e-18	yes	Acetyltransferase, GNAT family protein [Lactobacillus rhamnosus HN001] [Lactobacillus rhamnosus]	-	-	-	-	-	-	-
LGG_RS14270	--	-1.69519	1.06896	Opposite	69	20	59.34	18.325	-1.69519	2.15611e-09	4.49381e-09	yes	16	21	6.23	13.07	1.06896	0.0192673	0.0297234	yes	hypothetical protein [Lactobacillus rhamnosus]	-	-	-	-	-	-	-
LGG_RS09380	znuC	-1.17281	1.18866	Opposite	77	33	9.39	4.165	-1.17281	2.03713e-06	3.71334e-06	yes	11	16	0.68	1.55	1.18866	0.0208037	0.031851	yes	ABC transporter, ATP-binding protein [Lactobacillus rhamnosus GG] [Lactobacillus rhamnosus]	Environmental Information Processing	Membrane transport	ko02010//ABC transporters	K16012	-	-	-
LGG_RS09835	rfbP	-1.35999	1.04106	Opposite	2250	841	639.32	249.07	-1.35999	5.06822e-160	5.84975e-159	yes	2160	2810.5	303.21	623.925	1.04106	1.01445e-169	1.77653e-168	yes	Undecaprenyl-phosphate beta-glucosephosphotransferase [Lactobacillus rhamnosus GG] [Lactobacillus rhamnosus]	-	-	-	-	-	-	-
LGG_RS02650	rbcR	1.03914	-1.03362	Opposite	42	81	9.09	18.68	1.03914	1.78329e-05	3.06169e-05	yes	241	73	26.05	12.725	-1.03362	4.4317e-12	1.35775e-11	yes	LysR family transcriptional regulator [Lactobacillus rhamnosus]	-	-	-	-	-	GO:0001071//nucleic acid binding transcription factor activity	GO:0010468//regulation of gene expression;GO:0019222//regulation of metabolic process;GO:0044249//cellular biosynthetic process;GO:0009059//macromolecule biosynthetic process;GO:0060255//regulation of macromolecule metabolic process;GO:0050789//regulation of biological process;GO:0071704//organic substance metabolic process;GO:0044260//cellular macromolecule metabolic process;GO:0065007//biologic…
LGG_RS02745	--	-2.63981	1.90894	Opposite	46	7.5	24.93	4	-2.63981	1.02546e-10	2.21807e-10	yes	3.64	8.38	0.94	3.53	1.90894	0.0257089	0.0387134	yes	peptidase [Lactobacillus rhamnosus]	-	-	-	-	-	-	-
LGG_RS07005	pyrR1	-1.52319	1.37029	Opposite	824	274.5	290.43	101.045	-1.52319	3.87142e-79	2.41152e-78	yes	249	410.5	42.89	110.88	1.37029	1.62514e-43	1.08483e-42	yes	bifunctional protein PyrR [Lactobacillus rhamnosus LMS2-1] [Lactobacillus rhamnosus]	Metabolism;Metabolism	Global and overview maps;Nucleotide metabolism	ko01100//Metabolic pathways;ko00240//Pyrimidine metabolism	K02825;K02825	-	-	-
LGG_RS05250	--	14.6934	-1.15102	Opposite	0	32	0.001	26.495	14.6934	7.41527e-12	1.64804e-11	yes	124	35.5	44.17	19.89	-1.15102	8.51853e-08	2.07799e-07	yes	MULTISPECIES: hypothetical protein [Lactobacillus]	-	-	-	-	-	-	-
LGG_RS13820	--	1.01777	-2.27335	Opposite	63	122	44.17	89.435	1.01777	1.67779e-07	3.20284e-07	yes	514	67	167.03	34.55	-2.27335	8.27499e-72	7.93113e-71	yes	DNA-binding protein [Lactobacillus rhamnosus]	-	-	-	-	-	-	-
LGG_RS13855	--	2.21647	-1.33783	Opposite	4	17.5	1.83	8.505	2.21647	0.00130397	0.00200673	yes	873	219	192.03	75.97	-1.33783	2.17996e-56	1.70844e-55	yes	Phage-related protein [Lactobacillus rhamnosus GG] [Lactobacillus rhamnosus]	-	-	-	-	-	-	-
LGG_RS10285	--	-3.22705	1.37788	Opposite	31	3	28.98	3.095	-3.22705	1.87881e-09	3.92477e-09	yes	25	41.5	10.47	27.21	1.37788	1.39166e-05	2.94858e-05	yes	Conserved protein [Lactobacillus rhamnosus GG] [Lactobacillus rhamnosus]	-	-	-	-	-	-	-
LGG_RS01785	degA	1.07937	-1.59943	Opposite	377	757	71.52	151.13	1.07937	1.12032e-41	4.63482e-41	yes	495	101	47.09	15.54	-1.59943	1.09337e-43	7.33305e-43	yes	LacI family transcriptional regulator [Lactobacillus rhamnosus]	-	-	-	-	-	-	-
LGG_RS00500	trpD	-2.16146	1.245	Opposite	9	2	1.7	0.38	-2.16146	0.0176722	0.0249463	yes	11	16.5	1.04	2.465	1.245	0.0127174	0.0201898	yes	Anthranilate phosphoribosyltransferase [Lactobacillus rhamnosus GG] [Lactobacillus rhamnosus]	Metabolism;Metabolism;Metabolism;Metabolism;Metabolism	Global and overview maps;Global and overview maps;Global and overview maps;Global and overview maps;Amino acid metabolism	ko01100//Metabolic pathways;ko01110//Biosynthesis of secondary metabolites;ko01130//Biosynthesis of antibiotics;ko01230//Biosynthesis of amino acids;ko00400//Phenylalanine, tyrosine and tryptophan biosynthesis	K00766;K00766;K00766;K00766;K00766	-	-	-
LGG_RS05995	--	8.30378	-3.5057	Opposite	0.07	23.53	0.01	3.16	8.30378	1.07784e-08	2.17389e-08	yes	138.02	7.815	9.03	0.795	-3.5057	3.38322e-32	1.83522e-31	yes	DDE transposase, partial [Lactobacillus rhamnosus]	-	-	-	-	-	-	-
LGG_RS13830	--	13.7726	-1.2535	Opposite	0	13.5	0.001	13.995	13.7726	3.54083e-05	5.9746e-05	yes	295	78	131.81	55.285	-1.2535	6.85432e-19	2.73498e-18	yes	Conserved protein [Lactobacillus rhamnosus GG] [Lactobacillus rhamnosus]	-	-	-	-	-	-	-
LGG_RS09110	--	1.64981	-1.03826	Opposite	9	26	9.68	30.375	1.64981	0.000586964	0.00092242	yes	174	53	82.15	40	-1.03826	5.061e-09	1.33068e-08	yes	MULTISPECIES: hypothetical protein [Lactobacillus]	-	-	-	-	-	-	-
LGG_RS13425	--	1.20807	-1.34863	Opposite	326	711.5	155.76	359.85	1.20807	1.31394e-46	5.80289e-46	yes	3129	754.5	716.64	281.4	-1.34863	1.82309e-180	3.31546e-179	yes	Conserved protein [Lactobacillus rhamnosus GG] [Lactobacillus rhamnosus]	-	-	-	-	-	-	-
LGG_RS05265	--	15.2013	-1.37981	Opposite	0	43.5	0.001	37.675	15.2013	1.01883e-15	2.49665e-15	yes	32.25	7.755	12.27	4.715	-1.37981	0.00232477	0.00403634	yes	MULTISPECIES: DNA-binding protein [Lactobacillus]	-	-	-	-	-	-	-
LGG_RS03010	ykpA	-1.10503	1.54717	Opposite	3172	1401	374.72	174.205	-1.10503	3.1014e-152	3.4353e-151	yes	5831	10740	349.46	1021.27	1.54717	0	0	yes	ABC transporter ATP-binding protein [Lactobacillus rhamnosus GG] [Lactobacillus rhamnosus]	-	-	-	-	-	-	-
LGG_RS11425	comA	-1.57576	1.2783	Opposite	62	19.5	5.47	1.835	-1.57576	9.11606e-08	1.75732e-07	yes	21	32	0.94	2.28	1.2783	0.000503675	0.000945682	yes	bacteriocin cleavage/export ABC transporter [Lactobacillus rhamnosus]	Environmental Information Processing;Cellular Processes	Membrane transport;Cellular community - prokaryotes	ko02010//ABC transporters;ko02024//Quorum sensing	K20344;K20344	-	-	-
LGG_RS14095	--	1.11738	-1.39976	Opposite	22	45	2.92	6.335	1.11738	0.00093779	0.00145543	yes	9075	2140	609.59	231.03	-1.39976	0	0	yes	integrase [Lactobacillus rhamnosus]	-	-	-	-	-	-	-
LGG_RS00100	IS1086	1.60313	-1.9427	Opposite	9	26	1.71	5.195	1.60313	0.000586964	0.00092242	yes	129.33	22.06	12.34	3.21	-1.9427	3.77982e-16	1.36777e-15	yes	IS30 family transposase [Lactobacillus rhamnosus]	-	-	-	-	-	GO:0003676//nucleic acid binding;GO:0005488//binding;GO:0003824//catalytic activity;GO:1901363//heterocyclic compound binding;GO:0097159//organic cyclic compound binding	GO:0046483//heterocycle metabolic process;GO:0043170//macromolecule metabolic process;GO:0008152//metabolic process;GO:0006725//cellular aromatic compound metabolic process;GO:0006139//nucleobase-containing compound metabolic process;GO:0090304//nucleic acid metabolic process;GO:1901360//organic cyclic compound metabolic process;GO:0044238//primary metabolic process;GO:0006310//DNA recombination;…
LGG_RS08910	RP368	-2.07029	1.36334	Opposite	582	132.5	125.13	29.795	-2.07029	1.98038e-88	1.32686e-87	yes	564	917.5	60.57	155.835	1.36334	3.20423e-90	3.49631e-89	yes	Ribose/xylose/arabinose/galactoside ABC-type transport system, permease component [Lactobacillus rhamnosus HN001] [Lactobacillus rhamnosus]	-	-	-	-	GO:0016020//membrane;GO:0044425//membrane part;GO:0031224//intrinsic component of membrane	-	GO:0051179//localization;GO:0051234//establishment of localization
LGG_RS07015	lspA	-2.05841	1.28585	Opposite	807	184	333.66	80.105	-2.05841	6.56954e-120	5.76567e-119	yes	360.43	553.455	72.15	175.92	1.28585	5.47845e-52	4.04749e-51	yes	signal peptidase [Lactobacillus rhamnosus GG] [Lactobacillus rhamnosus]	Genetic Information Processing	Folding, sorting and degradation	ko03060//Protein export	K03101	-	-	-
LGG_RS09325	--	1.27154	-1.15231	Opposite	23	52	11.77	28.415	1.27154	7.05987e-05	0.000117465	yes	63.39	18.145	15.47	6.96	-1.15231	0.000191048	0.000371489	yes	transcriptional regulator, GntR family [Lactobacillus rhamnosus LMS2-1] [Lactobacillus rhamnosus]	-	-	-	-	-	GO:0001071//nucleic acid binding transcription factor activity	GO:0044260//cellular macromolecule metabolic process;GO:0034645//cellular macromolecule biosynthetic process;GO:0009987//cellular process;GO:0060255//regulation of macromolecule metabolic process;GO:0044249//cellular biosynthetic process;GO:0019222//regulation of metabolic process;GO:0009058//biosynthetic process;GO:0044237//cellular metabolic process;GO:0065007//biological regulation;GO:0009059/…
LGG_RS12930	--	-2.68379	3.15704	Opposite	80	12	20.24	3.15	-2.68379	1.34435e-18	3.54748e-18	yes	2	11	0.25	2.23	3.15704	0.00074239	0.00136853	yes	MurR/RpiR family transcriptional regulator [Lactobacillus rhamnosus]	-	-	-	-	-	GO:0005488//binding;GO:0001071//nucleic acid binding transcription factor activity	GO:0010468//regulation of gene expression;GO:0050789//regulation of biological process;GO:0008152//metabolic process;GO:0060255//regulation of macromolecule metabolic process;GO:0044238//primary metabolic process;GO:0019222//regulation of metabolic process;GO:0065007//biological regulation
LGG_RS02145	IS1086	1.60313	-1.9427	Opposite	9	26	1.71	5.195	1.60313	0.000586964	0.00092242	yes	129.33	22.06	12.34	3.21	-1.9427	3.77982e-16	1.36777e-15	yes	IS30 family transposase [Lactobacillus rhamnosus]	-	-	-	-	-	GO:0003676//nucleic acid binding;GO:1901363//heterocyclic compound binding;GO:0003824//catalytic activity;GO:0005488//binding;GO:0097159//organic cyclic compound binding	GO:0006807//nitrogen compound metabolic process;GO:0009987//cellular process;GO:0044238//primary metabolic process;GO:0034641//cellular nitrogen compound metabolic process;GO:1901360//organic cyclic compound metabolic process;GO:0046483//heterocycle metabolic process;GO:0071704//organic substance metabolic process;GO:0008152//metabolic process;GO:0006310//DNA recombination;GO:0044260//cellular ma…
LGG_RS05185	glcU	-1.0656	1.01668	Opposite	2407	1091.5	542.84	259.355	-1.0656	1.17977e-113	9.85052e-113	yes	1248	1584.5	140.35	283.965	1.01668	1.32731e-91	1.45953e-90	yes	glucose transporter GlcU [Lactobacillus rhamnosus]	-	-	-	-	GO:0044425//membrane part;GO:0016020//membrane;GO:0031224//intrinsic component of membrane	-	GO:0051179//localization;GO:0008643//carbohydrate transport;GO:0051234//establishment of localization;GO:0006810//transport;GO:1902578//single-organism localization;GO:0071702//organic substance transport;GO:0044699//single-organism process;GO:0044765//single-organism transport
LGG_RS05280	--	1.70461	-1.75286	Opposite	65	203	14.36	46.805	1.70461	1.39757e-23	4.21418e-23	yes	403	75	44.42	13.18	-1.75286	1.49172e-40	9.55305e-40	yes	RecT family protein [Lactobacillus rhamnosus GG] [Lactobacillus rhamnosus]	-	-	-	-	-	-	-
LGG_RS11680	msbA	-1.88256	1.4322	Opposite	1661	423	179.46	48.67	-1.88256	4.28574e-208	5.97611e-207	yes	487	825.5	26.74	72.16	1.4322	4.70903e-88	5.11859e-87	yes	multidrug ABC transporter ATP-binding protein [Lactobacillus rhamnosus]	-	-	-	-	-	-	-
LGG_RS13845	--	1.20399	-1.34205	Opposite	197	436	46.04	106.065	1.20399	1.0335e-29	3.5488e-29	yes	220.21	54.9	25.63	10.11	-1.34205	9.62939e-16	3.44931e-15	yes	DNA replication protein [Lactobacillus rhamnosus]	-	-	-	-	-	-	-
LGG_RS03110	--	-2.19463	1.81325	Opposite	20	4	18.7	4.085	-2.19463	0.000185925	0.000301674	yes	10	22	4.19	14.725	1.81325	0.000182125	0.000354625	yes	Putative protein without homology [Lactobacillus rhamnosus GG] [Lactobacillus rhamnosus]	-	-	-	-	-	-	-
LGG_RS10135	rbsR	1.88603	-1.28437	Opposite	220	767	42.49	157.05	1.88603	1.11227e-93	7.75484e-93	yes	894	226.5	86.53	35.525	-1.28437	1.80765e-55	1.39356e-54	yes	LacI family transcriptional regulator [Lactobacillus rhamnosus]	-	-	-	-	-	-	-
LGG_RS13205	--	1.19962	-1.95387	Opposite	34	74	11.54	26.505	1.19962	3.32292e-06	5.97387e-06	yes	50	8	8.31	2.145	-1.95387	5.64126e-07	1.31831e-06	yes	Transcriptional regulator, xre family protein [Lactobacillus rhamnosus HN001] [Lactobacillus rhamnosus]	-	-	-	-	-	-	-
LGG_RS12120	queT	-2.71831	1.61791	Opposite	501	71.5	183.61	27.9	-2.71831	2.06261e-108	1.64709e-107	yes	132	253.5	23.59	72.405	1.61791	7.10596e-35	4.08089e-34	yes	Predicted membrane protein [Lactobacillus rhamnosus HN001] [Lactobacillus rhamnosus]	-	-	-	-	-	-	-
LGG_RS11495	--	-2.01589	2.84457	Opposite	11	2.5	6.39	1.58	-2.01589	0.00809695	0.0118059	yes	3	13.5	0.82	5.89	2.84457	7.93437e-05	0.000159757	yes	Conserved protein [Lactobacillus rhamnosus GG] [Lactobacillus rhamnosus]	-	-	-	-	-	-	-
LGG_RS11580	mntC	-1.24928	-0.468553	Transcription	83	34	17.96	7.555	-1.24928	3.7741e-07	7.10697e-07	yes	11	5	1.19	0.86	-0.468553	0.677136	0.748349	no	ABC-type Mn2+/Zn2+ transport system, permease component [Lactobacillus rhamnosus HN001] [Lactobacillus rhamnosus]	Environmental Information Processing	Membrane transport	ko02010//ABC transporters	K19976	GO:0031224//intrinsic component of membrane;GO:0016020//membrane;GO:0044425//membrane part	GO:0022857//transmembrane transporter activity;GO:0005215//transporter activity;GO:0015405//P-P-bond-hydrolysis-driven transmembrane transporter activity;GO:0022804//active transmembrane transporter activity;GO:0015399//primary active transmembrane transporter activity	GO:0009987//cellular process;GO:0051234//establishment of localization;GO:0044763//single-organism cellular process;GO:0051179//localization;GO:0044699//single-organism process
LGG_RS12875	xylB	1.06108	0.655617	Transcription	953	1891	164.35	342.915	1.06108	2.2258e-101	1.67514e-100	yes	2340	2324.5	202.95	319.705	0.655617	2.17739e-63	1.86624e-62	no	Zn-dependent alcohol dehydrogenase [Lactobacillus rhamnosus HN001] [Lactobacillus rhamnosus]	Metabolism;Metabolism;Metabolism;Metabolism;Metabolism;Metabolism;Metabolism	Global and overview maps;Global and overview maps;Global and overview maps;Amino acid metabolism;Amino acid metabolism;Xenobiotics biodegradation and metabolism;Xenobiotics biodegradation and metabolism	ko01100//Metabolic pathways;ko01120//Microbial metabolism in diverse environments;ko01220//Degradation of aromatic compounds;ko00350//Tyrosine metabolism;ko00360//Phenylalanine metabolism;ko00622//Xylene degradation;ko00623//Toluene degradation	K00055;K00055;K00055;K00055;K00055;K00055;K00055	-	-	-
LGG_RS08365	--	2.33639	-0.595861	Transcription	24	113.5	5.16	26.06	2.33639	5.65596e-20	1.55681e-19	yes	297	122.5	31.89	21.1	-0.595861	2.24771e-06	5.02899e-06	no	glyoxalase [Lactobacillus rhamnosus]	-	-	-	-	-	-	-
LGG_RS03040	aglI	3.18469	0.66856	Transcription	1	9	0.27	2.455	3.18469	0.00949225	0.01376	yes	34	33.5	4.47	7.105	0.66856	0.0418228	0.0607533	no	glycosyl transferase family 2 [Lactobacillus rhamnosus]	-	-	-	-	-	-	-
LGG_RS05500	--	3.62936	-0.269522	Transcription	4	46.5	1.04	12.87	3.62936	3.47608e-13	8.01746e-13	yes	235	122.5	30.31	25.145	-0.269522	0.050197	0.0720693	no	DNA-entry nuclease [Lactobacillus rhamnosus]	-	-	-	-	-	-	-
LGG_RS02890	--	-1.08527	-0.611563	Transcription	743	333	326.01	153.65	-1.08527	1.94321e-42	8.14963e-42	yes	465	190	98.39	64.395	-0.611563	1.57659e-09	4.26794e-09	no	OsmC-like protein [Lactobacillus rhamnosus LMS2-1] [Lactobacillus rhamnosus]	-	-	-	-	-	-	-
LGG_RS00530	--	-1.74464	-0.458677	Transcription	359	102	117.54	35.075	-1.74464	3.4847e-44	1.50039e-43	yes	1555	715	249.81	181.775	-0.458677	1.20386e-15	4.29604e-15	no	dTDP-4-dehydrorhamnose 3,5-epimerase [Lactobacillus rhamnosus GG] [Lactobacillus rhamnosus]	Metabolism;Metabolism;Metabolism	Global and overview maps;Biosynthesis of other secondary metabolites;Metabolism of terpenoids and polyketides	ko01130//Biosynthesis of antibiotics;ko00521//Streptomycin biosynthesis;ko00523//Polyketide sugar unit biosynthesis	K01790;K01790;K01790	-	-	-
LGG_RS11520	--	-3.18894	0.76509	Transcription	394	40.5	239.75	26.29	-3.18894	7.89119e-102	5.95525e-101	yes	100	107	28.6	48.605	0.76509	1.25769e-05	2.6747e-05	no	Conserved protein [Lactobacillus rhamnosus GG] [Lactobacillus rhamnosus]	-	-	-	-	-	-	-
LGG_RS09350	--	2.0943	0.474634	Transcription	51	210	31.94	136.39	2.0943	1.42776e-31	5.10684e-31	yes	288	249.5	84.53	117.46	0.474634	1.59579e-05	3.3685e-05	no	Conserved protein [Lactobacillus rhamnosus GG] [Lactobacillus rhamnosus]	-	-	-	-	-	-	-
LGG_RS10485	yhaQ	2.16624	-0.203811	Transcription	10	41	2.18	9.785	2.16624	2.06005e-07	3.92438e-07	yes	29	16	3.15	2.735	-0.203811	0.735224	0.801934	no	ABC transporter, ATP-binding protein [Lactobacillus rhamnosus LMS2-1] [Lactobacillus rhamnosus]	-	-	-	-	-	-	-
LGG_RS05735	metQ	1.11588	0.700029	Transcription	272	559	63.34	137.275	1.11588	3.38215e-33	1.24374e-32	yes	1769	1818.5	205.16	333.29	0.700029	4.07691e-59	3.30463e-58	no	ABC-type metal ion transport system, periplasmic component/surface antigen [Lactobacillus rhamnosus HN001] [Lactobacillus rhamnosus]	Environmental Information Processing	Membrane transport	ko02010//ABC transporters	K02073	-	-	-
LGG_RS02710	metB	2.04243	0.556202	Transcription	30	117	5.11	21.05	2.04243	1.46271e-17	3.77283e-17	yes	211	193.5	18.07	26.57	0.556202	9.77434e-06	2.09124e-05	no	cystathionine beta-lyase [Lactobacillus rhamnosus]	Metabolism;Metabolism;Metabolism;Metabolism;Metabolism	Global and overview maps;Global and overview maps;Global and overview maps;Amino acid metabolism;Metabolism of other amino acids	ko01100//Metabolic pathways;ko01110//Biosynthesis of secondary metabolites;ko01230//Biosynthesis of amino acids;ko00270//Cysteine and methionine metabolism;ko00450//Selenocompound metabolism	K01760;K01760;K01760;K01760;K01760	-	-	-
LGG_RS12220	lipL	1.35678	-0.0264394	Transcription	201	483.5	45.81	117.325	1.35678	1.20547e-38	4.81311e-38	yes	322.32	199.58	36.62	35.955	-0.0264394	0.839716	0.897278	no	Lipoate-protein ligase A [Lactobacillus rhamnosus HN001] [Lactobacillus rhamnosus]	-	-	-	-	-	GO:0003824//catalytic activity	-
LGG_RS00160	--	1.48875	0.143246	Transcription	99	265	7.44	20.88	1.48875	2.33553e-25	7.34061e-25	yes	172	119	6.61	7.3	0.143246	0.372325	0.4472	no	antimicrobial peptide ABC transporter permease component [Lactobacillus rhamnosus GG] [Lactobacillus rhamnosus]	-	-	-	-	-	-	-
LGG_RS04090	murJ	-1.66139	0.0503989	Transcription	8652	2606	1018.35	321.935	-1.66139	0	0	yes	1870	1224.5	111.67	115.64	0.0503989	0.261545	0.325298	no	Polysaccharide transport membrane protein [Lactobacillus rhamnosus GG] [Lactobacillus rhamnosus]	-	-	-	-	-	-	-
LGG_RS02215	tnp1	1.42821	0.539214	Transcription	24	61.5	6.88	18.515	1.42821	2.25671e-06	4.09729e-06	yes	40	36.04	5.66	8.225	0.539214	0.0725025	0.100977	no	IS6 family transposase [Lactobacillus rhamnosus]	-	-	-	-	-	GO:0003676//nucleic acid binding;GO:1901363//heterocyclic compound binding;GO:0005488//binding;GO:0003824//catalytic activity;GO:0097159//organic cyclic compound binding	GO:0006807//nitrogen compound metabolic process;GO:0006725//cellular aromatic compound metabolic process;GO:0044237//cellular metabolic process;GO:0044238//primary metabolic process;GO:0044260//cellular macromolecule metabolic process;GO:0006259//DNA metabolic process;GO:0071704//organic substance metabolic process;GO:0006310//DNA recombination;GO:0006139//nucleobase-containing compound metabolic…
LGG_RS03290	pucR	2.34174	-0.65808	Transcription	67	321.5	8.75	44.355	2.34174	2.32605e-53	1.11512e-52	yes	91	36	6.02	3.815	-0.65808	0.00500794	0.00838202	no	polyketide synthase [Lactobacillus rhamnosus]	-	-	-	-	-	-	-
LGG_RS07700	--	1.24459	0.311195	Transcription	16	36	14.14	33.505	1.24459	0.00102375	0.00158347	yes	404	313.5	161.09	199.87	0.311195	0.00114032	0.00204882	no	Conserved protein [Lactobacillus rhamnosus GG] [Lactobacillus rhamnosus]	-	-	-	-	-	-	-
LGG_RS01490	--	-1.61322	0.709325	Transcription	318	97.5	134.06	43.82	-1.61322	1.30299e-35	4.97817e-35	yes	303	311	61.76	100.98	0.709325	2.77621e-12	8.62664e-12	no	Threonine/Serine Exporter [Lactobacillus rhamnosus GG] [Lactobacillus rhamnosus]	-	-	-	-	-	-	-
LGG_RS01950	tkt	-1.07787	0.360808	Transcription	81	36.5	18.27	8.655	-1.07787	7.75903e-06	1.36366e-05	yes	433	347	48.69	62.525	0.360808	9.93618e-05	0.000197817	no	transketolase [Lactobacillus rhamnosus]	Metabolism;Metabolism;Metabolism;Metabolism;Metabolism;Metabolism;Metabolism;Metabolism;Metabolism	Global and overview maps;Global and overview maps;Global and overview maps;Global and overview maps;Global and overview maps;Global and overview maps;Carbohydrate metabolism;Energy metabolism;Metabolism of terpenoids and polyketides	ko01100//Metabolic pathways;ko01110//Biosynthesis of secondary metabolites;ko01120//Microbial metabolism in diverse environments;ko01130//Biosynthesis of antibiotics;ko01230//Biosynthesis of amino acids;ko01200//Carbon metabolism;ko00030//Pentose phosphate pathway;ko00710//Carbon fixation in photosynthetic organisms;ko01051//Biosynthesis of ansamycins	K00615;K00615;K00615;K00615;K00615;K00615;K00615;K00615;K00615	-	-	-
LGG_RS07095	rlmL	1.50097	0.887892	Transcription	855	2299	145.13	410.765	1.50097	5.61115e-184	7.07057e-183	yes	5183	6031.5	442.62	819.055	0.887892	1.07247e-211	2.28768e-210	no	RNA methyltransferase [Lactobacillus rhamnosus]	-	-	-	-	-	-	-
LGG_RS06825	ppaC	1.30833	0.233247	Transcription	5374	12621.5	1114.55	2760.23	1.30833	0	0	yes	33064	24378	3429.27	4031.03	0.233247	7.18242e-30	3.77343e-29	no	DHHA2 domain protein [Lactobacillus rhamnosus LMS2-1] [Lactobacillus rhamnosus]	Metabolism	Energy metabolism	ko00190//Oxidative phosphorylation	K15986	-	GO:0016817//hydrolase activity, acting on acid anhydrides;GO:0016787//hydrolase activity;GO:0003824//catalytic activity;GO:0043169//cation binding;GO:0016818//hydrolase activity, acting on acid anhydrides, in phosphorus-containing anhydrides;GO:0005488//binding;GO:0043167//ion binding	-
LGG_RS00005	dnaA	1.47893	0.554642	Transcription	1242	3280.5	178.02	496.215	1.47893	1.4017e-281	2.6373e-280	yes	1575	1464	115.4	169.5	0.554642	1.00914e-32	5.50561e-32	no	DNA replication ATPase initiation [Lactobacillus rhamnosus HN001] [Lactobacillus rhamnosus]	Environmental Information Processing;Cellular Processes	Signal transduction;Cell growth and death	ko02020//Two-component system;ko04112//Cell cycle - Caulobacter	K02313;K02313	GO:0005623//cell;GO:0005622//intracellular;GO:0044424//intracellular part;GO:0044464//cell part	GO:1901363//heterocyclic compound binding;GO:0036094//small molecule binding;GO:0003676//nucleic acid binding;GO:0097367//carbohydrate derivative binding;GO:0032549//ribonucleoside binding;GO:0005488//binding;GO:0001883//purine nucleoside binding;GO:0097159//organic cyclic compound binding;GO:0003677//DNA binding;GO:0032550//purine ribonucleoside binding;GO:0001882//nucleoside binding;GO:0043565/…	GO:0031323//regulation of cellular metabolic process;GO:0050794//regulation of cellular process;GO:0019222//regulation of metabolic process;GO:0019219//regulation of nucleobase-containing compound metabolic process;GO:0051052//regulation of DNA metabolic process;GO:0060255//regulation of macromolecule metabolic process;GO:0051171//regulation of nitrogen compound metabolic process;GO:0050789//regu…
LGG_RS13465	glnP	-2.54039	0.797148	Transcription	1785	290.5	238.37	40.975	-2.54039	0	0	yes	57	62	3.85	6.69	0.797148	0.000596102	0.0011104	no	ABC-type amino acid transport system, permease and periplasmic component [Lactobacillus rhamnosus HN001] [Lactobacillus rhamnosus]	-	-	-	-	GO:0044425//membrane part;GO:0031224//intrinsic component of membrane;GO:0016020//membrane	-	GO:0051179//localization;GO:0051234//establishment of localization
LGG_RS15195	--	-2.32501	0.669683	Transcription	37	7.5	35.1	7.005	-2.32501	1.24268e-07	2.38382e-07	yes	23.13	23.825	9.81	15.605	0.669683	0.077373	0.107129	no	ATP-dependent nuclease subunit B [Lactobacillus rhamnosus]	-	-	-	-	-	-	-
LGG_RS02135	--	1.29319	-0.857991	Transcription	619	1445.5	164.98	404.315	1.29319	3.01237e-98	2.19496e-97	yes	6995	2428.11	923.62	509.58	-0.857991	3.35187e-154	5.62678e-153	no	pilus protein [Lactobacillus rhamnosus]	-	-	-	-	-	-	-
LGG_RS00535	dapB	1.93519	0.167563	Transcription	689	2496.5	173.6	663.895	1.93519	8.47748e-282	1.60604e-280	yes	1629	1148	203.8	228.9	0.167563	0.000890943	0.00162442	no	Dihydrodipicolinate reductase [Lactobacillus rhamnosus GG] [Lactobacillus rhamnosus]	Metabolism;Metabolism;Metabolism;Metabolism;Metabolism;Metabolism;Metabolism	Global and overview maps;Global and overview maps;Global and overview maps;Global and overview maps;Global and overview maps;Amino acid metabolism;Biosynthesis of other secondary metabolites	ko01100//Metabolic pathways;ko01110//Biosynthesis of secondary metabolites;ko01120//Microbial metabolism in diverse environments;ko01130//Biosynthesis of antibiotics;ko01230//Biosynthesis of amino acids;ko00300//Lysine biosynthesis;ko00261//Monobactam biosynthesis	K00215;K00215;K00215;K00215;K00215;K00215;K00215	-	-	-
LGG_RS13630	--	-1.25934	-0.222539	Transcription	200	79.5	140.22	58.575	-1.25934	6.23585e-16	1.53769e-15	yes	683	370	221.94	190.215	-0.222539	0.006279	0.0103869	no	Conserved protein [Lactobacillus rhamnosus GG] [Lactobacillus rhamnosus]	-	-	-	-	-	-	-
LGG_RS12960	--	-1.21737	0.333876	Transcription	153	61.5	42.54	18.295	-1.21737	4.17792e-12	9.31554e-12	yes	70	55.5	9.62	12.125	0.333876	0.144235	0.190147	no	membrane protein [Lactobacillus rhamnosus]	-	-	-	-	-	-	-
LGG_RS12670	--	1.17936	-0.313152	Transcription	113	241.5	29.63	67.105	1.17936	1.06502e-16	2.67913e-16	yes	539	274	70.06	56.39	-0.313152	0.000637039	0.00118046	no	transcriptional regulator, GntR family protein [Lactobacillus rhamnosus HN001] [Lactobacillus rhamnosus]	-	-	-	-	-	-	-
LGG_RS02185	HI_1721	1.1867	0.0724085	Transcription	15	31.5	3.42	7.785	1.1867	0.00315297	0.00472257	yes	6	4	0.68	0.715	0.0724085	1	1	no	transposase [Lactobacillus rhamnosus]	-	-	-	-	-	-	-
LGG_RS03505	dkgB	1.03673	-0.332002	Transcription	2587	5021	606.77	1244.84	1.03673	3.31449e-207	4.57532e-206	yes	5299	2649.5	618.85	491.635	-0.332002	4.99188e-23	2.27684e-22	no	oxidoreductase, aldo/keto reductase family protein [Lactobacillus rhamnosus LMS2-1] [Lactobacillus rhamnosus]	-	-	-	-	-	-	-
LGG_RS12330	lytT	1.37937	0.394339	Transcription	174	430.5	47.76	124.25	1.37937	8.34383e-36	3.19672e-35	yes	115	95	15.62	20.53	0.394339	0.0252848	0.0381964	no	LytR family transcriptional regulator [Lactobacillus rhamnosus]	-	-	-	-	-	-	-
LGG_RS05505	--	3.13261	-0.0281746	Transcription	278	2314.5	46.21	405.27	3.13261	0	0	yes	1245	766	104.19	102.175	-0.0281746	0.624343	0.695977	no	Glycosyltransferase [Lactobacillus rhamnosus HN001] [Lactobacillus rhamnosus]	-	-	-	-	-	GO:0003824//catalytic activity	-
LGG_RS15385	--	3.80685	-0.571805	Transcription	4	52.5	5.06	70.815	3.80685	2.64746e-15	6.4359e-15	yes	189.15	80.37	102.33	68.845	-0.571805	0.000349166	0.000664375	no	Conserved protein [Lactobacillus rhamnosus GG] [Lactobacillus rhamnosus]	-	-	-	-	-	-	-
LGG_RS09440	--	-4.11456	0.528221	Transcription	448	25	277.85	16.04	-4.11456	5.96035e-145	6.15529e-144	yes	535	490	155.66	224.485	0.528221	1.37359e-11	4.09336e-11	no	transposase [Lactobacillus sp. HMSC072E07]	-	-	-	-	-	-	-
LGG_RS06835	bceB	1.62512	0.149329	Transcription	140	408	13.64	42.075	1.62512	2.62469e-42	1.09742e-41	yes	245	170.5	12.15	13.475	0.149329	0.24785	0.310047	no	ABC-type antimicrobial peptide transport system, permease component [Lactobacillus rhamnosus HN001] [Lactobacillus rhamnosus]	Environmental Information Processing;Environmental Information Processing	Membrane transport;Signal transduction	ko02010//ABC transporters;ko02020//Two-component system	K19084;K19084	-	-	-
LGG_RS08865	--	-2.4708	-0.110561	Transcription	3016	517.5	1034.75	186.66	-2.4708	0	0	yes	559	322.5	93.87	86.945	-0.110561	0.178548	0.230875	no	MFS transporter [Lactobacillus rhamnosus]	-	-	-	-	-	GO:0004518//nuclease activity;GO:0005488//binding;GO:0003676//nucleic acid binding;GO:0016788//hydrolase activity, acting on ester bonds;GO:0016787//hydrolase activity;GO:1901363//heterocyclic compound binding;GO:0003824//catalytic activity;GO:0097159//organic cyclic compound binding	GO:0008152//metabolic process;GO:0044237//cellular metabolic process;GO:0006725//cellular aromatic compound metabolic process;GO:0090304//nucleic acid metabolic process;GO:0044238//primary metabolic process;GO:0034641//cellular nitrogen compound metabolic process;GO:0009987//cellular process;GO:0046483//heterocycle metabolic process;GO:0006807//nitrogen compound metabolic process;GO:1901360//orga…
LGG_RS13010	--	-2.90808	1.64909	Transcription	8	1	3.04	0.405	-2.90808	0.00681766	0.009999	yes	3	6	0.55	1.725	1.64909	0.118846	0.159267	no	Glucitol operon activator [Lactobacillus rhamnosus HN001] [Lactobacillus rhamnosus]	-	-	-	-	-	-	-
LGG_RS08180	--	2.6684	0.083471	Transcription	7	42	7.53	47.87	2.6684	2.38157e-09	4.94494e-09	yes	524	348	247.38	262.115	0.083471	0.350971	0.423281	no	Conserved extracellular protein [Lactobacillus rhamnosus GG] [Lactobacillus rhamnosus]	-	-	-	-	-	-	-
LGG_RS02490	--	1.48637	-0.235823	Transcription	57	151.5	19.15	53.655	1.48637	5.39627e-15	1.3026e-14	yes	342	184	56.3	47.81	-0.235823	0.042205	0.0612772	no	DNA-3-methyladenine glycosylase I [Lactobacillus rhamnosus]	Genetic Information Processing	Replication and repair	ko03410//Base excision repair	K01246	-	-	-
LGG_RS14665	--	2.61779	0.225086	Transcription	7	40.5	7.17	44.01	2.61779	6.5478e-09	1.33731e-08	yes	519.89	380.76	235.45	275.205	0.225086	0.00918213	0.0149026	no	ATP-dependent nuclease subunit B [Lactobacillus rhamnosus]	-	-	-	-	-	-	-
LGG_RS08785	yugS	-1.19683	0.03827	Transcription	2275	948	326.81	142.565	-1.19683	5.39645e-131	5.07673e-130	yes	551	356.5	39.99	41.065	0.03827	0.65909	0.730691	no	CBS domain protein [Lactobacillus rhamnosus GG] [Lactobacillus rhamnosus]	-	-	-	-	-	-	-
LGG_RS11325	proA	-1.49319	-0.493412	Transcription	317	107.5	48.8	17.335	-1.49319	1.73164e-31	6.16968e-31	yes	1092	488	84.79	60.23	-0.493412	1.13298e-13	3.74187e-13	no	gamma-glutamyl-phosphate reductase [Lactobacillus rhamnosus]	Metabolism;Metabolism;Metabolism;Metabolism;Metabolism;Metabolism	Global and overview maps;Global and overview maps;Global and overview maps;Global and overview maps;Amino acid metabolism;Biosynthesis of other secondary metabolites	ko01100//Metabolic pathways;ko01110//Biosynthesis of secondary metabolites;ko01130//Biosynthesis of antibiotics;ko01230//Biosynthesis of amino acids;ko00330//Arginine and proline metabolism;ko00332//Carbapenem biosynthesis	K00147;K00147;K00147;K00147;K00147;K00147	GO:0005623//cell;GO:0044424//intracellular part;GO:0044464//cell part;GO:0005622//intracellular	GO:1901265//nucleoside phosphate binding;GO:0000166//nucleotide binding;GO:0016903//oxidoreductase activity, acting on the aldehyde or oxo group of donors;GO:1901363//heterocyclic compound binding;GO:0036094//small molecule binding;GO:0097159//organic cyclic compound binding;GO:0005488//binding;GO:0016491//oxidoreductase activity;GO:0003824//catalytic activity	GO:0006807//nitrogen compound metabolic process;GO:0009084//glutamine family amino acid biosynthetic process;GO:0009058//biosynthetic process;GO:0006520//cellular amino acid metabolic process;GO:1901576//organic substance biosynthetic process;GO:0044237//cellular metabolic process;GO:1901564//organonitrogen compound metabolic process;GO:0006082//organic acid metabolic process;GO:1901362//organic …
LGG_RS03795	yutD	1.69134	0.0689851	Transcription	270	825.5	85.79	277.065	1.69134	9.41233e-87	6.27565e-86	yes	931	618	145.37	152.49	0.0689851	0.267713	0.332532	no	transcriptional regulator [Lactobacillus rhamnosus]	-	-	-	-	-	-	-
LGG_RS00105	--	-1.26533	0.779312	Transcription	44	18	12.56	5.225	-1.26533	0.000187909	0.000304535	yes	10	11	1.41	2.42	0.779312	0.230907	0.290374	no	Abortive infection protein [Lactobacillus rhamnosus GG] [Lactobacillus rhamnosus]	-	-	-	-	-	-	-
LGG_RS10770	rex	-1.12939	-0.327539	Transcription	3567	1548	1055.38	482.425	-1.12939	5.4554e-174	6.57279e-173	yes	5143	2588	750.35	597.95	-0.327539	8.27755e-22	3.60175e-21	no	redox-sensing transcriptional repressor Rex [Lactobacillus rhamnosus HN001] [Lactobacillus rhamnosus]	-	-	-	-	-	-	-
LGG_RS03570	ADH2	2.3049	-0.00082312	Transcription	3564	16742	264.53	1307.13	2.3049	0	0	yes	23576	14752	894.14	893.63	-0.00082312	0.927286	0.970025	no	NAD-dependent alcohol-acetaldehyde dehydrogenase and iron-binding alcohol dehydrogenase [Lactobacillus rhamnosus HN001] [Lactobacillus rhamnosus]	Metabolism;Metabolism;Metabolism;Metabolism;Metabolism;Metabolism;Metabolism;Metabolism;Metabolism;Metabolism;Metabolism;Metabolism	Global and overview maps;Global and overview maps;Global and overview maps;Global and overview maps;Carbohydrate metabolism;Carbohydrate metabolism;Carbohydrate metabolism;Global and overview maps;Amino acid metabolism;Xenobiotics biodegradation and metabolism;Lipid metabolism;Xenobiotics biodegradation and metabolism	ko01100//Metabolic pathways;ko01110//Biosynthesis of secondary metabolites;ko01120//Microbial metabolism in diverse environments;ko01130//Biosynthesis of antibiotics;ko00010//Glycolysis / Gluconeogenesis;ko00620//Pyruvate metabolism;ko00650//Butanoate metabolism;ko01220//Degradation of aromatic compounds;ko00350//Tyrosine metabolism;ko00625//Chloroalkane and chloroalkene degradation;ko00071//Fatt…	K04072;K04072;K04072;K04072;K04072;K04072;K04072;K04072;K04072;K04072;K04072;K04072	-	-	-
LGG_RS05900	--	1.73048	-0.87131	Transcription	11	34.5	6.69	22.2	1.73048	3.68181e-05	6.20867e-05	yes	226	79.5	64.63	35.33	-0.87131	1.33703e-08	3.42033e-08	no	Carboxymuconolactone decarboxylase [Lactobacillus rhamnosus GG] [Lactobacillus rhamnosus]	Metabolism;Metabolism;Metabolism;Metabolism	Global and overview maps;Global and overview maps;Global and overview maps;Xenobiotics biodegradation and metabolism	ko01100//Metabolic pathways;ko01120//Microbial metabolism in diverse environments;ko01220//Degradation of aromatic compounds;ko00362//Benzoate degradation	K01607;K01607;K01607;K01607	-	GO:0016831//carboxy-lyase activity;GO:0016209//antioxidant activity;GO:0003824//catalytic activity;GO:0016829//lyase activity;GO:0016830//carbon-carbon lyase activity	GO:0008152//metabolic process;GO:0044699//single-organism process;GO:0044710//single-organism metabolic process
LGG_RS00600	--	-1.10199	0.426722	Transcription	59	26	15.53	7.235	-1.10199	0.000100811	0.000165725	yes	152	128.5	19.83	26.655	0.426722	0.00478733	0.00802699	no	Conserved protein [Lactobacillus rhamnosus GG] [Lactobacillus rhamnosus]	-	-	-	-	-	-	-
LGG_RS11805	rpsE	1.54276	0.803924	Transcription	4405	12168.5	1691.21	4927.37	1.54276	0	0	yes	12835	14213	2396.65	4184.18	0.803924	1.91694e-266	4.85568e-265	no	ribosomal protein S5 [Lactobacillus rhamnosus LMS2-1] [Lactobacillus rhamnosus]	Genetic Information Processing	Translation	ko03010//Ribosome	K02988	GO:0044464//cell part;GO:0044444//cytoplasmic part;GO:0005840//ribosome;GO:0032991//macromolecular complex;GO:0043232//intracellular non-membrane-bounded organelle;GO:0005737//cytoplasm;GO:1990904//ribonucleoprotein complex;GO:0044424//intracellular part;GO:0043228//non-membrane-bounded organelle;GO:0005623//cell;GO:0043229//intracellular organelle;GO:0044391//ribosomal subunit;GO:0005622//intrac…	GO:0005198//structural molecule activity;GO:1901363//heterocyclic compound binding;GO:0097159//organic cyclic compound binding;GO:0005488//binding;GO:0003723//RNA binding;GO:0003676//nucleic acid binding	GO:0010467//gene expression;GO:0043170//macromolecule metabolic process;GO:0071704//organic substance metabolic process;GO:0008152//metabolic process
LGG_RS04690	--	-1.49146	-0.0172152	Transcription	1113	372.5	188.92	67.19	-1.49146	4.18911e-102	3.1701e-101	yes	227.08	140.785	19.39	19.16	-0.0172152	0.908003	0.95337	no	ABC transporter, multidrug transporter permease component [Lactobacillus rhamnosus GG] [Lactobacillus rhamnosus]	-	-	-	-	-	-	-
LGG_RS06445	cobB	1.80625	-0.479168	Transcription	7	23.5	1.87	6.54	1.80625	0.00119371	0.00184013	yes	54	24.5	7.13	5.115	-0.479168	0.113892	0.153352	no	NAD-dependent deacetylase [Lactobacillus rhamnosus]	-	-	-	-	-	-	-
LGG_RS08830	--	1.85935	0.763172	Transcription	107	369	43.13	156.495	1.85935	3.40572e-46	1.49449e-45	yes	228	243	44.57	75.645	0.763172	3.72693e-11	1.08891e-10	no	nucleoside 2-deoxyribosyltransferase [Lactobacillus rhamnosus]	-	-	-	-	-	GO:0003824//catalytic activity;GO:0016757//transferase activity, transferring glycosyl groups;GO:0016799//hydrolase activity, hydrolyzing N-glycosyl compounds;GO:0016787//hydrolase activity;GO:0016740//transferase activity;GO:0016798//hydrolase activity, acting on glycosyl bonds;GO:0016763//transferase activity, transferring pentosyl groups	-
LGG_RS00060	ssb2	-1.09311	0.694401	Transcription	20	9	8.96	4.2	-1.09311	0.0356825	0.0485034	yes	41	42	8.84	14.305	0.694401	0.012188	0.0194146	no	single-strand binding family protein [Lactobacillus rhamnosus LMS2-1] [Lactobacillus rhamnosus]	Genetic Information Processing;Genetic Information Processing;Genetic Information Processing	Replication and repair;Replication and repair;Replication and repair	ko03440//Homologous recombination;ko03430//Mismatch repair;ko03030//DNA replication	K03111;K03111;K03111	-	GO:0003677//DNA binding;GO:1901363//heterocyclic compound binding;GO:0097159//organic cyclic compound binding;GO:0005488//binding;GO:0003676//nucleic acid binding;GO:0043566//structure-specific DNA binding	GO:0044238//primary metabolic process;GO:0043170//macromolecule metabolic process;GO:0071704//organic substance metabolic process;GO:0090304//nucleic acid metabolic process;GO:0044237//cellular metabolic process;GO:1901360//organic cyclic compound metabolic process;GO:0008152//metabolic process;GO:0006139//nucleobase-containing compound metabolic process;GO:0006725//cellular aromatic compound met…
LGG_RS05370	--	1.43467	-0.0770501	Transcription	36	93	16.24	43.9	1.43467	2.3099e-09	4.80339e-09	yes	31	18.5	6.73	6.38	-0.0770501	0.884996	0.935645	no	phage transcriptional regulator, ArpU family [Lactobacillus rhamnosus ATCC 21052] [Lactobacillus rhamnosus]	-	-	-	-	-	-	-
LGG_RS11410	--	-1.36234	-0.650556	Transcription	1718	632.5	245.16	95.355	-1.36234	1.60487e-127	1.46953e-126	yes	1851	741.5	133.47	85.025	-0.650556	4.10226e-33	2.25545e-32	no	membrane protein [Lactobacillus rhamnosus]	-	-	-	-	-	-	-
LGG_RS01585	pmi	1.94464	-0.184539	Transcription	1653	6029.5	329.07	1266.72	1.94464	0	0	yes	11676	6428.5	1163.95	1024.19	-0.184539	3.43553e-13	1.10757e-12	no	mannose-6-phosphate isomerase, class I [Lactobacillus rhamnosus LMS2-1] [Lactobacillus rhamnosus]	Metabolism;Metabolism;Metabolism;Metabolism;Metabolism	Global and overview maps;Global and overview maps;Global and overview maps;Carbohydrate metabolism;Carbohydrate metabolism	ko01100//Metabolic pathways;ko01110//Biosynthesis of secondary metabolites;ko01130//Biosynthesis of antibiotics;ko00051//Fructose and mannose metabolism;ko00520//Amino sugar and nucleotide sugar metabolism	K01809;K01809;K01809;K01809;K01809	-	-	-
LGG_RS11715	--	2.54954	-0.332934	Transcription	50	276	9.14	53.51	2.54954	1.23082e-50	5.67294e-50	yes	260	129.5	23.85	18.935	-0.332934	0.0113416	0.0181889	no	efflux ABC transporter, permease protein [Lactobacillus rhamnosus ATCC 21052] [Lactobacillus rhamnosus]	-	-	-	-	-	-	-
LGG_RS13715	HI_1698	2.11674	0.712	Transcription	184	762	32.08	139.135	2.11674	8.45947e-108	6.69687e-107	yes	2123	2160	186.06	304.78	0.712	6.55861e-68	5.96371e-67	no	Glycosyltransferase [Lactobacillus rhamnosus HN001] [Lactobacillus rhamnosus]	-	-	-	-	-	-	-
LGG_RS04050	--	1.0773	0.188677	Transcription	113	223.5	33.43	70.54	1.0773	1.1251e-13	2.63035e-13	yes	209	149	30.49	34.75	0.188677	0.170027	0.22127	no	Conserved protein [Lactobacillus rhamnosus GG] [Lactobacillus rhamnosus]	-	-	-	-	-	-	-
LGG_RS00330	--	2.25545	-0.130734	Transcription	10	46	2.82	13.465	2.25545	1.72437e-08	3.44497e-08	yes	29	16.5	4.04	3.69	-0.130734	0.879445	0.933402	no	TetR family transcriptional regulator [Lactobacillus rhamnosus]	-	-	-	-	-	-	-
LGG_RS07220	trmK	1.77329	0.744155	Transcription	278	904	75.66	258.63	1.77329	1.20908e-100	9.04997e-100	yes	3977.69	4252	535.82	897.495	0.744155	2.008e-124	2.89172e-123	no	Predicted SAM-dependent methyltransferase [Lactobacillus rhamnosus HN001] [Lactobacillus rhamnosus]	-	-	-	-	-	-	-
LGG_RS09920	--	1.39803	-0.438011	Transcription	35	87	21.71	57.215	1.39803	1.47948e-08	2.97086e-08	yes	29	13.5	8.44	6.23	-0.438011	0.312694	0.382706	no	DNA-binding helix-turn-helix protein [Lactobacillus rhamnosus LMS2-1] [Lactobacillus rhamnosus]	-	-	-	-	-	GO:0003677//DNA binding;GO:0097159//organic cyclic compound binding;GO:0003676//nucleic acid binding;GO:1901363//heterocyclic compound binding;GO:0005488//binding	-
LGG_RS03750	--	-2.81177	-0.139594	Transcription	3050	412.5	862.83	122.885	-2.81177	0	0	yes	1487	860.5	207.86	188.69	-0.139594	0.0175413	0.0272683	no	Predicted hydrolase (HAD superfamily) protein [Lactobacillus rhamnosus HN001] [Lactobacillus rhamnosus]	Metabolism;Metabolism;Metabolism;Metabolism	Global and overview maps;Global and overview maps;Xenobiotics biodegradation and metabolism;Xenobiotics biodegradation and metabolism	ko01100//Metabolic pathways;ko01120//Microbial metabolism in diverse environments;ko00361//Chlorocyclohexane and chlorobenzene degradation;ko00625//Chloroalkane and chloroalkene degradation	K01560;K01560;K01560;K01560	-	GO:0003824//catalytic activity	-
LGG_RS02595	ytrB	-1.58428	0.915177	Transcription	120	37.5	31.59	10.535	-1.58428	3.4622e-14	8.22722e-14	yes	102	121	13.31	25.1	0.915177	4.84357e-08	1.19801e-07	no	ABC transporter ATP-binding protein [Lactobacillus rhamnosus]	-	-	-	-	-	GO:0003824//catalytic activity;GO:0016818//hydrolase activity, acting on acid anhydrides, in phosphorus-containing anhydrides;GO:0017111//nucleoside-triphosphatase activity;GO:0016462//pyrophosphatase activity;GO:0016787//hydrolase activity;GO:0016817//hydrolase activity, acting on acid anhydrides	-
LGG_RS10545	--	1.82366	0.660453	Transcription	10	34	1.76	6.23	1.82366	2.3701e-05	4.03138e-05	yes	137	133	12.1	19.125	0.660453	3.41496e-05	7.06139e-05	no	Conserved protein [Lactobacillus rhamnosus GG] [Lactobacillus rhamnosus]	-	-	-	-	-	-	-
LGG_RS13440	--	-1.92598	0.551914	Transcription	4819	1205.5	1168.52	307.51	-1.92598	0	0	yes	581	539	70.06	102.71	0.551914	2.5285e-13	8.22634e-13	no	Conserved protein [Lactobacillus rhamnosus GG] [Lactobacillus rhamnosus]	-	-	-	-	-	-	-
LGG_RS13240	ugpB	1.2541	0.227966	Transcription	34	78	4.79	11.425	1.2541	7.15466e-07	1.33066e-06	yes	114	84.5	8.12	9.51	0.227966	0.196103	0.251184	no	ABC-type sugar transport system, periplasmic component [Lactobacillus rhamnosus HN001] [Lactobacillus rhamnosus]	Environmental Information Processing	Membrane transport	ko02010//ABC transporters	K05813	GO:0098533//ATPase dependent transmembrane transport complex;GO:0043234//protein complex;GO:0042597//periplasmic space;GO:1902494//catalytic complex;GO:0098796//membrane protein complex;GO:0044459//plasma membrane part;GO:1904949//ATPase complex;GO:0044425//membrane part;GO:0005886//plasma membrane;GO:1990351//transporter complex;GO:0071944//cell periphery;GO:0098797//plasma membrane protein comp…	-	GO:0006820//anion transport;GO:0051234//establishment of localization;GO:0006810//transport;GO:0051179//localization;GO:0044699//single-organism process;GO:0044765//single-organism transport;GO:0006811//ion transport;GO:1902578//single-organism localization;GO:0071702//organic substance transport;GO:0015711//organic anion transport
LGG_RS05665	atpH	1.07904	-0.630626	Transcription	4784	9579	1695.43	3581.81	1.07904	0	0	yes	4622.93	1876.05	800.5	517.04	-0.630626	4.80519e-66	4.20751e-65	no	F0F1 ATP synthase subunit delta [Lactobacillus rhamnosus]	Metabolism;Metabolism;Metabolism	Global and overview maps;Energy metabolism;Energy metabolism	ko01100//Metabolic pathways;ko00190//Oxidative phosphorylation;ko00195//Photosynthesis	K02113;K02113;K02113	-	-	-
LGG_RS11020	--	-2.84604	0.904649	Transcription	242	32	273.84	38.085	-2.84604	2.18516e-56	1.1014e-55	yes	243	289.5	119.81	224.295	0.904649	6.20832e-17	2.3175e-16	no	preprotein translocase, SecE subunit [Lactobacillus rhamnosus LMS2-1] [Lactobacillus rhamnosus]	Cellular Processes;Genetic Information Processing;Environmental Information Processing	Cellular community - prokaryotes;Folding, sorting and degradation;Membrane transport	ko02024//Quorum sensing;ko03060//Protein export;ko03070//Bacterial secretion system	K03073;K03073;K03073	GO:0044425//membrane part;GO:0031224//intrinsic component of membrane;GO:0016020//membrane	GO:0022884//macromolecule transmembrane transporter activity;GO:0008320//protein transmembrane transporter activity;GO:0022891//substrate-specific transmembrane transporter activity;GO:0022857//transmembrane transporter activity;GO:0008565//protein transporter activity;GO:0022892//substrate-specific transporter activity;GO:0005215//transporter activity	GO:0008104//protein localization;GO:0034613//cellular protein localization;GO:0006886//intracellular protein transport;GO:0051641//cellular localization;GO:0051234//establishment of localization;GO:0051179//localization;GO:0070727//cellular macromolecule localization;GO:0015031//protein transport;GO:0045184//establishment of protein localization;GO:0046907//intracellular transport;GO:0071702//org…
LGG_RS06300	--	2.2454	0.142545	Transcription	7	32	7.53	35.705	2.2454	2.40342e-06	4.35789e-06	yes	1158	800	546.7	603.475	0.142545	0.0188549	0.0291506	no	MULTISPECIES: hypothetical protein [Lactobacillus]	-	-	-	-	-	-	-
LGG_RS10060	--	-1.39728	0.259192	Transcription	87	31	13.46	5.11	-1.39728	9.47905e-09	1.92028e-08	yes	241	182	18.8	22.5	0.259192	0.0309218	0.0460016	no	Cytosine permease [Lactobacillus rhamnosus GG] [Lactobacillus rhamnosus]	-	-	-	-	-	-	-
LGG_RS02895	expZ	2.17713	0.0799707	Transcription	46	199.5	5.99	27.09	2.17713	4.40217e-31	1.56237e-30	yes	222	148	14.65	15.485	0.0799707	0.566617	0.642483	no	ABC-F type ribosomal protection protein [Lactobacillus rhamnosus]	Environmental Information Processing	Membrane transport	ko02010//ABC transporters	K19350	-	-	-
LGG_RS04950	RPA4569	1.25552	-0.451769	Transcription	283	642	62.51	149.245	1.25552	5.19577e-45	2.26193e-44	yes	1168	539.5	128.75	94.135	-0.451769	2.3816e-12	7.43301e-12	no	Polyphosphate:AMP phosphotransferase [Lactobacillus rhamnosus GG] [Lactobacillus rhamnosus]	-	-	-	-	-	-	-
LGG_RS05310	--	2.83759	-0.708127	Transcription	4	27.5	1.72	12.295	2.83759	2.73915e-06	4.95681e-06	yes	64	24.5	13.29	8.135	-0.708127	0.0100265	0.0162008	no	Phage-related protein [Lactobacillus rhamnosus GG] [Lactobacillus rhamnosus]	-	-	-	-	-	-	-
LGG_RS08580	LCABL_19440	1.2024	0.0492249	Transcription	868	1908	482.64	1110.66	1.2024	2.33355e-112	1.91924e-111	yes	5028	3299.5	1324.3	1370.27	0.0492249	0.095855	0.130427	no	Conserved protein [Lactobacillus rhamnosus GG] [Lactobacillus rhamnosus]	-	-	-	-	-	-	-
LGG_RS02545	--	1.08051	-0.359619	Transcription	11	22.5	7.71	16.305	1.08051	0.0198959	0.0279132	yes	88	42.5	28.6	22.29	-0.359619	0.110278	0.148697	no	Conserved protein [Lactobacillus rhamnosus GG] [Lactobacillus rhamnosus]	-	-	-	-	-	-	-
LGG_RS07670	--	2.88026	-0.715945	Transcription	36	251	21.91	161.32	2.88026	4.80002e-52	2.25011e-51	yes	3720	1437.5	1063.77	647.63	-0.715945	7.9724e-69	7.31964e-68	no	GTP cyclohydrolase I [Lactobacillus rhamnosus GG] [Lactobacillus rhamnosus]	-	-	-	-	-	-	-
LGG_RS10445	--	2.98287	0.324137	Transcription	7	52.5	1.43	11.305	2.98287	1.71251e-12	3.86547e-12	yes	51	40.5	5.22	6.535	0.324137	0.223587	0.282672	no	cation transporter [Lactobacillus rhamnosus]	-	-	-	-	-	-	-
LGG_RS02295	tcyJ	3.76939	0.606284	Transcription	1	13	0.22	3	3.76939	0.000512799	0.00081004	yes	110	105.5	12.09	18.405	0.606284	0.000416423	0.000786023	no	amino acid ABC transporter substrate-binding protein [Lactobacillus rhamnosus]	Environmental Information Processing	Membrane transport	ko02010//ABC transporters	K16957	-	-	-
LGG_RS00845	--	-1.64022	0.775337	Transcription	68	21	36.86	11.825	-1.64022	6.96265e-09	1.42098e-08	yes	57.67	61.38	14.84	25.4	0.775337	0.00110009	0.00198031	no	hypothetical protein [Lactobacillus rhamnosus]	-	-	-	-	-	-	-
LGG_RS09495	--	-3.54554	-0.770468	Transcription	296	24	163.18	13.975	-3.54554	1.03313e-85	6.80574e-85	yes	65	24	16.99	9.96	-0.770468	0.00558998	0.00930678	no	Conserved protein [Lactobacillus rhamnosus GG] [Lactobacillus rhamnosus]	-	-	-	-	-	-	-
LGG_RS01225	--	1.97407	-0.163212	Transcription	15	57	4.21	16.54	1.97407	8.54521e-09	1.73751e-08	yes	29	16.5	4.02	3.59	-0.163212	0.80703	0.870488	no	Conserved protein [Lactobacillus rhamnosus GG] [Lactobacillus rhamnosus]	-	-	-	-	-	-	-
LGG_RS05400	--	1.77207	0.0848249	Transcription	10	33	1.36	4.645	1.77207	4.18457e-05	7.03119e-05	yes	47	31.4	3.22	3.415	0.0848249	0.819828	0.879339	no	Phage-related portal protein [Lactobacillus rhamnosus GG] [Lactobacillus rhamnosus]	-	-	-	-	-	-	-
LGG_RS04830	--	1.96447	-0.431942	Transcription	3	11	2.98	11.63	1.96447	0.0298434	0.041031	yes	135	63.5	59.52	44.12	-0.431942	0.0234554	0.0356607	no	Conserved protein [Lactobacillus rhamnosus GG] [Lactobacillus rhamnosus]	-	-	-	-	-	-	-
LGG_RS13100	--	1.62876	-0.654109	Transcription	38	109	6.11	18.895	1.62876	2.01286e-12	4.53594e-12	yes	25	10	2.03	1.29	-0.654109	0.181705	0.234531	no	permease of the major facilitator superfamily protein [Lactobacillus rhamnosus DSM 20021 = JCM 1136 = NBRC 3425] [Lactobacillus rhamnosus]	-	-	-	-	-	-	GO:0044699//single-organism process;GO:0044763//single-organism cellular process;GO:0009987//cellular process
LGG_RS00260	--	1.08558	0.180572	Transcription	52	105.5	2.25	4.775	1.08558	2.24912e-07	4.27271e-07	yes	27	19	0.6	0.68	0.180572	0.836611	0.894634	no	glycoside hydrolase [Lactobacillus rhamnosus]	-	-	-	-	-	-	-
LGG_RS04535	--	-1.70007	0.21942	Transcription	297	87.5	189.67	58.375	-1.70007	2.72467e-35	1.03522e-34	yes	741	542.5	221.38	257.745	0.21942	0.00204795	0.00357937	no	Conserved protein [Lactobacillus rhamnosus GG] [Lactobacillus rhamnosus]	-	-	-	-	-	-	-
LGG_RS03085	galT	1.38101	-0.361896	Transcription	850	2104	112.81	293.815	1.38101	1.22385e-150	1.33409e-149	yes	2571	1262	172.7	134.385	-0.361896	1.09564e-15	3.91478e-15	no	galactose-1-phosphate uridylyltransferase [Lactobacillus rhamnosus]	Metabolism;Metabolism;Metabolism	Global and overview maps;Carbohydrate metabolism;Carbohydrate metabolism	ko01100//Metabolic pathways;ko00520//Amino sugar and nucleotide sugar metabolism;ko00052//Galactose metabolism	K00965;K00965;K00965	-	-	-
LGG_RS00115	--	-4.6381	0.955331	Transcription	103	4	28.76	1.155	-4.6381	7.51105e-38	2.96449e-37	yes	3	3.5	0.41	0.795	0.955331	0.598361	0.672563	no	CPBP family intramembrane metalloprotease [Lactobacillus rhamnosus]	-	-	-	-	-	-	-
LGG_RS02870	ldh1	1.754	-0.45158	Transcription	317	1009.5	65.32	220.32	1.754	1.06802e-109	8.62896e-109	yes	1390	634	143.27	104.765	-0.45158	2.16435e-14	7.41577e-14	no	L-lactate dehydrogenase [Lactobacillus rhamnosus]	Metabolism;Metabolism;Metabolism;Metabolism;Metabolism;Metabolism;Metabolism;Metabolism	Global and overview maps;Global and overview maps;Global and overview maps;Global and overview maps;Carbohydrate metabolism;Carbohydrate metabolism;Amino acid metabolism;Carbohydrate metabolism	ko01100//Metabolic pathways;ko01110//Biosynthesis of secondary metabolites;ko01120//Microbial metabolism in diverse environments;ko01130//Biosynthesis of antibiotics;ko00010//Glycolysis / Gluconeogenesis;ko00620//Pyruvate metabolism;ko00270//Cysteine and methionine metabolism;ko00640//Propanoate metabolism	K00016;K00016;K00016;K00016;K00016;K00016;K00016;K00016	-	-	-
LGG_RS07060	nrdE2	1.28824	0.451771	Transcription	1575	3664	140.31	342.68	1.28824	3.35381e-242	5.26452e-241	yes	5893	5060	267.61	366.015	0.451771	3.54783e-54	2.69123e-53	no	ribonucleoside-diphosphate reductase subunit alpha [Lactobacillus rhamnosus]	Metabolism;Metabolism;Metabolism	Global and overview maps;Nucleotide metabolism;Nucleotide metabolism	ko01100//Metabolic pathways;ko00230//Purine metabolism;ko00240//Pyrimidine metabolism	K00525;K00525;K00525	-	-	-
LGG_RS03425	tpx	1.90834	-0.677735	Transcription	298	1060.5	115.79	434.65	1.90834	1.43204e-128	1.32899e-127	yes	1949	753	368.05	230.085	-0.677735	2.07222e-38	1.2836e-37	no	Thiol peroxidase [Lactobacillus rhamnosus GG] [Lactobacillus rhamnosus]	-	-	-	-	-	-	-
LGG_RS05200	--	1.72768	-0.000138968	Transcription	6	18.5	5.61	18.58	1.72768	0.00555612	0.00820132	yes	247.92	156.865	103.82	103.81	-0.000138968	1	1	no	Putative protein without homology [Lactobacillus rhamnosus GG] [Lactobacillus rhamnosus]	-	-	-	-	-	-	-
LGG_RS09865	murJ	-1.97864	0.312436	Transcription	2725	661.5	370.81	94.085	-1.97864	0	0	yes	988	771.5	68.01	84.455	0.312436	4.08767e-07	9.63183e-07	no	flippase [Lactobacillus rhamnosus]	-	-	-	-	-	-	-
LGG_RS07105	LCABL_17010	1.47825	-0.0533084	Transcription	183	483	61.48	171.29	1.47825	1.62212e-43	6.9192e-43	yes	139	85	22.88	22.05	-0.0533084	0.849757	0.906184	no	Conserved protein [Lactobacillus rhamnosus GG] [Lactobacillus rhamnosus]	-	-	-	-	-	-	-
LGG_RS12170	--	2.16867	-0.636635	Transcription	65	275.5	29.32	131.825	2.16867	2.11469e-42	8.85526e-42	yes	362	144.5	78.59	50.55	-0.636635	2.17694e-08	5.49464e-08	no	Conserved protein [Lactobacillus rhamnosus GG] [Lactobacillus rhamnosus]	-	-	-	-	-	-	-
LGG_RS13900	--	-1.9324	0.746157	Transcription	1412	347	1097.28	287.48	-1.9324	1.79826e-186	2.29759e-185	yes	10856	11336	3866.67	6485.64	0.746157	4.78797e-209	1.00618e-207	no	Predicted membrane protein [Lactobacillus paracasei ATCC 334] [Lactobacillus paracasei]	-	-	-	-	-	-	-
LGG_RS04155	--	2.19505	0.575761	Transcription	33	142.5	10.75	49.225	2.19505	1.00074e-22	2.95276e-22	yes	282	261.5	45.09	67.205	0.575761	1.41103e-07	3.40398e-07	no	Conserved protein [Lactobacillus rhamnosus GG] [Lactobacillus rhamnosus]	-	-	-	-	-	-	-
LGG_RS12895	HI_1721	1.05489	0.0455408	Transcription	170	341.375	40.16	83.435	1.05489	8.97287e-20	2.44528e-19	yes	58.33	38.76	6.86	7.08	0.0455408	0.934829	0.975159	no	transposase [Lactobacillus rhamnosus]	-	-	-	-	-	-	-
LGG_RS02525	EF_1511	2.29386	0.0267573	Transcription	6	28	1.09	5.345	2.29386	2.16989e-05	3.7046e-05	yes	91	58	8.28	8.435	0.0267573	0.986957	1	no	L-alanine-DL-glutamate epimerase related enzyme of enolase superfamily protein [Lactobacillus rhamnosus HN001] [Lactobacillus rhamnosus]	-	-	-	-	-	-	-
LGG_RS03510	--	1.00808	0.0430687	Transcription	256	486.5	65.01	130.75	1.00808	7.85243e-25	2.44012e-24	yes	322	211.5	40.59	41.82	0.0430687	0.652142	0.723625	no	Conserved protein [Lactobacillus rhamnosus GG] [Lactobacillus rhamnosus]	-	-	-	-	-	-	-
LGG_RS05475	--	-2.9376	-0.033714	Transcription	11	1.5	7.24	0.945	-2.9376	0.00138578	0.00212668	yes	12	7.5	3.68	3.595	-0.033714	1	1	no	Phage-related protein [Lactobacillus rhamnosus GG] [Lactobacillus rhamnosus]	-	-	-	-	-	-	-
LGG_RS00855	tauB	2.29427	0.0799235	Transcription	3	13.5	0.79	3.875	2.29427	0.00484921	0.00718877	yes	6	4	0.79	0.835	0.0799235	1	1	no	taurine ABC transporter, ATP-binding protein [Lactobacillus rhamnosus HN001] [Lactobacillus rhamnosus]	Environmental Information Processing;Metabolism	Membrane transport;Energy metabolism	ko02010//ABC transporters;ko00920//Sulfur metabolism	K10831;K10831	-	GO:0016787//hydrolase activity;GO:0016462//pyrophosphatase activity;GO:0016817//hydrolase activity, acting on acid anhydrides;GO:0003824//catalytic activity;GO:0016818//hydrolase activity, acting on acid anhydrides, in phosphorus-containing anhydrides;GO:0017111//nucleoside-triphosphatase activity	-
LGG_RS00025	gyrB	1.1163	0.038814	Transcription	2100	4305.5	207.11	448.995	1.1163	7.71786e-212	1.09283e-210	yes	10159	6560.5	509.92	523.825	0.038814	0.136175	0.180847	no	DNA gyrase, B subunit [Lactobacillus rhamnosus LMS2-1] [Lactobacillus rhamnosus]	-	-	-	-	-	-	-
LGG_RS06165	divIB	1.43562	0.410141	Transcription	1238	3186.5	278.23	752.61	1.43562	6.41776e-262	1.08825e-260	yes	3766	3148.5	422.09	560.88	0.410141	1.70209e-33	9.44977e-33	no	Cell division septal protein [Lactobacillus rhamnosus HN001] [Lactobacillus rhamnosus]	Cellular Processes	Cell growth and death	ko04112//Cell cycle - Caulobacter	K03589	-	-	-
LGG_RS12435	ustM	1.23559	-0.769158	Transcription	287	640.5	67.31	158.5	1.23559	1.0025e-43	4.30293e-43	yes	985	366.5	115.03	67.495	-0.769158	7.11221e-26	3.49694e-25	no	SAM-dependent methyltransferase [Lactobacillus rhamnosus GG] [Lactobacillus rhamnosus]	-	-	-	-	-	-	-
LGG_RS04590	ung	1.44101	0.101891	Transcription	281	722.5	78.8	213.95	1.44101	2.10752e-61	1.12415e-60	yes	1940	1316.5	268.93	288.61	0.101891	0.0241146	0.0364973	no	uracil-DNA glycosylase [Lactobacillus rhamnosus LMS2-1] [Lactobacillus rhamnosus]	Genetic Information Processing	Replication and repair	ko03410//Base excision repair	K03648	-	-	-
LGG_RS09145	--	2.11049	0.312745	Transcription	12	48.5	4.35	18.785	2.11049	2.37383e-08	4.72188e-08	yes	41	31.5	7.25	9.005	0.312745	0.313011	0.382928	no	acetyltransferase [Lactobacillus rhamnosus GG] [Lactobacillus rhamnosus]	-	-	-	-	-	-	-
LGG_RS11375	--	1.3023	0.098159	Transcription	1336	3114.5	244.81	603.755	1.3023	5.27209e-217	7.62233e-216	yes	4635	3122.5	426.38	456.4	0.098159	0.00285769	0.00490457	no	Conserved protein [Lactobacillus rhamnosus GG] [Lactobacillus rhamnosus]	-	-	-	-	-	-	-
LGG_RS03055	lacT	2.93736	0.205042	Transcription	10	73.5	2.53	19.38	2.93736	1.45523e-16	3.65071e-16	yes	19	13.5	2.39	2.755	0.205042	0.807632	0.870488	no	transcription antiterminator lact [Lactobacillus rhamnosus]	-	-	-	-	-	-	-
LGG_RS13185	ybgA	1.45251	0.278302	Transcription	8	20.5	2.09	5.72	1.45251	0.0101238	0.0146437	yes	1493	1142.5	193.31	234.44	0.278302	3.11032e-08	7.79502e-08	no	GntR family transcriptional regulator [Lactobacillus rhamnosus]	-	-	-	-	-	-	-
LGG_RS06160	murG	1.29068	-0.0777955	Transcription	2585	5992	458.06	1120.61	1.29068	0	0	yes	4500	2684	400.7	379.665	-0.0777955	0.0256855	0.0387134	no	undecaprenyldiphospho-muramoylpentapeptide beta-N- acetylglucosaminyltransferase [Lactobacillus rhamnosus]	Metabolism;Metabolism;Cellular Processes	Global and overview maps;Glycan biosynthesis and metabolism;Cell growth and death	ko01100//Metabolic pathways;ko00550//Peptidoglycan biosynthesis;ko04112//Cell cycle - Caulobacter	K02563;K02563;K02563	-	-	-
LGG_RS10250	--	2.00925	-0.257626	Transcription	42	160.5	19.63	79.025	2.00925	2.85717e-23	8.54042e-23	yes	636	336.5	142.72	119.38	-0.257626	0.00231628	0.00402406	no	Transcriptional regulator, MarR family [Lactobacillus rhamnosus GG] [Lactobacillus rhamnosus]	-	-	-	-	GO:0044464//cell part;GO:0005623//cell	-	GO:0050789//regulation of biological process;GO:0010468//regulation of gene expression;GO:0019222//regulation of metabolic process;GO:0060255//regulation of macromolecule metabolic process;GO:0065007//biological regulation
LGG_RS11165	--	1.1639	-0.212774	Transcription	33	71.5	11.2	25.095	1.1639	7.8696e-06	1.38221e-05	yes	18	10	2.99	2.58	-0.212774	0.844981	0.902564	no	Conserved protein [Lactobacillus rhamnosus GG] [Lactobacillus rhamnosus]	-	-	-	-	-	-	-
LGG_RS01835	pbpC	1.42698	0.0696057	Transcription	694	1764	67.52	181.55	1.42698	2.06248e-135	2.01624e-134	yes	2833	1876	140.3	147.235	0.0696057	0.073697	0.10254	no	penicillin-binding protein [Lactobacillus rhamnosus]	-	-	-	-	-	-	-
LGG_RS02805	--	-2.59538	0.177128	Transcription	103	16	37.53	6.21	-2.59538	1.65178e-22	4.8477e-22	yes	6.26	4.585	1.11	1.255	0.177128	0.951037	0.986224	no	membrane protein, partial [Lactobacillus rhamnosus]	-	-	-	-	-	-	-
LGG_RS14075	--	1.23803	0.341591	Transcription	658	1477	165.79	391.06	1.23803	7.73297e-94	5.419e-93	yes	904	716.5	113.1	143.315	0.341591	1.24931e-07	3.02673e-07	no	RNA-binding protein, jag protein [Lactobacillus rhamnosus GG] [Lactobacillus rhamnosus]	-	-	-	-	-	-	-
LGG_RS08380	CRYZ	1.2396	0.0139375	Transcription	104	233	20.77	49.045	1.2396	2.92905e-17	7.4987e-17	yes	407	260	40.69	41.085	0.0139375	0.88332	0.934718	no	NADPH:quinone reductase [Lactobacillus rhamnosus]	-	-	-	-	-	-	-
LGG_RS01555	nox	1.20231	-0.580552	Transcription	6330	13803.5	899.31	2069.38	1.20231	0	0	yes	45642	18906	3277	2191.36	-0.580552	4.07232e-185	7.55109e-184	no	Uncharacterized NAD(FAD)-dependent dehydrogenase [Lactobacillus rhamnosus HN001] [Lactobacillus rhamnosus]	-	-	-	-	-	-	-
LGG_RS06475	engB	1.21992	0.370319	Transcription	261	574	84.17	196.06	1.21992	7.17191e-39	2.86772e-38	yes	241	196.5	38.17	49.34	0.370319	0.0020685	0.00360906	no	YihA family ribosome biogenesis GTP-binding protein [Lactobacillus rhamnosus]	-	-	-	-	-	GO:0043169//cation binding;GO:0043167//ion binding;GO:0097159//organic cyclic compound binding;GO:0001882//nucleoside binding;GO:0036094//small molecule binding;GO:1901363//heterocyclic compound binding;GO:0017111//nucleoside-triphosphatase activity;GO:0046872//metal ion binding;GO:0016817//hydrolase activity, acting on acid anhydrides;GO:0097367//carbohydrate derivative binding;GO:0032549//ribon…	GO:0071840//cellular component organization or biogenesis;GO:0044763//single-organism cellular process;GO:0090529//cell septum assembly;GO:0044699//single-organism process;GO:0007049//cell cycle;GO:0044085//cellular component biogenesis;GO:0009987//cellular process;GO:0022607//cellular component assembly;GO:0000910//cytokinesis;GO:0016043//cellular component organization;GO:0051301//cell division…
LGG_RS07855	--	1.14567	0.474739	Transcription	229	482.5	56.59	125.205	1.14567	2.89253e-30	1.0122e-29	yes	465	410.5	57.1	79.35	0.474739	1.65773e-08	4.2217e-08	no	Predicted membrane protein [Lactobacillus rhamnosus HN001] [Lactobacillus rhamnosus]	-	-	-	-	-	-	-
LGG_RS12040	tilS	1.31089	0.055271	Transcription	841	1981.5	124.41	308.655	1.31089	2.85134e-132	2.73868e-131	yes	1781	1166.5	133.02	138.215	0.055271	0.247494	0.309859	no	tRNA(Ile)-lysidine synthetase, MesJ [Lactobacillus rhamnosus GG] [Lactobacillus rhamnosus]	-	-	-	-	-	-	-
LGG_RS10580	cydC	1.46235	0.527686	Transcription	1203	3136.5	133.55	368.005	1.46235	1.70331e-266	2.98025e-265	yes	1319.8	1205.17	74.42	107.285	0.527686	1.32786e-25	6.46162e-25	no	thiol reductant ABC exporter subunit CydD [Lactobacillus rhamnosus]	Environmental Information Processing	Membrane transport	ko02010//ABC transporters	K16013	-	-	-
LGG_RS08000	rpe	-1.00902	0.0767933	Transcription	1911	897	568.02	282.24	-1.00902	2.45102e-85	1.60308e-84	yes	1046	694.5	153.28	161.66	0.0767933	0.216293	0.274306	no	Pentose-5-phosphate-3-epimerase [Lactobacillus rhamnosus HN001] [Lactobacillus rhamnosus]	Metabolism;Metabolism;Metabolism;Metabolism;Metabolism;Metabolism;Metabolism;Metabolism;Metabolism	Global and overview maps;Global and overview maps;Global and overview maps;Global and overview maps;Global and overview maps;Global and overview maps;Carbohydrate metabolism;Energy metabolism;Carbohydrate metabolism	ko01100//Metabolic pathways;ko01110//Biosynthesis of secondary metabolites;ko01120//Microbial metabolism in diverse environments;ko01130//Biosynthesis of antibiotics;ko01230//Biosynthesis of amino acids;ko01200//Carbon metabolism;ko00030//Pentose phosphate pathway;ko00710//Carbon fixation in photosynthetic organisms;ko00040//Pentose and glucuronate interconversions	K01783;K01783;K01783;K01783;K01783;K01783;K01783;K01783;K01783	-	GO:0005488//binding;GO:0016857//racemase and epimerase activity, acting on carbohydrates and derivatives;GO:0016854//racemase and epimerase activity;GO:0043169//cation binding;GO:0016853//isomerase activity;GO:0003824//catalytic activity;GO:0043167//ion binding	GO:0051186//cofactor metabolic process;GO:0072524//pyridine-containing compound metabolic process;GO:1901360//organic cyclic compound metabolic process;GO:0019637//organophosphate metabolic process;GO:0044699//single-organism process;GO:0006739//NADP metabolic process;GO:0046496//nicotinamide nucleotide metabolic process;GO:0044281//small molecule metabolic process;GO:0006793//phosphorus metaboli…
LGG_RS03280	ciaH	1.09629	0.291598	Transcription	228	463	34.12	72.95	1.09629	4.51488e-27	1.47297e-26	yes	560	431.5	42.3	51.775	0.291598	0.000278615	0.000533355	no	two-component sensor histidine kinase [Lactobacillus rhamnosus]	Cellular Processes;Environmental Information Processing	Cellular community - prokaryotes;Signal transduction	ko02024//Quorum sensing;ko02020//Two-component system	K14982;K14982	-	-	-
LGG_RS08430	--	-2.1646	0.0780958	Transcription	240	52	119.08	26.56	-2.1646	6.94711e-40	2.81886e-39	yes	1098	727.5	260.41	274.895	0.0780958	0.207946	0.264668	no	Conserved protein [Lactobacillus rhamnosus GG] [Lactobacillus rhamnosus]	-	-	-	-	-	-	-
LGG_RS02000	manX	1.00308	-0.173108	Transcription	52	101	21.09	42.27	1.00308	1.94295e-06	3.54873e-06	yes	2592.93	1442.32	509.86	452.21	-0.173108	5.82763e-05	0.000118431	no	PTS system, mannose-specific IIB component [Lactobacillus rhamnosus GG] [Lactobacillus rhamnosus]	Metabolism;Environmental Information Processing;Metabolism;Metabolism	Global and overview maps;Membrane transport;Carbohydrate metabolism;Carbohydrate metabolism	ko01100//Metabolic pathways;ko02060//Phosphotransferase system (PTS);ko00051//Fructose and mannose metabolism;ko00520//Amino sugar and nucleotide sugar metabolism	K02794;K02794;K02794;K02794	-	-	-
LGG_RS13775	--	-1.30512	0.0787757	Transcription	1703	658	638.63	258.445	-1.30512	3.00682e-117	2.58926e-116	yes	2220	1478	405.46	428.215	0.0787757	0.0701193	0.0978016	no	Conserved protein [Lactobacillus rhamnosus GG] [Lactobacillus rhamnosus]	-	-	-	-	-	-	-
LGG_RS06760	dprA	1.16059	-0.362698	Transcription	125	262.5	29.64	66.26	1.16059	2.0122e-17	5.17073e-17	yes	68	33	8.03	6.245	-0.362698	0.164778	0.214635	no	Rossmann fold nucleotide-binding protein for DNA uptake [Lactobacillus rhamnosus HN001] [Lactobacillus rhamnosus]	-	-	-	-	-	-	-
LGG_RS02250	ebgA	1.22483	0.480966	Transcription	52	114.5	3.38	7.9	1.22483	3.48677e-09	7.19621e-09	yes	202	177	6.71	9.365	0.480966	0.000218072	0.000421438	no	beta-galactosidase subunit alpha [Lactobacillus rhamnosus]	Metabolism;Metabolism;Metabolism	Global and overview maps;Carbohydrate metabolism;Glycan biosynthesis and metabolism	ko01100//Metabolic pathways;ko00052//Galactose metabolism;ko00511//Other glycan degradation	K12111;K12111;K12111	-	-	-
LGG_RS01220	guaB	-1.25686	-0.0662737	Transcription	7098	2816	923.03	386.245	-1.25686	0	0	yes	50320	30415	3313.38	3164.61	-0.0662737	0.000940999	0.00170801	no	inosine-5'-monophosphate dehydrogenase [Lactobacillus rhamnosus LMS2-1] [Lactobacillus rhamnosus]	Metabolism;Metabolism;Metabolism;Metabolism	Global and overview maps;Global and overview maps;Nucleotide metabolism;Xenobiotics biodegradation and metabolism	ko01100//Metabolic pathways;ko01110//Biosynthesis of secondary metabolites;ko00230//Purine metabolism;ko00983//Drug metabolism - other enzymes	K00088;K00088;K00088;K00088	-	-	-
LGG_RS01190	noc	1.15008	-0.103601	Transcription	906	1914	211.73	469.885	1.15008	7.05165e-105	5.55039e-104	yes	2348	1373.5	273.26	254.325	-0.103601	0.0209531	0.0320279	no	Spo0J-like protein, ParB-like nuclease domain [Lactobacillus rhamnosus HN001] [Lactobacillus rhamnosus]	-	-	-	-	-	-	-
LGG_RS09695	zurR	1.69402	-0.104306	Transcription	71	219.5	30.33	98.135	1.69402	4.96189e-25	1.54539e-24	yes	626	364	129.18	120.17	-0.104306	0.192059	0.246437	no	Fe2+/Zn2+ uptake regulation protein [Lactobacillus rhamnosus HN001] [Lactobacillus rhamnosus]	-	-	-	-	-	GO:0001071//nucleic acid binding transcription factor activity	GO:0050789//regulation of biological process;GO:0010468//regulation of gene expression;GO:0060255//regulation of macromolecule metabolic process;GO:0019222//regulation of metabolic process;GO:0065007//biological regulation
LGG_RS05435	--	1.54928	-0.314109	Transcription	8	23	3.82	11.18	1.54928	0.00372919	0.00555535	yes	5	2.5	1.15	0.925	-0.314109	0.881471	0.933458	no	Phage-related major structural protein [Lactobacillus rhamnosus GG] [Lactobacillus rhamnosus]	-	-	-	-	-	-	-
LGG_RS09235	oadB	-1.10013	0.364784	Transcription	111	49	19.09	8.905	-1.10013	5.78743e-08	1.12752e-07	yes	46	37	3.98	5.125	0.364784	0.229264	0.289076	no	Na+-transporting methylmalonyl-CoA/oxaloacetate decarboxylase, beta subunit [Lactobacillus rhamnosus HN001] [Lactobacillus rhamnosus]	Metabolism;Metabolism	Global and overview maps;Carbohydrate metabolism	ko01100//Metabolic pathways;ko00620//Pyruvate metabolism	K01572;K01572	-	GO:0003824//catalytic activity	-
LGG_RS09240	bcc	-2.62889	0.278657	Transcription	90	13.5	42.68	6.9	-2.62889	2.05935e-20	5.74902e-20	yes	36	27.5	8.19	9.935	0.278657	0.437576	0.512765	no	Biotin carboxyl carrier protein of oxaloacetate decarboxylase [Lactobacillus rhamnosus GG] [Lactobacillus rhamnosus]	-	-	-	-	-	-	-
LGG_RS03235	--	-3.01262	-0.786149	Transcription	3635	429.5	725.88	89.945	-3.01262	0	0	yes	3449	1251	344.85	199.975	-0.786149	9.00798e-78	9.03026e-77	no	ABC transporter substrate binding component [Lactobacillus rhamnosus GG] [Lactobacillus rhamnosus]	-	-	-	-	-	-	-
LGG_RS13280	yfhH	1.96043	0.595982	Transcription	31	114	6.33	24.635	1.96043	2.51961e-16	6.27505e-16	yes	80.88	76.535	8.26	12.485	0.595982	0.00374942	0.0063543	no	Transcriptional regulator [Lactobacillus rhamnosus HN001] [Lactobacillus rhamnosus]	-	-	-	-	-	-	-
LGG_RS03410	--	1.94262	0.428598	Transcription	136	492.5	29.94	115.09	1.94262	3.99117e-64	2.19275e-63	yes	153	130	16.81	22.625	0.428598	0.00447539	0.00752174	no	Malolactic regulator, LysR family [Lactobacillus rhamnosus GG] [Lactobacillus rhamnosus]	-	-	-	-	-	-	-
LGG_RS08220	yneR	1.70238	0.833652	Transcription	61	186.5	39.35	128.06	1.70238	8.92757e-22	2.57065e-21	yes	76	84.875	22.91	40.83	0.833652	3.16703e-05	6.56788e-05	no	HesB-like protein [Lactobacillus rhamnosus ATCC 21052] [Lactobacillus rhamnosus]	-	-	-	-	-	-	-
LGG_RS04410	--	-1.47739	0.910318	Transcription	836	285	249.64	89.655	-1.47739	1.10951e-76	6.81838e-76	yes	1156	1367.5	170.15	319.79	0.910318	1.64116e-67	1.47808e-66	no	Hydrolase of the HAD superfamily [Lactobacillus rhamnosus GG] [Lactobacillus rhamnosus]	-	-	-	-	-	GO:0003824//catalytic activity	-
LGG_RS07225	sigA	1.16962	-0.00725962	Transcription	1667	3564.5	257.85	580.04	1.16962	2.62546e-200	3.51812e-199	yes	9309	5805	726.19	722.545	-0.00725962	0.750643	0.815929	no	RNA polymerase sigma factor RpoD [Lactobacillus rhamnosus]	-	-	-	-	-	-	-
LGG_RS07425	ytrB	-1.04522	0.0784301	Transcription	275	130.5	74.53	36.115	-1.04522	1.41385e-15	3.45845e-15	yes	569	380	76.34	80.605	0.0784301	0.331758	0.403428	no	ABC transporter related protein [Lactobacillus rhamnosus HN001] [Lactobacillus rhamnosus]	-	-	-	-	-	-	-
LGG_RS01855	Rv1250	-1.72497	0.460945	Transcription	702	202	97.8	29.585	-1.72497	3.29252e-82	2.09851e-81	yes	123	106.515	8.66	11.92	0.460945	0.00567713	0.00942976	no	MFS transporter [Lactobacillus rhamnosus]	-	-	-	-	GO:0031224//intrinsic component of membrane;GO:0016020//membrane;GO:0044425//membrane part	-	GO:0009987//cellular process;GO:0044763//single-organism cellular process;GO:0044699//single-organism process
LGG_RS00850	--	-1.07337	0.0820757	Transcription	91	42.5	39.93	18.975	-1.07337	3.16403e-06	5.69941e-06	yes	34.33	22.62	7.26	7.685	0.0820757	0.915187	0.959554	no	Conserved protein [Lactobacillus rhamnosus GG] [Lactobacillus rhamnosus]	-	-	-	-	-	-	-
LGG_RS00170	--	1.14195	-0.826877	Transcription	137	286	48.02	105.97	1.14195	1.38606e-18	3.65054e-18	yes	38	13.5	6.51	3.67	-0.826877	0.0298786	0.0445198	no	Transcriptional regulator, TetR family [Lactobacillus rhamnosus GG] [Lactobacillus rhamnosus]	-	-	-	-	-	-	GO:0009987//cellular process;GO:0044249//cellular biosynthetic process;GO:0071704//organic substance metabolic process;GO:0034645//cellular macromolecule biosynthetic process;GO:0044237//cellular metabolic process;GO:0009059//macromolecule biosynthetic process;GO:0044260//cellular macromolecule metabolic process;GO:0009058//biosynthetic process;GO:0010467//gene expression;GO:1901576//organic subs…
LGG_RS14935	--	11.9366	0.886293	Transcription	0	5.5	0.001	3.92	11.9366	0.0231432	0.0322386	yes	35.33	40.45	11.71	21.645	0.886293	0.00326985	0.00557485	no	Conserved protein [Lactobacillus rhamnosus GG] [Lactobacillus rhamnosus]	-	-	-	-	-	-	-
LGG_RS04985	--	-1.53773	0.657859	Transcription	1656	544	897.58	309.15	-1.53773	2.30494e-149	2.50264e-148	yes	2582	2558	664.33	1048.14	0.657859	3.66611e-68	3.34429e-67	no	Conserved protein [Lactobacillus rhamnosus GG] [Lactobacillus rhamnosus]	-	-	-	-	-	-	-
LGG_RS13290	manZ	1.38627	0.35214	Transcription	66	162.5	15.26	39.89	1.38627	1.08261e-14	2.60415e-14	yes	233	184	26.84	34.26	0.35214	0.00660319	0.0109041	no	Phosphotransferase system, mannose/fructose/N-acetylgalactosamine-specific [Lactobacillus rhamnosus HN001] [Lactobacillus rhamnosus]	Metabolism;Environmental Information Processing;Metabolism;Metabolism	Global and overview maps;Membrane transport;Carbohydrate metabolism;Carbohydrate metabolism	ko01100//Metabolic pathways;ko02060//Phosphotransferase system (PTS);ko00051//Fructose and mannose metabolism;ko00520//Amino sugar and nucleotide sugar metabolism	K02796;K02796;K02796;K02796	GO:0031224//intrinsic component of membrane;GO:0016020//membrane;GO:0044425//membrane part	-	-
LGG_RS05495	--	1.59979	0.39658	Transcription	49	139	11.13	33.735	1.59979	2.7208e-15	6.60834e-15	yes	317	262	35.89	47.245	0.39658	0.000162145	0.000316809	no	DNA-entry nuclease [Lactobacillus rhamnosus HN001] [Lactobacillus rhamnosus]	-	-	-	-	-	-	-
LGG_RS09465	--	-1.34841	0.397613	Transcription	83	31	16.08	6.315	-1.34841	3.05964e-08	6.02496e-08	yes	104	86	10.1	13.305	0.397613	0.0325622	0.0482649	no	Conserved protein [Lactobacillus rhamnosus GG] [Lactobacillus rhamnosus]	-	-	-	-	-	-	-
LGG_RS11660	ssuB1	10.4564	0.918386	Transcription	0	5	0.001	1.405	10.4564	0.0347091	0.0472243	yes	11	13	1.5	2.835	0.918386	0.0830014	0.114032	no	sulfonate ABC transporter ATP-binding protein [Lactobacillus rhamnosus]	Environmental Information Processing;Metabolism	Membrane transport;Energy metabolism	ko02010//ABC transporters;ko00920//Sulfur metabolism	K15555;K15555	-	-	-
LGG_RS04835	LCABL_12100	1.30224	-0.0359446	Transcription	199	470	88.52	218.3	1.30224	9.60913e-36	3.67636e-35	yes	475	294	101.8	99.295	-0.0359446	0.767481	0.832318	no	ACT domain-containing protein [Lactobacillus rhamnosus HN001] [Lactobacillus rhamnosus]	Metabolism;Metabolism;Metabolism;Metabolism;Metabolism	Global and overview maps;Global and overview maps;Global and overview maps;Global and overview maps;Amino acid metabolism	ko01100//Metabolic pathways;ko01110//Biosynthesis of secondary metabolites;ko01130//Biosynthesis of antibiotics;ko01230//Biosynthesis of amino acids;ko00400//Phenylalanine, tyrosine and tryptophan biosynthesis	K06209;K06209;K06209;K06209;K06209	-	GO:0031406//carboxylic acid binding;GO:0036094//small molecule binding;GO:0043168//anion binding;GO:0043177//organic acid binding;GO:0043167//ion binding;GO:0005488//binding	GO:0006520//cellular amino acid metabolic process;GO:0009072//aromatic amino acid family metabolic process;GO:0044281//small molecule metabolic process;GO:0006725//cellular aromatic compound metabolic process;GO:0044237//cellular metabolic process;GO:0044699//single-organism process;GO:0019752//carboxylic acid metabolic process;GO:0006558//L-phenylalanine metabolic process;GO:0043436//oxoacid met…
LGG_RS03520	--	1.02008	-0.651829	Transcription	86	164	25.68	52.08	1.02008	1.32826e-09	2.78955e-09	yes	339	136	49.9	31.76	-0.651829	5.76595e-08	1.4212e-07	no	Conserved membrane protein [Lactobacillus rhamnosus GG] [Lactobacillus rhamnosus]	-	-	-	-	-	-	-
LGG_RS12785	mug157	1.03185	0.5959	Transcription	15	29	2.24	4.58	1.03185	0.0113256	0.0163144	yes	29	27.5	2.19	3.31	0.5959	0.0774804	0.107225	no	Conserved protein [Lactobacillus rhamnosus GG] [Lactobacillus rhamnosus]	-	-	-	-	-	-	-
LGG_RS02960	nudC	1.52179	-0.178491	Transcription	41	113	15.56	44.68	1.52179	7.23871e-12	1.6101e-11	yes	40	22	7.39	6.53	-0.178491	0.605687	0.679452	no	NUDIX hydrolase [Lactobacillus rhamnosus]	Metabolism;Metabolism	Global and overview maps;Metabolism of cofactors and vitamins	ko01100//Metabolic pathways;ko00760//Nicotinate and nicotinamide metabolism	K03426;K03426	-	-	-
LGG_RS02315	--	-10.7895	7.17991	Transcription	5	0	1.77	0.001	-10.7895	0.00823594	0.0120022	yes	0	0.5	0.001	0.145	7.17991	1	1	no	DNA-directed RNA polymerase subunit sigma-24 [Lactobacillus rhamnosus]	-	-	-	-	-	-	-
LGG_RS14660	--	-2.40977	0.465537	Transcription	311	55.5	328.85	61.885	-2.40977	3.03519e-59	1.57612e-58	yes	1080.21	940.68	502.86	694.365	0.465537	4.89456e-16	1.76665e-15	no	Conserved protein [Lactobacillus rhamnosus GG] [Lactobacillus rhamnosus]	-	-	-	-	-	-	-
LGG_RS14590	--	3.13175	10.8765	Transcription	1	8	1.17	10.255	3.13175	0.0193141	0.0271386	yes	0	2.43	0.001	1.88	10.8765	0.263418	0.327484	no	acetyltransferase [Lactobacillus rhamnosus]	-	-	-	-	-	-	-
LGG_RS09305	yhcA	-1.385	-0.0816838	Transcription	346	126	47.69	18.26	-1.385	1.26621e-30	4.47081e-30	yes	344	205.5	23.98	22.66	-0.0816838	0.508622	0.585617	no	permease of the major facilitator superfamily protein [Lactobacillus rhamnosus HN001] [Lactobacillus rhamnosus]	-	-	-	-	-	-	-
LGG_RS07050	--	1.07901	0.387409	Transcription	142	283.5	18.92	39.97	1.07901	6.46684e-17	1.63727e-16	yes	212	174	14.3	18.705	0.387409	0.00263279	0.00454055	no	transcriptional regulator [Lactobacillus rhamnosus]	-	-	-	-	-	-	-
LGG_RS01760	--	-10.5887	1.97124	Transcription	4	0	1.54	0.001	-10.5887	0.0247012	0.0342872	yes	1	2.5	0.19	0.745	1.97124	0.52681	0.603132	no	Hydroxyethylthiazole permease [Lactobacillus rhamnosus GG] [Lactobacillus rhamnosus]	-	-	-	-	-	-	-
LGG_RS04060	yusP	-1.10318	0.991801	Transcription	736	327.5	95.33	44.375	-1.10318	6.29483e-43	2.66029e-42	yes	296	371	19.41	38.6	0.991801	3.0166e-24	1.4099e-23	no	Transporter, major facilitator superfamily MFS_1, EmrB/QacA family protein [Lactobacillus rhamnosus GG] [Lactobacillus rhamnosus]	-	-	-	-	GO:0044425//membrane part;GO:0031224//intrinsic component of membrane;GO:0016020//membrane	-	GO:0051234//establishment of localization;GO:0044699//single-organism process;GO:0051179//localization;GO:0044763//single-organism cellular process;GO:0009987//cellular process
LGG_RS02405	sph	1.88435	-0.0909355	Transcription	391	1355.5	44.64	164.805	1.88435	1.50715e-158	1.71791e-157	yes	1312	774	76.04	71.395	-0.0909355	0.116899	0.157177	no	Oxidoreductase; Myosin-crossreactive antigen ortholog [Lactobacillus rhamnosus GG] [Lactobacillus rhamnosus]	-	-	-	-	-	-	-
LGG_RS06295	LSEI_1299	1.97067	0.980603	Transcription	24	89	21.8	85.445	1.97067	2.78566e-13	6.45212e-13	yes	170	212.5	69.45	137.045	0.980603	1.42498e-14	4.9181e-14	no	RNA binding protein, RRM domain [Lactobacillus rhamnosus HN001] [Lactobacillus rhamnosus]	-	-	-	-	-	-	-
LGG_RS03710	--	-1.25259	-0.0488001	Transcription	781	309	167.36	70.24	-1.25259	3.98089e-56	1.99918e-55	yes	382	235	40.89	39.53	-0.0488001	0.704067	0.772703	no	Conserved membrane protein [Lactobacillus rhamnosus GG] [Lactobacillus rhamnosus]	-	-	-	-	-	-	-
LGG_RS00405	--	-1.38991	0.564726	Transcription	13	4.5	12.33	4.705	-1.38991	0.023259	0.0323834	yes	57	53	24.17	35.75	0.564726	0.0220475	0.0336465	no	Conserved protein [Lactobacillus rhamnosus GG] [Lactobacillus rhamnosus]	-	-	-	-	-	-	-
LGG_RS00030	gyrA	1.29381	-0.315572	Transcription	4649	10787.5	344.27	844.06	1.29381	0	0	yes	11274	5692	426.61	342.795	-0.315572	2.13505e-33	1.17843e-32	no	DNA gyrase subunit A [Lactobacillus rhamnosus GG] [Lactobacillus rhamnosus]	-	-	-	-	-	-	-
LGG_RS10030	--	1.28894	0.0417468	Transcription	26	60.5	8.14	19.89	1.28894	1.50952e-05	2.60468e-05	yes	73	47	11.24	11.57	0.0417468	0.897478	0.944416	no	Conserved protein [Lactobacillus rhamnosus GG] [Lactobacillus rhamnosus]	-	-	-	-	-	-	-
LGG_RS05810	gshAB	1.05123	-0.716395	Transcription	697	1360.5	68.74	142.45	1.05123	3.00136e-67	1.71053e-66	yes	3940	1509.5	197.76	120.36	-0.716395	6.7969e-73	6.58116e-72	no	glutamate--cysteine ligase [Lactobacillus rhamnosus]	Metabolism;Metabolism;Metabolism	Global and overview maps;Amino acid metabolism;Metabolism of other amino acids	ko01100//Metabolic pathways;ko00270//Cysteine and methionine metabolism;ko00480//Glutathione metabolism	K01919;K01919;K01919	-	-	-
LGG_RS01185	rsmG	1.00364	-0.155687	Transcription	883	1675.5	233.42	468.02	1.00364	5.2032e-75	3.14828e-74	yes	1257	712.5	164.67	147.825	-0.155687	0.0106352	0.0171335	no	Ribosomal RNA small subunit methyltransferase G [Lactobacillus rhamnosus GG] [Lactobacillus rhamnosus]	-	-	-	-	-	-	-
LGG_RS09580	dagK	2.27107	0.532952	Transcription	63	286.5	13.77	66.465	2.27107	2.35456e-46	1.03487e-45	yes	75	68.5	8.19	11.85	0.532952	0.0124596	0.019825	no	Lipid kinase from diacylglycerol kinase family protein [Lactobacillus rhamnosus HN001] [Lactobacillus rhamnosus]	-	-	-	-	-	-	-
LGG_RS07130	--	1.59847	0.583614	Transcription	693	1999	215.94	653.915	1.59847	1.52044e-178	1.85629e-177	yes	745	698	114.19	171.125	0.583614	7.84869e-18	3.02537e-17	no	DNA replication protein DnaD [Lactobacillus rhamnosus]	-	-	-	-	-	-	-
LGG_RS03190	--	1.80735	0.495257	Transcription	4	13.5	4.3	15.05	1.80735	0.0185599	0.026159	yes	50	44.5	23.61	33.28	0.495257	0.054501	0.0775423	no	Conserved protein [Lactobacillus rhamnosus GG] [Lactobacillus rhamnosus]	-	-	-	-	-	-	-
LGG_RS06490	artM	-2.38151	0.25337	Transcription	1366	249.5	353.84	67.905	-2.38151	8.08016e-239	1.25402e-237	yes	272	203	34.95	41.66	0.25337	0.0321756	0.0477917	no	ABC-type polar amino acid transport system, ATPase component [Lactobacillus rhamnosus HN001] [Lactobacillus rhamnosus]	-	-	-	-	-	GO:0016818//hydrolase activity, acting on acid anhydrides, in phosphorus-containing anhydrides;GO:0097367//carbohydrate derivative binding;GO:1901363//heterocyclic compound binding;GO:0001883//purine nucleoside binding;GO:0016817//hydrolase activity, acting on acid anhydrides;GO:0036094//small molecule binding;GO:0016787//hydrolase activity;GO:0016462//pyrophosphatase activity;GO:0032549//ribonuc…	-
LGG_RS13345	--	4.13138	0.387791	Transcription	1	16.5	0.59	10.34	4.13138	2.5622e-05	4.35272e-05	yes	22	18	6.08	7.955	0.387791	0.434168	0.509192	no	Conserved protein [Lactobacillus rhamnosus GG] [Lactobacillus rhamnosus]	-	-	-	-	-	-	-
LGG_RS03995	--	-1.83401	-0.476375	Transcription	5858	1564.5	1121.19	314.475	-1.83401	0	0	yes	1553	705	149.03	107.12	-0.476375	1.12605e-16	4.14347e-16	no	Predicted integral membrane protein [Lactobacillus rhamnosus HN001] [Lactobacillus rhamnosus]	-	-	-	-	-	-	-
LGG_RS13110	--	-1.32085	0.908718	Transcription	58	22	20.11	8.05	-1.32085	8.51986e-06	1.48881e-05	yes	31	36.745	5.26	9.875	0.908718	0.00378393	0.00640514	no	Conserved protein [Lactobacillus rhamnosus GG] [Lactobacillus rhamnosus]	-	-	-	-	-	-	-
LGG_RS08670	nrdG	-1.86742	-0.16161	Transcription	1674	437	559.45	153.325	-1.86742	3.15167e-206	4.30728e-205	yes	837	477.5	137.11	122.58	-0.16161	0.0343553	0.0507371	no	ribonucleotide reductase activator protein [Lactobacillus rhamnosus GG] [Lactobacillus rhamnosus]	-	-	-	-	-	GO:0005488//binding;GO:0051536//iron-sulfur cluster binding;GO:0051540//metal cluster binding;GO:0003824//catalytic activity;GO:0016491//oxidoreductase activity	GO:0044710//single-organism metabolic process;GO:0008152//metabolic process;GO:0044699//single-organism process
LGG_RS03250	acuI	1.1642	-0.400799	Transcription	238	507	47.97	107.505	1.1642	2.54266e-32	9.19039e-32	yes	493	236	49.74	37.675	-0.400799	3.69847e-05	7.63095e-05	no	NADPH:quinone reductase [Lactobacillus rhamnosus]	-	-	-	-	-	-	-
LGG_RS00220	--	-4.01947	-0.251011	Transcription	121	7	71.6	4.415	-4.01947	8.85205e-40	3.58124e-39	yes	42	22	11.71	9.84	-0.251011	0.505497	0.582255	no	Putative protein without homology [Lactobacillus rhamnosus GG] [Lactobacillus rhamnosus]	-	-	-	-	-	-	-
LGG_RS09035	--	-1.23031	-0.210967	Transcription	467	187.5	183.67	78.285	-1.23031	5.60846e-34	2.08195e-33	yes	747.92	408.2	142.86	123.425	-0.210967	0.00644152	0.0106495	no	iron transporter FeoA [Lactobacillus rhamnosus]	-	-	-	-	-	-	-
LGG_RS03375	--	2.16615	-0.0910434	Transcription	49	208.5	20	89.765	2.16615	1.27804e-32	4.65005e-32	yes	167	99	33.03	31.01	-0.0910434	0.610712	0.683467	no	membrane protein [Lactobacillus rhamnosus]	-	-	-	-	-	-	-
LGG_RS10875	MJ0882	1.02998	0.183235	Transcription	554	1076	179.56	366.66	1.02998	4.05911e-53	1.93583e-52	yes	1720	1244	273.69	310.755	0.183235	7.96185e-05	0.000160083	no	16S rRNA m(2)G 1207 methyltransferase [Lactobacillus rhamnosus GG] [Lactobacillus rhamnosus]	-	-	-	-	-	-	-
LGG_RS10210	--	-1.1919	-0.553214	Transcription	1195	502	513.85	224.925	-1.1919	4.71971e-73	2.81849e-72	yes	1343	561.5	278.87	190.05	-0.553214	1.88198e-20	7.82869e-20	no	Transcriptional regulator [Lactobacillus rhamnosus HN001] [Lactobacillus rhamnosus]	-	-	-	-	GO:0005623//cell;GO:0044464//cell part	GO:0001071//nucleic acid binding transcription factor activity	GO:0019222//regulation of metabolic process;GO:0009058//biosynthetic process;GO:0044237//cellular metabolic process;GO:0010468//regulation of gene expression;GO:0009059//macromolecule biosynthetic process;GO:0044260//cellular macromolecule metabolic process;GO:0034645//cellular macromolecule biosynthetic process;GO:0043170//macromolecule metabolic process;GO:0060255//regulation of macromolecule m…
LGG_RS01980	fruA	-2.36755	1.10561	Transcription	45	8	7.87	1.525	-2.36755	1.41574e-09	2.971e-09	yes	9	12	0.79	1.7	1.10561	0.0692007	0.0966629	no	PTS fructose IIC component [Lactobacillus rhamnosus]	Metabolism;Metabolism;Environmental Information Processing;Metabolism	Global and overview maps;Global and overview maps;Membrane transport;Carbohydrate metabolism	ko01100//Metabolic pathways;ko01120//Microbial metabolism in diverse environments;ko02060//Phosphotransferase system (PTS);ko00051//Fructose and mannose metabolism	K02770;K02770;K02770;K02770	-	-	-
LGG_RS01100	gyaR	1.21025	-0.40225	Transcription	461	1002.5	92.63	214.325	1.21025	8.60794e-64	4.701e-63	yes	2490	1183	250.47	189.525	-0.40225	1.35036e-18	5.32081e-18	no	2-hydroxyacid dehydrogenase [Lactobacillus rhamnosus GG] [Lactobacillus rhamnosus]	-	-	-	-	-	-	-
LGG_RS06325	pdhA	1.961	0.026124	Transcription	2353	8664	409.08	1592.67	1.961	0	0	yes	19928	12587.5	1741.94	1773.77	0.026124	0.345897	0.418113	no	acetoin dehydrogenase complex, E1 component, alpha subunit [Lactobacillus rhamnosus HN001] [Lactobacillus rhamnosus]	Metabolism;Metabolism;Metabolism;Metabolism;Metabolism;Metabolism;Metabolism;Metabolism	Global and overview maps;Global and overview maps;Global and overview maps;Global and overview maps;Global and overview maps;Carbohydrate metabolism;Carbohydrate metabolism;Carbohydrate metabolism	ko01100//Metabolic pathways;ko01110//Biosynthesis of secondary metabolites;ko01120//Microbial metabolism in diverse environments;ko01130//Biosynthesis of antibiotics;ko01200//Carbon metabolism;ko00010//Glycolysis / Gluconeogenesis;ko00620//Pyruvate metabolism;ko00020//Citrate cycle (TCA cycle)	K00161;K00161;K00161;K00161;K00161;K00161;K00161;K00161	-	GO:0016491//oxidoreductase activity;GO:0003824//catalytic activity;GO:0016903//oxidoreductase activity, acting on the aldehyde or oxo group of donors	GO:0044710//single-organism metabolic process;GO:0008152//metabolic process;GO:0044699//single-organism process
LGG_RS08595	argR1	-1.24312	0.538024	Transcription	1880	752.5	797.77	337.025	-1.24312	7.81426e-119	6.77154e-118	yes	428	391	87.78	127.455	0.538024	1.12994e-09	3.09426e-09	no	Arginine repressor [Lactobacillus rhamnosus GG] [Lactobacillus rhamnosus]	-	-	-	-	-	-	-
LGG_RS03525	--	1.69023	-0.181566	Transcription	44	134	18.43	59.475	1.69023	5.33855e-16	1.31761e-15	yes	86	48	17.42	15.36	-0.181566	0.438851	0.513834	no	Conserved protein [Lactobacillus rhamnosus GG] [Lactobacillus rhamnosus]	-	-	-	-	-	-	-
LGG_RS13495	yidP	1.52016	0.128167	Transcription	116	311.5	31.57	90.55	1.52016	3.16193e-30	1.10507e-29	yes	181	123	24.38	26.645	0.128167	0.442186	0.517526	no	Transcriptional regulator [Lactobacillus rhamnosus HN001] [Lactobacillus rhamnosus]	-	-	-	-	-	GO:0001071//nucleic acid binding transcription factor activity	GO:0044237//cellular metabolic process;GO:0044260//cellular macromolecule metabolic process;GO:0071704//organic substance metabolic process;GO:0009987//cellular process;GO:0043170//macromolecule metabolic process;GO:0009059//macromolecule biosynthetic process;GO:0044249//cellular biosynthetic process;GO:0009058//biosynthetic process;GO:0050789//regulation of biological process;GO:0019222//regulat…
LGG_RS07765	--	1.83255	0.667406	Transcription	339	1154	223.12	794.68	1.83255	8.58388e-132	8.18747e-131	yes	372	372.5	114.21	181.39	0.667406	4.51802e-13	1.44996e-12	no	Predicted nucleic-acid-binding protein implicated in transcription termination [Lactobacillus rhamnosus HN001] [Lactobacillus rhamnosus]	-	-	-	-	-	-	-
LGG_RS11890	rpsJ	1.8661	0.694594	Transcription	1345	4666.5	842.26	3070.41	1.8661	0	0	yes	3976	4057	1166.99	1888.69	0.694594	3.66769e-105	4.5637e-104	no	30S ribosomal protein S10 [Lactobacillus rhamnosus HN001] [Lactobacillus rhamnosus]	Genetic Information Processing	Translation	ko03010//Ribosome	K02946	GO:0030529//intracellular ribonucleoprotein complex;GO:1990904//ribonucleoprotein complex;GO:0005623//cell;GO:0044424//intracellular part;GO:0032991//macromolecular complex;GO:0005622//intracellular;GO:0044464//cell part	GO:1901363//heterocyclic compound binding;GO:0005198//structural molecule activity;GO:0097159//organic cyclic compound binding;GO:0005488//binding;GO:0003676//nucleic acid binding	GO:0010467//gene expression;GO:0043170//macromolecule metabolic process;GO:0008152//metabolic process;GO:0071704//organic substance metabolic process
LGG_RS01060	--	-1.66104	0.457132	Transcription	3741	1124	858.7	271.53	-1.66104	0	0	yes	1352	1171	154.65	212.305	0.457132	2.59365e-19	1.0452e-18	no	Predicted permease [Lactobacillus rhamnosus HN001] [Lactobacillus rhamnosus]	-	-	-	-	-	-	-
LGG_RS09530	MJ1275	1.30048	-0.330021	Transcription	601	1401	63.55	156.53	1.30048	4.2502e-96	3.04838e-95	yes	1559	787.5	83.8	66.665	-0.330021	5.79312e-09	1.51895e-08	no	potassium transporter [Lactobacillus rhamnosus]	-	-	-	-	-	-	-
LGG_RS12350	MJ0272	1.10185	0.485787	Transcription	19	39	17.26	37.045	1.10185	0.00189292	0.00287921	yes	14	12.5	5.72	8.01	0.485787	0.399344	0.475026	no	transcriptional regulator, PbsX family protein [Lactobacillus rhamnosus HN001] [Lactobacillus rhamnosus]	-	-	-	-	-	-	-
LGG_RS10800	--	-3.54159	-0.078751	Transcription	667	55	212.98	18.29	-3.54159	6.78414e-188	8.79058e-187	yes	198	118.5	31.06	29.41	-0.078751	0.617089	0.689788	no	membrane protein [Lactobacillus rhamnosus]	-	-	-	-	-	-	-
LGG_RS00665	purA	-1.05965	-0.2611	Transcription	27553	12582	4123.37	1978.18	-1.05965	0	0	yes	60705	31856	4585.46	3826.34	-0.2611	2.44935e-41	1.59012e-40	no	Adenylosuccinate synthase [Lactobacillus rhamnosus HN001] [Lactobacillus rhamnosus]	Metabolism;Metabolism;Metabolism	Global and overview maps;Nucleotide metabolism;Amino acid metabolism	ko01100//Metabolic pathways;ko00230//Purine metabolism;ko00250//Alanine, aspartate and glutamate metabolism	K01939;K01939;K01939	-	-	-
LGG_RS13560	manX	1.16959	0.930903	Transcription	33669	71854	6661.53	14984.9	1.16959	0	0	yes	89296	106515	8848.81	16870	0.930903	0	0	no	Phosphotransferase system, mannose/fructose-specific component IIA [Lactobacillus rhamnosus HN001] [Lactobacillus rhamnosus]	Metabolism;Environmental Information Processing;Metabolism;Metabolism	Global and overview maps;Membrane transport;Carbohydrate metabolism;Carbohydrate metabolism	ko01100//Metabolic pathways;ko02060//Phosphotransferase system (PTS);ko00051//Fructose and mannose metabolism;ko00520//Amino sugar and nucleotide sugar metabolism	K02793;K02793;K02793;K02793	GO:0031224//intrinsic component of membrane;GO:0044425//membrane part;GO:0016020//membrane	GO:0005215//transporter activity;GO:0022857//transmembrane transporter activity;GO:0003824//catalytic activity;GO:0016740//transferase activity;GO:0022892//substrate-specific transporter activity;GO:0022891//substrate-specific transmembrane transporter activity;GO:0015144//carbohydrate transmembrane transporter activity;GO:1901476//carbohydrate transporter activity;GO:0016772//transferase activit…	GO:0051234//establishment of localization;GO:0071702//organic substance transport;GO:0044765//single-organism transport;GO:0008643//carbohydrate transport;GO:0006810//transport;GO:0044699//single-organism process;GO:0051179//localization;GO:1902578//single-organism localization
LGG_RS04140	LSEI_0897	-1.68748	0.0315922	Transcription	1364	399	196.38	60.97	-1.68748	3.45761e-148	3.71017e-147	yes	1866	1194	135.73	138.735	0.0315922	0.562975	0.638608	no	Conserved protein [Lactobacillus rhamnosus GG] [Lactobacillus rhamnosus]	-	-	-	-	-	-	-
LGG_RS10650	bioY	-1.41889	0.0382844	Transcription	351	126	125.08	46.78	-1.41889	5.95208e-32	2.14291e-31	yes	1598	1021	278.15	285.63	0.0382844	0.569573	0.645319	no	Biotin synthase [Lactobacillus rhamnosus GG] [Lactobacillus rhamnosus]	Environmental Information Processing	Membrane transport	ko02010//ABC transporters	K03523	-	GO:0051183//vitamin transporter activity;GO:0005215//transporter activity	GO:0044765//single-organism transport;GO:0015718//monocarboxylic acid transport;GO:0006820//anion transport;GO:0071702//organic substance transport;GO:0044699//single-organism process;GO:0006810//transport;GO:0046942//carboxylic acid transport;GO:1902578//single-organism localization;GO:0015711//organic anion transport;GO:0051234//establishment of localization;GO:0006811//ion transport;GO:0051179…
LGG_RS05240	yobD	-2.38336	-0.744416	Transcription	1302	240	743.18	142.44	-2.38336	8.2505e-228	1.23848e-226	yes	433	163	116.81	69.725	-0.744416	4.72739e-12	1.44522e-11	no	Phage-related transcriptional regulator, Cro/CI family [Lactobacillus rhamnosus GG] [Lactobacillus rhamnosus]	-	-	-	-	-	-	-
LGG_RS04695	nodI	-1.53871	-0.252804	Transcription	657	214	172.97	59.535	-1.53871	2.32546e-65	1.29424e-64	yes	124.92	65.715	16.3	13.68	-0.252804	0.188813	0.242821	no	ABC transporter, ATP-binding protein [Lactobacillus rhamnosus GG] [Lactobacillus rhamnosus]	-	-	-	-	-	-	-
LGG_RS10915	mdtG	1.51368	-0.419648	Transcription	649	1757.5	101.85	290.82	1.51368	1.71716e-147	1.81424e-146	yes	1294	610	102.38	76.54	-0.419648	1.1169e-11	3.35662e-11	no	transporter, major facilitator family protein [Lactobacillus rhamnosus LMS2-1] [Lactobacillus rhamnosus]	-	-	-	-	-	GO:0005215//transporter activity	GO:0044763//single-organism cellular process;GO:0044699//single-organism process;GO:0009987//cellular process
LGG_RS04675	--	-1.6721	-0.513444	Transcription	113	34	113.88	35.735	-1.6721	3.32765e-14	7.91432e-14	yes	49	21.5	21.89	15.335	-0.513444	0.109299	0.147517	no	Conserved protein [Lactobacillus rhamnosus GG] [Lactobacillus rhamnosus]	-	-	-	-	-	-	-
LGG_RS13105	Fuca1	1.46223	-0.793549	Transcription	20	51	3.74	10.305	1.46223	1.29435e-05	2.24185e-05	yes	18	6.5	1.69	0.975	-0.793549	0.179758	0.232228	no	alpha-L-fucosidase [Lactobacillus rhamnosus]	Metabolism	Glycan biosynthesis and metabolism	ko00511//Other glycan degradation	K01206	-	-	-
LGG_RS10675	--	1.43502	-0.170853	Transcription	177	453.5	45.67	123.485	1.43502	1.39825e-39	5.6237e-39	yes	949	531	121.46	107.895	-0.170853	0.0120708	0.0192387	no	Conserved protein [Lactobacillus rhamnosus GG] [Lactobacillus rhamnosus]	-	-	-	-	-	-	-
LGG_RS15165	--	-1.73513	0.132765	Transcription	23	7	20.89	6.275	-1.73513	0.0011785	0.00181771	yes	57	39.5	23.29	25.535	0.132765	0.608506	0.682319	no	holin [Lactobacillus fermentum MTCC 8711] [Lactobacillus fermentum]	-	-	-	-	-	-	-
LGG_RS06810	pflB	1.69118	0.0193124	Transcription	5983	18249	511.81	1652.74	1.69118	0	0	yes	44569	28155	1944.52	1970.72	0.0193124	0.378757	0.453525	no	Pyruvate-formate lyase [Lactobacillus rhamnosus HN001] [Lactobacillus rhamnosus]	Metabolism;Metabolism;Metabolism;Metabolism;Metabolism	Global and overview maps;Global and overview maps;Carbohydrate metabolism;Carbohydrate metabolism;Carbohydrate metabolism	ko01100//Metabolic pathways;ko01120//Microbial metabolism in diverse environments;ko00620//Pyruvate metabolism;ko00640//Propanoate metabolism;ko00650//Butanoate metabolism	K00656;K00656;K00656;K00656;K00656	GO:0005623//cell;GO:0044424//intracellular part;GO:0044464//cell part;GO:0005622//intracellular	GO:0016408//C-acyltransferase activity;GO:0016747//transferase activity, transferring acyl groups other than amino-acyl groups;GO:0016740//transferase activity;GO:0003824//catalytic activity;GO:0016746//transferase activity, transferring acyl groups;GO:0016453//C-acetyltransferase activity;GO:0016407//acetyltransferase activity	GO:0008152//metabolic process;GO:0044238//primary metabolic process
LGG_RS06435	tuf	-1.29051	0.47511	Transcription	437999	169832	71161.3	29091.1	-1.29051	0	0	yes	88262	76936.5	7223.06	10040.2	0.47511	1.19965e-138	1.84968e-137	no	elongation factor Tu [Lactobacillus rhamnosus HN001] [Lactobacillus rhamnosus]	Organismal Systems	Environmental adaptation	ko04626//Plant-pathogen interaction	K02358	-	-	-
LGG_RS02305	tcyL	-1.19499	0.982653	Transcription	25	10.5	7.04	3.075	-1.19499	0.00896789	0.0130205	yes	18	22.5	2.51	4.96	0.982653	0.0150381	0.0236492	no	amino acid ABC transporter permease [Lactobacillus rhamnosus]	Environmental Information Processing	Membrane transport	ko02010//ABC transporters	K16958	GO:0031224//intrinsic component of membrane;GO:0016020//membrane;GO:0044425//membrane part	-	GO:0051179//localization;GO:0051234//establishment of localization
LGG_RS01005	--	-2.03272	0.363673	Transcription	83	19.5	21.85	5.34	-2.03272	1.03956e-13	2.43657e-13	yes	33.41	26.66	4.36	5.61	0.363673	0.341809	0.414053	no	Phosphotransferase system, mannose/fructose/N-acetylgalactosamine-specific [Lactobacillus rhamnosus HN001] [Lactobacillus rhamnosus]	-	-	-	-	-	-	-
LGG_RS11870	rplB	1.57692	0.834647	Transcription	5590	15861.5	1292.32	3855.41	1.57692	0	0	yes	43026	47842	4955.47	8837.68	0.834647	0	0	no	50S ribosomal protein L2 [Lactobacillus rhamnosus HN001] [Lactobacillus rhamnosus]	Genetic Information Processing	Translation	ko03010//Ribosome	K02886	GO:0005840//ribosome;GO:0044444//cytoplasmic part;GO:0043229//intracellular organelle;GO:0030529//intracellular ribonucleoprotein complex;GO:0044424//intracellular part;GO:0043232//intracellular non-membrane-bounded organelle;GO:0044464//cell part;GO:0044446//intracellular organelle part;GO:0044391//ribosomal subunit;GO:0032991//macromolecular complex;GO:0005623//cell;GO:0005737//cytoplasm;GO:199…	GO:1901363//heterocyclic compound binding;GO:0003676//nucleic acid binding;GO:0097159//organic cyclic compound binding;GO:0003723//RNA binding;GO:0003824//catalytic activity;GO:0005488//binding;GO:0005198//structural molecule activity	GO:0071704//organic substance metabolic process;GO:0043170//macromolecule metabolic process;GO:0010467//gene expression;GO:0008152//metabolic process
LGG_RS00210	--	-1.54264	-0.147104	Transcription	295	97	91.04	31.25	-1.54264	1.65346e-30	5.82315e-30	yes	271	156.5	41.16	37.17	-0.147104	0.294774	0.363124	no	Conserved membrane protein [Lactobacillus rhamnosus GG] [Lactobacillus rhamnosus]	-	-	-	-	-	-	-
LGG_RS06220	SAB1262	1.52023	0.134891	Transcription	211	576	34.11	97.84	1.52023	1.47293e-53	7.0985e-53	yes	1863	1288.5	151.72	166.59	0.134891	0.00406875	0.00685453	no	toxic anion resistance protein TelA [Lactobacillus rhamnosus ATCC 21052] [Lactobacillus rhamnosus]	-	-	-	-	-	-	-
LGG_RS02100	--	1.8365	0.47856	Transcription	8	27.5	2.38	8.5	1.8365	0.000123676	0.000202105	yes	24.61	21.68	3.61	5.03	0.47856	0.207263	0.263916	no	transposase, IS30 [Lactobacillus paracasei subsp. paracasei Lpp43] [Lactobacillus paracasei]	-	-	-	-	-	-	-
LGG_RS04490	clcA	-1.14327	0.335964	Transcription	2203	937	269.63	122.07	-1.14327	1.29675e-119	1.13445e-118	yes	1810	1440	112.31	141.76	0.335964	2.51802e-13	8.20163e-13	no	chloride transporter, ClC family [Lactobacillus rhamnosus ATCC 21052] [Lactobacillus rhamnosus]	-	-	-	-	-	-	-
LGG_RS06255	uvrA	1.00111	0.304218	Transcription	535	1016	45.52	91.11	1.00111	3.02149e-48	1.36289e-47	yes	895	698	38.85	47.97	0.304218	1.89555e-06	4.26124e-06	no	daunorubicin resistance protein DrrC [Lactobacillus rhamnosus]	-	-	-	-	-	-	-
LGG_RS01080	--	1.39116	0.640172	Transcription	46	115	29.09	76.3	1.39116	6.44251e-11	1.40345e-10	yes	45	45	13.33	20.775	0.640172	0.0135458	0.0214092	no	Conserved protein [Lactobacillus rhamnosus GG] [Lactobacillus rhamnosus]	-	-	-	-	-	-	-
LGG_RS13700	gvpN	1.19352	-0.328471	Transcription	87	188.5	17.99	41.145	1.19352	9.75463e-14	2.29025e-13	yes	171	85	17.68	14.08	-0.328471	0.039883	0.0581141	no	methanol dehydrogenase [Lactobacillus rhamnosus GG] [Lactobacillus rhamnosus]	-	-	-	-	-	-	-
LGG_RS10460	--	-1.96511	-0.745405	Transcription	26	6.5	11.03	2.825	-1.96511	8.75669e-05	0.00014482	yes	46	17.5	9.43	5.625	-0.745405	0.0287868	0.0430285	no	DNA gyrase inhibitor [Lactobacillus rhamnosus]	-	-	-	-	-	-	-
LGG_RS09230	--	-12.9766	2.27563	Transcription	6	0	8.06	0.001	-12.9766	0.00274623	0.00412911	yes	1	3	0.57	2.76	2.27563	0.390257	0.465193	no	oxaloacetate decarboxylase, gamma chain family protein [Lactobacillus rhamnosus ATCC 8530] [Lactobacillus rhamnosus]	-	-	-	-	-	-	-
LGG_RS11435	--	-1.93137	-0.343859	Transcription	53	13.5	7.8	2.045	-1.93137	7.77013e-09	1.58342e-08	yes	39	19	2.9	2.285	-0.343859	0.344275	0.416506	no	ATP-binding protein [Lactobacillus rhamnosus]	Cellular Processes;Environmental Information Processing	Cellular community - prokaryotes;Signal transduction	ko02024//Quorum sensing;ko02020//Two-component system	K07706;K07706	-	-	-
LGG_RS09840	--	-1.25089	0.314917	Transcription	917	367	155.24	65.23	-1.25089	1.78548e-64	9.8291e-64	yes	1574	1224.5	134.07	166.775	0.314917	2.85778e-10	8.07521e-10	no	glycosyl transferase family 1 [Lactobacillus rhamnosus]	-	-	-	-	-	-	-
LGG_RS00485	trpB	1.9623	-0.512118	Transcription	4	14.5	0.63	2.455	1.9623	0.00787025	0.0114998	yes	84	37.38	6.71	4.705	-0.512118	0.0386732	0.0566715	no	Tryptophan synthase beta chain [Lactobacillus rhamnosus GG] [Lactobacillus rhamnosus]	Metabolism;Metabolism;Metabolism;Metabolism;Metabolism;Metabolism	Global and overview maps;Global and overview maps;Global and overview maps;Global and overview maps;Amino acid metabolism;Amino acid metabolism	ko01100//Metabolic pathways;ko01110//Biosynthesis of secondary metabolites;ko01130//Biosynthesis of antibiotics;ko01230//Biosynthesis of amino acids;ko00260//Glycine, serine and threonine metabolism;ko00400//Phenylalanine, tyrosine and tryptophan biosynthesis	K01696;K01696;K01696;K01696;K01696;K01696	-	-	-
LGG_RS01350	--	-2.20947	0.169039	Transcription	9037	1866	1275.47	275.775	-2.20947	0	0	yes	10727	7580	765.23	860.355	0.169039	2.63108e-11	7.72709e-11	no	Conserved protein [Lactobacillus rhamnosus GG] [Lactobacillus rhamnosus]	-	-	-	-	-	-	-
LGG_RS00555	lysA	1.45006	-0.00861741	Transcription	2251	5810.5	324.08	885.45	1.45006	0	0	yes	4721	2932.5	343.39	341.345	-0.00861741	0.718499	0.787324	no	Diaminopimelate decarboxylase [Lactobacillus rhamnosus GG] [Lactobacillus rhamnosus]	Metabolism;Metabolism;Metabolism;Metabolism;Metabolism;Metabolism	Global and overview maps;Global and overview maps;Global and overview maps;Global and overview maps;Global and overview maps;Amino acid metabolism	ko01100//Metabolic pathways;ko01110//Biosynthesis of secondary metabolites;ko01120//Microbial metabolism in diverse environments;ko01130//Biosynthesis of antibiotics;ko01230//Biosynthesis of amino acids;ko00300//Lysine biosynthesis	K01586;K01586;K01586;K01586;K01586;K01586	-	-	-
LGG_RS09255	--	-1.39252	0.803182	Transcription	831	302.5	623.25	237.395	-1.39252	1.61659e-69	9.349e-69	yes	182	196.5	62.81	109.6	0.803182	8.19746e-10	2.27401e-09	no	Conserved protein [Lactobacillus rhamnosus GG] [Lactobacillus rhamnosus]	-	-	-	-	-	-	-
LGG_RS11280	--	1.73726	-0.478883	Transcription	178	564	120.85	402.915	1.73726	4.03556e-63	2.19085e-62	yes	1036	468	327.1	234.705	-0.478883	2.11183e-12	6.63484e-12	no	Conserved protein [Lactobacillus rhamnosus GG] [Lactobacillus rhamnosus]	-	-	-	-	-	-	-
LGG_RS09895	--	1.19689	0.589492	Transcription	424	931	88.22	202.24	1.19689	4.46825e-59	2.3159e-58	yes	917	866	95.4	143.55	0.589492	6.48225e-22	2.83799e-21	no	Phage-related infection protein [Lactobacillus rhamnosus GG] [Lactobacillus rhamnosus]	-	-	-	-	-	-	-
LGG_RS11190	--	1.52673	-0.124949	Transcription	83	227.5	41.5	119.575	1.52673	9.73427e-23	2.87527e-22	yes	302	175	72.14	66.155	-0.124949	0.309298	0.379204	no	GntR family transcriptional regulator [Lactobacillus rhamnosus]	-	-	-	-	-	GO:0001071//nucleic acid binding transcription factor activity	GO:0009058//biosynthetic process;GO:0060255//regulation of macromolecule metabolic process;GO:0050789//regulation of biological process;GO:0065007//biological regulation;GO:0071704//organic substance metabolic process;GO:0044237//cellular metabolic process;GO:0009987//cellular process;GO:0010468//regulation of gene expression;GO:0044260//cellular macromolecule metabolic process;GO:0009059//macrom…
LGG_RS07740	truB	1.52213	0.436441	Transcription	475	1297	101.45	291.38	1.52213	1.56326e-113	1.30129e-112	yes	783	668	83.55	113.065	0.436441	6.96704e-11	2.01278e-10	no	tRNA pseudouridine synthase B [Lactobacillus rhamnosus GG] [Lactobacillus rhamnosus]	-	-	-	-	-	-	-
LGG_RS06150	mraY	-1.84668	0.391405	Transcription	8524	2245	1707.45	474.725	-1.84668	0	0	yes	5624	4674	564.01	739.795	0.391405	2.43069e-40	1.54963e-39	no	Phospho-N-acetylmuramoyl-pentapeptide-transferase [Lactobacillus rhamnosus GG] [Lactobacillus rhamnosus]	Metabolism;Metabolism	Global and overview maps;Glycan biosynthesis and metabolism	ko01100//Metabolic pathways;ko00550//Peptidoglycan biosynthesis	K01000;K01000	-	-	-
LGG_RS08740	thiT	-2.34867	-0.337239	Transcription	2910	540.5	929.19	182.425	-2.34867	0	0	yes	1185	588.5	185.9	147.15	-0.337239	6.06608e-08	1.49258e-07	no	Proton-coupled thiamine transporter [Lactobacillus rhamnosus GG] [Lactobacillus rhamnosus]	-	-	-	-	-	-	-
LGG_RS07510	nodI	1.89244	0.601946	Transcription	33	115	7.29	27.065	1.89244	9.01025e-16	2.20993e-15	yes	120	113	13.23	20.08	0.601946	0.000337658	0.000643773	no	ABC-type polar amino acid transport system, ATPase component [Lactobacillus rhamnosus HN001] [Lactobacillus rhamnosus]	-	-	-	-	-	-	-
LGG_RS07090	ddh	2.35589	0.698566	Transcription	520	2525.5	107.5	550.305	2.35589	0	0	yes	1576	1622.5	162.95	264.45	0.698566	7.39833e-54	5.5822e-53	no	3-phosphoglycerate dehydrogenase [Lactobacillus rhamnosus]	-	-	-	-	-	-	-
LGG_RS13090	pepV	-1.20325	0.170666	Transcription	692	284	101.44	44.055	-1.20325	4.22304e-47	1.88018e-46	yes	263	184	19.47	21.915	0.170666	0.190306	0.244519	no	dipeptidase [Lactobacillus rhamnosus HN001] [Lactobacillus rhamnosus]	-	-	-	-	-	-	-
LGG_RS06820	cynR	1.10343	0.20496	Transcription	2316	4739	462.48	993.71	1.10343	5.05558e-223	7.54765e-222	yes	10083	7301	1008.16	1162.06	0.20496	1.53566e-15	5.44583e-15	no	Transcriptional regulator [Lactobacillus rhamnosus HN001] [Lactobacillus rhamnosus]	-	-	-	-	-	GO:0001071//nucleic acid binding transcription factor activity	GO:0065007//biological regulation;GO:0019222//regulation of metabolic process;GO:0008152//metabolic process;GO:0050789//regulation of biological process;GO:0009059//macromolecule biosynthetic process;GO:0044260//cellular macromolecule metabolic process;GO:1901576//organic substance biosynthetic process;GO:0043170//macromolecule metabolic process;GO:0060255//regulation of macromolecule metabolic p…
LGG_RS01145	--	-1.32216	0.0363013	Transcription	3889	1466	991.47	396.525	-1.32216	5.61839e-245	9.07865e-244	yes	3497	2272	442.48	453.755	0.0363013	0.272301	0.337935	no	membrane protein, partial [Lactobacillus rhamnosus]	-	-	-	-	-	-	-
LGG_RS03480	napA	-1.19774	0.726346	Transcription	2572	1063	430.89	187.85	-1.19774	1.2894e-146	1.34676e-145	yes	1001	1039	84.4	139.635	0.726346	2.04812e-36	1.21305e-35	no	Na /H antiporter [Lactobacillus rhamnosus GG] [Lactobacillus rhamnosus]	-	-	-	-	GO:0016020//membrane;GO:0044425//membrane part;GO:0031224//intrinsic component of membrane	GO:0022857//transmembrane transporter activity;GO:0022804//active transmembrane transporter activity;GO:0008324//cation transmembrane transporter activity;GO:0015078//hydrogen ion transmembrane transporter activity;GO:0015291//secondary active transmembrane transporter activity;GO:0015077//monovalent inorganic cation transmembrane transporter activity;GO:0005215//transporter activity;GO:0022891//…	GO:0006818//hydrogen transport;GO:0015672//monovalent inorganic cation transport;GO:0044763//single-organism cellular process;GO:0006812//cation transport;GO:0006810//transport;GO:0006811//ion transport;GO:0009987//cellular process;GO:0044765//single-organism transport;GO:1902578//single-organism localization;GO:0051179//localization;GO:0015992//proton transport;GO:0044699//single-organism proces…
LGG_RS15105	--	2.61802	-0.764734	Transcription	6	35	4.35	26.705	2.61802	5.69608e-08	1.11051e-07	yes	7863.42	2904.86	2632.17	1549.19	-0.764734	1.5556e-136	2.34746e-135	no	ATP-dependent nuclease subunit B [Lactobacillus rhamnosus]	-	-	-	-	-	-	-
LGG_RS05110	sll0501	1.03727	0.866573	Transcription	562	1091	116.93	239.98	1.03727	3.89348e-54	1.90309e-53	yes	1841	2125	191.54	349.24	0.866573	2.50674e-98	2.95088e-97	no	Glycosyl transferase, group 2 [Lactobacillus rhamnosus GG] [Lactobacillus rhamnosus]	-	-	-	-	-	GO:0003824//catalytic activity	-
LGG_RS12980	--	2.19913	1.75803	Transcription	3	12.5	1.63	7.485	2.19913	0.00900592	0.0130688	yes	2	4.255	0.51	1.725	1.75803	0.150367	0.19768	no	Transcriptional regulator, antiterminator bglG /PRD-domain protein [Lactobacillus rhamnosus GG] [Lactobacillus rhamnosus]	-	-	-	-	-	-	-
LGG_RS05220	--	-2.06582	0.569691	Transcription	373	84.5	325.12	77.655	-2.06582	6.49041e-58	3.31397e-57	yes	474	444	186.77	277.205	0.569691	6.99738e-12	2.13e-11	no	hypothetical protein FC12_GL001745 [Lactobacillus paracasei subsp. tolerans DSM 20258] [Lactobacillus paracasei]	-	-	-	-	-	-	-
LGG_RS03535	luxS	1.78811	-0.300985	Transcription	3416	11154.5	1394.51	4816.12	1.78811	0	0	yes	18276	9455.5	3614.97	2934.26	-0.300985	2.29425e-37	1.37898e-36	no	S-ribosylhomocysteine lyase, partial [Lactobacillus rhamnosus]	Metabolism;Metabolism;Cellular Processes;Metabolism;Cellular Processes;Cellular Processes	Global and overview maps;Global and overview maps;Cellular community - prokaryotes;Amino acid metabolism;Cellular community - prokaryotes;Cellular community - prokaryotes	ko01100//Metabolic pathways;ko01230//Biosynthesis of amino acids;ko02024//Quorum sensing;ko00270//Cysteine and methionine metabolism;ko02026//Biofilm formation - Escherichia coli;ko05111//Biofilm formation - Vibrio cholerae	K07173;K07173;K07173;K07173;K07173;K07173	-	-	-
LGG_RS12695	lpdC	1.60677	-0.340473	Transcription	15	43.5	1.97	6	1.60677	1.17469e-05	2.03846e-05	yes	90	45	5.97	4.715	-0.340473	0.141826	0.187363	no	3-octaprenyl-4-hydroxybenzoate carboxy-lyase [Lactobacillus rhamnosus HN001] [Lactobacillus rhamnosus]	Metabolism;Metabolism;Metabolism	Global and overview maps;Global and overview maps;Metabolism of cofactors and vitamins	ko01100//Metabolic pathways;ko01110//Biosynthesis of secondary metabolites;ko00130//Ubiquinone and other terpenoid-quinone biosynthesis	K03182;K03182;K03182	-	-	-
LGG_RS05295	ssb2	1.69435	-0.20288	Transcription	11	33	4.38	14.175	1.69435	6.38565e-05	0.000106505	yes	45	25	8.69	7.55	-0.20288	0.623913	0.69577	no	Single-stranded DNA-binding protein [Lactobacillus rhamnosus GG] [Lactobacillus rhamnosus]	Genetic Information Processing;Genetic Information Processing;Genetic Information Processing	Replication and repair;Replication and repair;Replication and repair	ko03440//Homologous recombination;ko03430//Mismatch repair;ko03030//DNA replication	K03111;K03111;K03111	-	-	-
LGG_RS14570	--	1.77843	-0.503951	Transcription	4	12.63	4.03	13.825	1.77843	0.0245253	0.0340774	yes	64.03	28.265	28.61	20.175	-0.503951	0.0736434	0.102515	no	Malolactic regulator [Lactobacillus rhamnosus]	-	-	-	-	-	-	-
LGG_RS00540	dapA	1.18409	0.514441	Transcription	1723	3712.5	367.99	836.145	1.18409	7.87128e-211	1.10884e-209	yes	4242	3774.5	452.63	646.555	0.514441	2.74801e-56	2.14769e-55	no	Dihydrodipicolinate synthase [Lactobacillus rhamnosus GG] [Lactobacillus rhamnosus]	Metabolism;Metabolism;Metabolism;Metabolism;Metabolism;Metabolism;Metabolism	Global and overview maps;Global and overview maps;Global and overview maps;Global and overview maps;Global and overview maps;Amino acid metabolism;Biosynthesis of other secondary metabolites	ko01100//Metabolic pathways;ko01110//Biosynthesis of secondary metabolites;ko01120//Microbial metabolism in diverse environments;ko01130//Biosynthesis of antibiotics;ko01230//Biosynthesis of amino acids;ko00300//Lysine biosynthesis;ko00261//Monobactam biosynthesis	K01714;K01714;K01714;K01714;K01714;K01714;K01714	-	-	-
LGG_RS10530	HI_0664	-1.25341	-0.0261223	Transcription	504	201	60.09	25.205	-1.25341	3.44985e-37	1.35382e-36	yes	751	463.5	45.42	44.605	-0.0261223	0.750433	0.815929	no	multidrug ABC transporter permease [Lactobacillus rhamnosus]	-	-	-	-	-	-	-
LGG_RS09260	kptA	1.03266	0.248865	Transcription	109	211.5	38	77.74	1.03266	3.67783e-12	8.23389e-12	yes	114	86	19.44	23.1	0.248865	0.15729	0.205921	no	RNA:NAD 2'-phosphotransferase [Lactobacillus rhamnosus HN001] [Lactobacillus rhamnosus]	-	-	-	-	-	-	-
LGG_RS08145	pglK	-1.58318	0.539422	Transcription	959	305.5	113.5	37.88	-1.58318	8.95228e-97	6.47156e-96	yes	118	108.5	7.08	10.29	0.539422	0.00114931	0.00206107	no	ABC transporter permease [Lactobacillus rhamnosus]	-	-	-	-	-	-	-
LGG_RS13490	gmuC	1.23493	0.578011	Transcription	121	265.5	17.19	40.46	1.23493	3.30163e-19	8.87435e-19	yes	367	340.5	26.35	39.335	0.578011	1.91412e-09	5.14726e-09	no	cellobiose-specific PTS system IIC component [Lactobacillus rhamnosus HN001] [Lactobacillus rhamnosus]	Environmental Information Processing;Metabolism	Membrane transport;Carbohydrate metabolism	ko02060//Phosphotransferase system (PTS);ko00500//Starch and sucrose metabolism	K02761;K02761	GO:0044425//membrane part;GO:0016020//membrane;GO:0031224//intrinsic component of membrane	GO:0022892//substrate-specific transporter activity;GO:1901476//carbohydrate transporter activity;GO:0005215//transporter activity;GO:0022891//substrate-specific transmembrane transporter activity;GO:0022857//transmembrane transporter activity;GO:0015144//carbohydrate transmembrane transporter activity	GO:0044699//single-organism process;GO:0051179//localization;GO:0051234//establishment of localization;GO:0071702//organic substance transport;GO:1902578//single-organism localization;GO:0044765//single-organism transport;GO:0008643//carbohydrate transport;GO:0006810//transport
LGG_RS09690	--	1.0293	-0.277072	Transcription	543	1059	236.65	483.01	1.0293	1.32538e-52	6.26648e-52	yes	1669	870	350.93	289.61	-0.277072	3.03381e-07	7.22662e-07	no	Conserved protein [Lactobacillus rhamnosus GG] [Lactobacillus rhamnosus]	-	-	-	-	-	-	-
LGG_RS05485	--	1.65647	-0.581287	Transcription	22	67	3.28	10.34	1.65647	2.70168e-08	5.34692e-08	yes	26	11	1.96	1.31	-0.581287	0.196113	0.251184	no	Phage-related lysin (GH25) [Lactobacillus rhamnosus GG] [Lactobacillus rhamnosus]	-	-	-	-	-	-	-
LGG_RS13015	licR	-2.03519	0.547488	Transcription	16	3.5	1.66	0.405	-2.03519	0.000834201	0.00130054	yes	5	4.5	0.26	0.38	0.547488	0.951037	0.986224	no	sorbitol operon transcription regulator [Lactobacillus rhamnosus HN001] [Lactobacillus rhamnosus]	-	-	-	-	-	-	-
LGG_RS09705	--	-1.32481	0.519525	Transcription	214	81	101.49	40.515	-1.32481	1.86109e-18	4.89226e-18	yes	459	423	104.41	149.67	0.519525	3.83276e-10	1.07765e-09	no	N-acetyltransferase [Lactobacillus rhamnosus]	-	-	-	-	-	-	-
LGG_RS09850	rfbG	-1.14881	0.64436	Transcription	1037	447	214.38	96.685	-1.14881	1.24368e-60	6.58262e-60	yes	576	561	59.56	93.095	0.64436	2.95255e-17	1.11536e-16	no	alpha-L-Rha alpha-1,3-L-rhamnosyltransferase [Lactobacillus rhamnosus]	-	-	-	-	-	-	-
LGG_RS08130	--	-3.09509	0.32068	Transcription	70	8	56.44	6.605	-3.09509	8.88859e-19	2.35913e-18	yes	308	243	113.33	141.54	0.32068	0.00275334	0.00473694	no	Conserved protein [Lactobacillus rhamnosus GG] [Lactobacillus rhamnosus]	-	-	-	-	-	-	-
LGG_RS04910	lp_1151	1.16	0.211422	Transcription	558	1189.5	78.93	176.375	1.16	4.98579e-70	2.88944e-69	yes	3300	2408.5	235.92	273.155	0.211422	7.86075e-09	2.04034e-08	no	23S rRNA (uracil-5-)-methyltransferase RumA [Lactobacillus rhamnosus]	-	-	-	-	-	-	-
LGG_RS00335	--	-2.07616	-0.384392	Transcription	49	11	25.28	5.995	-2.07616	8.03635e-09	1.63525e-08	yes	24	11.5	5.9	4.52	-0.384392	0.425861	0.501315	no	Conserved protein [Lactobacillus rhamnosus GG] [Lactobacillus rhamnosus]	-	-	-	-	-	-	-
LGG_RS02570	yvgN	1.614	-0.0987586	Transcription	65	189.5	14.51	44.415	1.614	1.17257e-20	3.30026e-20	yes	1566	916	174.34	162.805	-0.0987586	0.0588181	0.0831425	no	aldo/keto reductase [Lactobacillus rhamnosus GG] [Lactobacillus rhamnosus]	-	-	-	-	-	-	-
LGG_RS10225	--	1.53263	0.523092	Transcription	542	1485.5	106.58	308.35	1.53263	3.25598e-129	3.05262e-128	yes	474	426	46.69	67.095	0.523092	7.79272e-10	2.16532e-09	no	alpha/beta hydrolase [Lactobacillus rhamnosus]	-	-	-	-	-	-	-
LGG_RS09045	--	-1.42592	0.406955	Transcription	392	140.5	161.05	59.94	-1.42592	2.19379e-35	8.35833e-35	yes	280	236	55.71	73.865	0.406955	0.000180607	0.000352152	no	uridine kinase [Lactobacillus rhamnosus ATCC 8530] [Lactobacillus rhamnosus]	-	-	-	-	-	-	-
LGG_RS02280	abgB	2.27563	0.463929	Transcription	7	32.5	0.95	4.6	2.27563	1.26726e-06	2.33478e-06	yes	149	129	10.19	14.055	0.463929	0.00263981	0.0045499	no	peptidase M20 [Lactobacillus rhamnosus]	-	-	-	-	-	-	-
LGG_RS06215	ribZ	-2.17389	-0.106773	Transcription	879	188	118.36	26.23	-2.17389	1.28434e-139	1.27367e-138	yes	573	335	39.04	36.255	-0.106773	0.220174	0.278979	no	transporter protein [Lactobacillus rhamnosus GG] [Lactobacillus rhamnosus]	-	-	-	-	-	-	-
LGG_RS11320	--	1.61796	0.666465	Transcription	56	164.5	8.79	26.98	1.61796	4.64423e-18	1.21156e-17	yes	74	73.5	5.85	9.285	0.666465	0.00118961	0.00213063	no	permease of the major facilitator superfamily protein [Lactobacillus rhamnosus HN001] [Lactobacillus rhamnosus]	-	-	-	-	-	-	-
LGG_RS08135	--	1.2763	-0.601122	Transcription	240	549.5	38.03	92.115	1.2763	7.39284e-40	2.9953e-39	yes	947	394	75.64	49.865	-0.601122	1.09509e-16	4.03476e-16	no	Conserved protein [Lactobacillus rhamnosus GG] [Lactobacillus rhamnosus]	-	-	-	-	-	-	-
LGG_RS08775	--	2.05255	0.701343	Transcription	75	293.5	49.36	204.765	2.05255	7.28661e-42	3.02361e-41	yes	80	80.5	24.56	39.935	0.701343	0.000633183	0.00117408	no	Conserved cytosolic protein [Lactobacillus rhamnosus GG] [Lactobacillus rhamnosus]	-	-	-	-	-	-	-
LGG_RS07445	cdd	-1.18716	0.591941	Transcription	727	302.5	357.95	157.2	-1.18716	3.83563e-48	1.72447e-47	yes	540	513	127.17	191.68	0.591941	3.4202e-14	1.15651e-13	no	Cytidine deaminase [Lactobacillus rhamnosus HN001] [Lactobacillus rhamnosus]	Metabolism;Metabolism;Metabolism	Global and overview maps;Nucleotide metabolism;Xenobiotics biodegradation and metabolism	ko01100//Metabolic pathways;ko00240//Pyrimidine metabolism;ko00983//Drug metabolism - other enzymes	K01489;K01489;K01489	-	GO:0016810//hydrolase activity, acting on carbon-nitrogen (but not peptide) bonds;GO:0005488//binding;GO:0043169//cation binding;GO:0046914//transition metal ion binding;GO:0003824//catalytic activity;GO:0043167//ion binding;GO:0046872//metal ion binding;GO:0016814//hydrolase activity, acting on carbon-nitrogen (but not peptide) bonds, in cyclic amidines;GO:0016787//hydrolase activity	GO:0046135//pyrimidine nucleoside catabolic process;GO:0034641//cellular nitrogen compound metabolic process;GO:0046131//pyrimidine ribonucleoside metabolic process;GO:0009056//catabolic process;GO:0046133//pyrimidine ribonucleoside catabolic process;GO:1901657//glycosyl compound metabolic process;GO:0044248//cellular catabolic process;GO:0008152//metabolic process;GO:0042454//ribonucleoside cata…
LGG_RS04770	ytxK	-1.16539	-0.217752	Transcription	4494	1899	857.59	382.35	-1.16539	9.00598e-221	1.32296e-219	yes	3497.91	1875.81	334.7	287.81	-0.217752	8.008e-09	2.07666e-08	no	lactate dehydrogenase [Lactobacillus rhamnosus]	-	-	-	-	-	-	-
LGG_RS09330	MJ1023	3.34131	-0.54272	Transcription	23	219	6.21	62.94	3.34131	6.40317e-53	3.04317e-52	yes	182.61	78.855	24.4	16.75	-0.54272	0.000793279	0.00145477	no	Uncharacterized ABC transporter, ATPase component [Lactobacillus rhamnosus HN001] [Lactobacillus rhamnosus]	-	-	-	-	-	-	-
LGG_RS12160	--	2.09722	0.189206	Transcription	21	84.5	6.33	27.085	2.09722	3.02313e-13	6.99035e-13	yes	99	71.5	14.7	16.76	0.189206	0.373175	0.448032	no	SMI1/KNR4 family protein [Lactobacillus rhamnosus]	-	-	-	-	-	-	-
LGG_RS06970	pyrF	1.16809	-0.86765	Transcription	306	653.5	82.24	184.805	1.16809	4.13473e-41	1.69777e-40	yes	1044	355	138.95	76.15	-0.86765	3.75454e-34	2.10924e-33	no	Orotidine-5'-phosphate decarboxylase [Lactobacillus rhamnosus HN001] [Lactobacillus rhamnosus]	Metabolism;Metabolism	Global and overview maps;Nucleotide metabolism	ko01100//Metabolic pathways;ko00240//Pyrimidine metabolism	K01591;K01591	-	-	-
LGG_RS06480	--	2.00335	0.449813	Transcription	21	80.5	13.96	55.97	2.00335	5.62363e-12	1.25187e-11	yes	438	376	135.72	185.375	0.449813	3.86639e-07	9.13317e-07	no	Predicted pyrophosphatase [Lactobacillus rhamnosus HN001] [Lactobacillus rhamnosus]	-	-	-	-	-	-	-
LGG_RS03445	--	1.08207	0.366021	Transcription	550	1100.5	58.64	124.145	1.08207	2.43472e-58	1.25013e-57	yes	1464	1191.5	79.33	102.24	0.366021	2.14378e-13	7.023e-13	no	Oligoendopeptidase F [Lactobacillus rhamnosus GG] [Lactobacillus rhamnosus]	-	-	-	-	-	-	-
LGG_RS03145	lacA	1.06953	0.471183	Transcription	55	110	24.81	52.07	1.06953	2.10671e-07	4.01049e-07	yes	427	375.5	92.7	128.505	0.471183	8.04803e-08	1.97e-07	no	galactose-6-phosphate isomerase subunit LacA [Lactobacillus rhamnosus HN001] [Lactobacillus rhamnosus]	Metabolism;Metabolism	Global and overview maps;Carbohydrate metabolism	ko01100//Metabolic pathways;ko00052//Galactose metabolism	K01819;K01819	-	GO:0016853//isomerase activity;GO:0003824//catalytic activity;GO:0016860//intramolecular oxidoreductase activity;GO:0016861//intramolecular oxidoreductase activity, interconverting aldoses and ketoses	-
LGG_RS04280	comFA	1.7605	-0.33985	Transcription	5	16	0.76	2.575	1.7605	0.0115884	0.0166579	yes	21	10.5	1.62	1.28	-0.33985	0.536585	0.613333	no	ComF operon protein 1 [Lactobacillus rhamnosus GG] [Lactobacillus rhamnosus]	-	-	-	-	-	-	-
LGG_RS11245	--	2.13864	-0.0880562	Transcription	82	340.5	13.26	58.39	2.13864	6.2447e-51	2.89278e-50	yes	140	83	11.4	10.725	-0.0880562	0.664094	0.735663	no	ABC transporter [Lactobacillus rhamnosus]	-	-	-	-	-	-	-
LGG_RS10110	--	1.04406	0.511856	Transcription	56	110.5	18.06	37.24	1.04406	3.03786e-07	5.73933e-07	yes	688	614.5	108.95	155.35	0.511856	5.0286e-13	1.61199e-12	no	Conserved protein [Lactobacillus rhamnosus GG] [Lactobacillus rhamnosus]	-	-	-	-	-	-	-
LGG_RS00180	--	-3.38936	0.321231	Transcription	1424	127.5	858.4	81.92	-3.38936	0	0	yes	365	289	103.49	129.3	0.321231	0.000884801	0.00161426	no	Conserved protein [Lactobacillus rhamnosus GG] [Lactobacillus rhamnosus]	-	-	-	-	-	-	-
LGG_RS09160	rpmG	1.75709	-0.308359	Transcription	48	154.5	61.92	209.3	1.75709	5.58127e-19	1.49142e-18	yes	2315	1161	1273.07	1028.08	-0.308359	9.4452e-12	2.85672e-11	no	50S ribosomal protein L33 [Lactobacillus paracasei ATCC 334] [Lactobacillus paracasei]	Genetic Information Processing	Translation	ko03010//Ribosome	K02913	GO:0044424//intracellular part;GO:0044464//cell part;GO:0030529//intracellular ribonucleoprotein complex;GO:0005623//cell;GO:0032991//macromolecular complex;GO:0005622//intracellular;GO:1990904//ribonucleoprotein complex	-	GO:0043170//macromolecule metabolic process;GO:0071704//organic substance metabolic process;GO:0008152//metabolic process;GO:0010467//gene expression
LGG_RS09875	--	-2.46815	-0.0489025	Transcription	2689	467.5	425.1	76.825	-2.46815	0	0	yes	883	537.5	70.36	68.015	-0.0489025	0.503079	0.579915	no	polymerase [Lactobacillus rhamnosus]	-	-	-	-	-	-	-
LGG_RS14730	--	-1.17336	1.21127	Transcription	74	31	78.25	34.695	-1.17336	2.9002e-06	5.2379e-06	yes	6	8.5	2.79	6.46	1.21127	0.118847	0.159267	no	hypothetical protein [Lactobacillus rhamnosus]	-	-	-	-	-	-	-
LGG_RS01740	--	-11.0014	7.12928	Transcription	6	0	2.05	0.001	-11.0014	0.00274623	0.00412911	yes	0	0.5	0.001	0.14	7.12928	1	1	no	cobalt ABC transporter permease [Lactobacillus rhamnosus]	-	-	-	-	-	-	-
LGG_RS12560	uvrA	1.98494	-0.644671	Transcription	886	3317.5	67.79	268.345	1.98494	0	0	yes	2067	834.5	80.78	51.67	-0.644671	1.40763e-35	8.2339e-35	no	Excinuclease ABC, subunit A [Lactobacillus rhamnosus GG] [Lactobacillus rhamnosus]	Genetic Information Processing	Replication and repair	ko03420//Nucleotide excision repair	K03701	-	-	-
LGG_RS13505	licA	1.72647	0.566325	Transcription	34	105	19.94	65.985	1.72647	5.69521e-13	1.30264e-12	yes	62	57.5	17.14	25.38	0.566325	0.0186878	0.028908	no	cellobiose-specific PTS system IIA component [Lactobacillus rhamnosus HN001] [Lactobacillus rhamnosus]	Environmental Information Processing;Metabolism	Membrane transport;Carbohydrate metabolism	ko02060//Phosphotransferase system (PTS);ko00500//Starch and sucrose metabolism	K02759;K02759	-	-	-
LGG_RS03815	yutG	-1.8033	0.226927	Transcription	2773	752	1064.64	305.04	-1.8033	5.91581e-306	1.19491e-304	yes	819	594.5	152.93	178.98	0.226927	0.001584	0.00279291	no	Phosphatidylglycerophosphatase A related protein [Lactobacillus rhamnosus HN001] [Lactobacillus rhamnosus]	-	-	-	-	-	GO:0016791//phosphatase activity;GO:0042578//phosphoric ester hydrolase activity;GO:0003824//catalytic activity;GO:0016788//hydrolase activity, acting on ester bonds;GO:0016787//hydrolase activity	GO:0009987//cellular process;GO:0008152//metabolic process;GO:0044237//cellular metabolic process;GO:0006793//phosphorus metabolic process;GO:0006796//phosphate-containing compound metabolic process
LGG_RS13460	BPHL	1.28596	0.822952	Transcription	49	113	14.05	34.26	1.28596	1.12014e-09	2.36331e-09	yes	143	157.5	20.24	35.805	0.822952	1.64284e-08	4.18756e-08	no	Alpha/beta superfamily hydrolase [Lactobacillus rhamnosus HN001] [Lactobacillus rhamnosus]	-	-	-	-	-	-	-
LGG_RS10815	--	-1.22711	0.425647	Transcription	1171	476	304.56	130.1	-1.22711	9.89376e-76	5.99959e-75	yes	990	834.5	127.69	171.51	0.425647	2.18765e-12	6.84638e-12	no	Acyl-ACP thioesterase [Lactobacillus rhamnosus HN001] [Lactobacillus rhamnosus]	Metabolism;Metabolism	Global and overview maps;Lipid metabolism	ko01100//Metabolic pathways;ko00061//Fatty acid biosynthesis	K01071;K01071	-	GO:0003824//catalytic activity;GO:0016787//hydrolase activity;GO:0016788//hydrolase activity, acting on ester bonds	-
LGG_RS14940	--	2.39792	0.621992	Transcription	44	220.5	42.36	223.255	2.39792	4.72094e-38	1.86596e-37	yes	168.34	165.62	72.31	111.285	0.621992	3.81827e-06	8.39722e-06	no	Putative protein without homology [Lactobacillus rhamnosus GG] [Lactobacillus rhamnosus]	-	-	-	-	-	-	-
LGG_RS04105	nnrD	1.40564	-0.536196	Transcription	652	1632	151.82	402.225	1.40564	9.94952e-124	8.96109e-123	yes	780	338.5	90.46	62.38	-0.536196	9.31189e-12	2.82242e-11	no	Sugar kinase [Lactobacillus rhamnosus GG] [Lactobacillus rhamnosus]	-	-	-	-	-	-	-
LGG_RS05100	yfhO	1.20997	0.262141	Transcription	341	749	24.91	57.625	1.20997	4.12184e-49	1.87773e-48	yes	685	516	25.57	30.665	0.262141	0.000423358	0.00079805	no	Conserved membrane protein [Lactobacillus rhamnosus GG] [Lactobacillus rhamnosus]	-	-	-	-	-	-	-
LGG_RS02680	aroE	1.11498	0.936274	Transcription	21	43.5	4.46	9.66	1.11498	0.000962108	0.00149149	yes	84	101.5	8.91	17.05	0.936274	3.94492e-07	9.31093e-07	no	shikimate dehydrogenase [Lactobacillus rhamnosus]	Metabolism;Metabolism;Metabolism;Metabolism;Metabolism	Global and overview maps;Global and overview maps;Global and overview maps;Global and overview maps;Amino acid metabolism	ko01100//Metabolic pathways;ko01110//Biosynthesis of secondary metabolites;ko01130//Biosynthesis of antibiotics;ko01230//Biosynthesis of amino acids;ko00400//Phenylalanine, tyrosine and tryptophan biosynthesis	K00014;K00014;K00014;K00014;K00014	-	GO:1901363//heterocyclic compound binding;GO:0000166//nucleotide binding;GO:0036094//small molecule binding;GO:0003824//catalytic activity;GO:0005488//binding;GO:0097159//organic cyclic compound binding;GO:1901265//nucleoside phosphate binding	GO:0006807//nitrogen compound metabolic process;GO:0043650//dicarboxylic acid biosynthetic process;GO:0009987//cellular process;GO:0044699//single-organism process;GO:0032787//monocarboxylic acid metabolic process;GO:0043648//dicarboxylic acid metabolic process;GO:0044763//single-organism cellular process;GO:0044249//cellular biosynthetic process;GO:1901564//organonitrogen compound metabolic proc…
LGG_RS00380	opuCC	1.68781	-0.713184	Transcription	825	2528	171.65	553	1.68781	6.03406e-236	9.31212e-235	yes	1679	646	174.68	106.55	-0.713184	2.05361e-35	1.19387e-34	no	ABC transporter, glycine betaine/carnitine /choline-binding protein [Lactobacillus rhamnosus GG] [Lactobacillus rhamnosus]	Environmental Information Processing	Membrane transport	ko02010//ABC transporters	K05845	-	-	GO:0051234//establishment of localization;GO:0051179//localization
LGG_RS09400	--	1.90884	0.347913	Transcription	145	516.5	36.97	138.825	1.90884	2.32746e-65	1.29424e-64	yes	761	609.5	96.29	122.55	0.347913	4.62402e-07	1.08685e-06	no	Predicted Zn-dependent protease [Lactobacillus rhamnosus HN001] [Lactobacillus rhamnosus]	-	-	-	-	-	-	-
LGG_RS14365	--	2.22352	0.448133	Transcription	19	84	18.29	85.42	2.22352	5.08463e-14	1.20409e-13	yes	794.05	686.33	341.09	465.34	0.448133	1.03588e-11	3.12305e-11	no	Alpha-galactosidase [Lactobacillus rhamnosus LOCK900] [Lactobacillus rhamnosus]	-	-	-	-	-	-	-
LGG_RS06470	clpX	1.34272	-0.019813	Transcription	3940	9513	609.43	1545.69	1.34272	0	0	yes	17575	10941	1371.02	1352.32	-0.019813	0.426449	0.501383	no	ATP-dependent protease ATP-binding subunit [Lactobacillus rhamnosus HN001] [Lactobacillus rhamnosus]	Cellular Processes	Cell growth and death	ko04112//Cell cycle - Caulobacter	K03544	-	-	-
LGG_RS12470	--	-1.93022	1.37851	Transcription	41	10	11.3	2.965	-1.93022	5.51131e-07	1.03131e-06	yes	4	6.5	0.55	1.43	1.37851	0.203468	0.25955	no	Conserved protein [Lactobacillus rhamnosus GG] [Lactobacillus rhamnosus]	-	-	-	-	-	-	-
LGG_RS05765	sufU	1.45075	-0.278883	Transcription	360	937.5	155.84	425.99	1.45075	8.26269e-79	5.1352e-78	yes	1117	583.5	233.4	192.375	-0.278883	1.7837e-05	3.75955e-05	no	Fe-S cluster formation protein, NifU-like protein [Lactobacillus rhamnosus HN001] [Lactobacillus rhamnosus]	-	-	-	-	-	GO:0051540//metal cluster binding;GO:0005488//binding	GO:0008152//metabolic process;GO:0009058//biosynthetic process
LGG_RS03125	--	1.01515	-0.00322751	Transcription	55	106	15.63	31.59	1.01515	9.93863e-07	1.83848e-06	yes	255	159	35.8	35.72	-0.00322751	0.984091	1	no	DUF4867 domain-containing protein [Lactobacillus rhamnosus]	-	-	-	-	-	-	-
LGG_RS13645	--	-2.34058	0.017305	Transcription	1849	345	1055.41	208.37	-2.34058	0	1.38417e-307	yes	791	512	213.39	215.965	0.017305	0.702122	0.771444	no	Conserved protein [Lactobacillus rhamnosus GG] [Lactobacillus rhamnosus]	-	-	-	-	-	-	-
LGG_RS06885	hisE	-2.37172	0.217048	Transcription	35	6.5	20.34	3.93	-2.37172	1.08556e-07	2.08679e-07	yes	31	23	8.5	9.88	0.217048	0.546838	0.623044	no	phosphoribosyl-ATP pyrophosphatase [Lactobacillus rhamnosus HN001] [Lactobacillus rhamnosus]	Metabolism;Metabolism;Metabolism;Metabolism	Global and overview maps;Global and overview maps;Global and overview maps;Amino acid metabolism	ko01100//Metabolic pathways;ko01110//Biosynthesis of secondary metabolites;ko01230//Biosynthesis of amino acids;ko00340//Histidine metabolism	K01523;K01523;K01523;K01523	GO:0005623//cell;GO:0044424//intracellular part;GO:0005622//intracellular;GO:0044464//cell part	GO:0097367//carbohydrate derivative binding;GO:0003824//catalytic activity;GO:0016817//hydrolase activity, acting on acid anhydrides;GO:0001882//nucleoside binding;GO:0036094//small molecule binding;GO:0097159//organic cyclic compound binding;GO:1901363//heterocyclic compound binding;GO:0016462//pyrophosphatase activity;GO:0032549//ribonucleoside binding;GO:0001883//purine nucleoside binding;GO:0…	GO:0009987//cellular process;GO:0044710//single-organism metabolic process;GO:0006520//cellular amino acid metabolic process;GO:0006082//organic acid metabolic process;GO:0044699//single-organism process;GO:0044763//single-organism cellular process;GO:0044237//cellular metabolic process;GO:0008152//metabolic process;GO:0044238//primary metabolic process;GO:0071704//organic substance metabolic pro…
LGG_RS03685	yslB	1.51774	-0.10714	Transcription	265	721.5	106.16	303.98	1.51774	6.35459e-66	3.56975e-65	yes	509	299	98.92	91.84	-0.10714	0.274751	0.340379	no	Hydrocarbon binding protein [Lactobacillus rhamnosus GG] [Lactobacillus rhamnosus]	-	-	-	-	-	-	-
LGG_RS00290	--	1.7006	0.178832	Transcription	46	141	6.87	22.33	1.7006	8.51617e-17	2.15018e-16	yes	81	57.5	6.1	6.905	0.178832	0.464422	0.54065	no	transporter [Lactobacillus rhamnosus]	-	-	-	-	-	-	-
LGG_RS02270	SAV0101	1.44344	0.704028	Transcription	85	215.5	7.42	20.18	1.44344	5.82703e-20	1.60229e-19	yes	243	247.5	10.81	17.61	0.704028	8.28192e-10	2.29227e-09	no	transcriptional regulator [Lactobacillus rhamnosus]	-	-	-	-	-	-	-
LGG_RS12675	Fuca1	-1.22073	0.145109	Transcription	76	31	11.56	4.96	-1.22073	1.09694e-06	2.02779e-06	yes	56	38.5	4.3	4.755	0.145109	0.695273	0.766313	no	glycoside hydrolase family 29 [Lactobacillus rhamnosus HN001] [Lactobacillus rhamnosus]	Metabolism	Glycan biosynthesis and metabolism	ko00511//Other glycan degradation	K01206	-	-	-
LGG_RS13070	prt	1.47086	0.0586619	Transcription	98	258.5	4.23	11.725	1.47086	1.87327e-24	5.78839e-24	yes	337	221	7.47	7.78	0.0586619	0.588458	0.664328	no	peptidase S8 [Lactobacillus rhamnosus]	-	-	-	-	-	-	-
LGG_RS08350	yqeI	1.56973	0.744078	Transcription	143	404	88.69	263.275	1.56973	3.9848e-40	1.61927e-39	yes	692	741.5	201.34	337.225	0.744078	5.87456e-29	3.0302e-28	no	RNA-binding protein, KH domain [Lactobacillus rhamnosus HN001] [Lactobacillus rhamnosus]	-	-	-	-	-	-	-
LGG_RS00345	--	3.67889	0.617436	Transcription	38	462	12.19	156.12	3.67889	1.29103e-116	1.10138e-115	yes	65	62.5	10.25	15.725	0.617436	0.00580566	0.00963197	no	Transcriptional regulator, TetR family [Lactobacillus rhamnosus GG] [Lactobacillus rhamnosus]	-	-	-	-	-	-	GO:0009059//macromolecule biosynthetic process;GO:0044249//cellular biosynthetic process;GO:0065007//biological regulation;GO:0008152//metabolic process;GO:0044260//cellular macromolecule metabolic process;GO:0050789//regulation of biological process;GO:0009058//biosynthetic process;GO:0010468//regulation of gene expression;GO:0044237//cellular metabolic process;GO:0009987//cellular process;GO:00…
LGG_RS09985	licA	12.1517	0.433459	Transcription	0	7.5	0.001	4.55	12.1517	0.00457531	0.00679005	yes	28	23.5	7.49	10.115	0.433459	0.269398	0.334478	no	PTS system, Lactose/Cellobiose specific IIA subunit [Lactobacillus rhamnosus LMS2-1] [Lactobacillus rhamnosus]	Environmental Information Processing;Metabolism	Membrane transport;Carbohydrate metabolism	ko02060//Phosphotransferase system (PTS);ko00500//Starch and sucrose metabolism	K02759;K02759	-	-	-
LGG_RS01550	yafL	1.26719	0.49751	Transcription	5889	13395.5	761.21	1832.17	1.26719	0	0	yes	10954	9729	717.03	1012.28	0.49751	6.04081e-92	6.6684e-91	no	Cell wall-associated hydrolase [Lactobacillus rhamnosus HN001] [Lactobacillus rhamnosus]	-	-	-	-	-	-	-
LGG_RS02825	metE	1.48041	0.455365	Transcription	225	594	19.05	53.155	1.48041	3.62458e-53	1.7316e-52	yes	531.16	459.75	22.93	31.44	0.455365	1.33687e-08	3.42033e-08	no	5-methyltetrahydropteroyltriglutamate--homocysteine methyltransferase [Lactobacillus rhamnosus GG] [Lactobacillus rhamnosus]	Metabolism;Metabolism;Metabolism;Metabolism;Metabolism	Global and overview maps;Global and overview maps;Global and overview maps;Amino acid metabolism;Metabolism of other amino acids	ko01100//Metabolic pathways;ko01110//Biosynthesis of secondary metabolites;ko01230//Biosynthesis of amino acids;ko00270//Cysteine and methionine metabolism;ko00450//Selenocompound metabolism	K00549;K00549;K00549;K00549;K00549	-	-	-
LGG_RS14575	--	1.87967	0	Transcription	4	14.02	4.03	14.83	1.87967	0.0139925	0.0200091	yes	0	0	0.001	0.001	0	1	1	notest	Malolactic regulator [Lactobacillus rhamnosus]	-	-	-	-	-	-	-
LGG_RS03675	dltC	-3.01211	0.367158	Transcription	9610	1133	7559.11	936.99	-3.01211	0	0	yes	6596.52	5362.25	2374.89	3063.16	0.367158	1.73375e-38	1.07629e-37	no	DltC [Lactobacillus rhamnosus]	Environmental Information Processing;Metabolism	Signal transduction;Metabolism of other amino acids	ko02020//Two-component system;ko00473//D-Alanine metabolism	K14188;K14188	-	-	-
LGG_RS08155	glnA	-1.01032	-0.69417	Transcription	7800	3684	1125.51	558.745	-1.01032	1.08414e-254	1.80493e-253	yes	11715	4538	853.98	527.815	-0.69417	2.90194e-147	4.70446e-146	no	Glutamine synthetase [Lactobacillus rhamnosus HN001] [Lactobacillus rhamnosus]	Metabolism;Metabolism;Metabolism;Environmental Information Processing;Metabolism;Metabolism;Metabolism;Metabolism	Global and overview maps;Global and overview maps;Global and overview maps;Signal transduction;Amino acid metabolism;Carbohydrate metabolism;Energy metabolism;Amino acid metabolism	ko01100//Metabolic pathways;ko01120//Microbial metabolism in diverse environments;ko01230//Biosynthesis of amino acids;ko02020//Two-component system;ko00250//Alanine, aspartate and glutamate metabolism;ko00630//Glyoxylate and dicarboxylate metabolism;ko00910//Nitrogen metabolism;ko00220//Arginine biosynthesis	K01915;K01915;K01915;K01915;K01915;K01915;K01915;K01915	GO:0044424//intracellular part;GO:0005623//cell;GO:0044464//cell part;GO:0005622//intracellular	GO:0016880//acid-ammonia (or amide) ligase activity;GO:0036094//small molecule binding;GO:1901363//heterocyclic compound binding;GO:0016874//ligase activity;GO:0016211//ammonia ligase activity;GO:0001883//purine nucleoside binding;GO:0003824//catalytic activity;GO:0001882//nucleoside binding;GO:0005488//binding;GO:0097159//organic cyclic compound binding;GO:0016879//ligase activity, forming carbo…	GO:0009987//cellular process;GO:0044238//primary metabolic process;GO:0071941//nitrogen cycle metabolic process;GO:0006082//organic acid metabolic process;GO:0006541//glutamine metabolic process;GO:0019752//carboxylic acid metabolic process;GO:0009064//glutamine family amino acid metabolic process;GO:0044710//single-organism metabolic process;GO:0043436//oxoacid metabolic process;GO:1901564//orga…
LGG_RS07045	--	2.12538	0.238775	Transcription	47	194	27.81	121.34	2.12538	2.13084e-29	7.24432e-29	yes	643	475	179.26	211.525	0.238775	0.00204896	0.00357937	no	Conserved protein [Lactobacillus rhamnosus GG] [Lactobacillus rhamnosus]	-	-	-	-	-	-	-
LGG_RS03695	--	-1.12853	0.136521	Transcription	953	412	351.25	160.655	-1.12853	7.14368e-57	3.6273e-56	yes	1055	737.5	189.57	208.385	0.136521	0.0190709	0.0294685	no	Phosphoesterase [Lactobacillus rhamnosus GG] [Lactobacillus rhamnosus]	-	-	-	-	-	-	-
LGG_RS06875	fahd2	1.68663	-0.557192	Transcription	284	865	67.84	218.38	1.68663	2.83104e-90	1.92021e-89	yes	474	203	56.34	38.29	-0.557192	2.99075e-08	7.50864e-08	no	2-hydroxyhepta-2,4-diene-1,7-dioateisomerase / 5-carboxymethyl-2-oxo-hex-3-ene-1,7-dioatedecarboxylase [Lactobacillus rhamnosus HN001] [Lactobacillus rhamnosus]	-	-	-	-	-	-	-
LGG_RS03500	nrdI	1.41298	-0.745007	Transcription	170	430.5	69.84	185.975	1.41298	9.20539e-37	3.59704e-36	yes	3350	1247.5	666.58	397.725	-0.745007	1.7718e-69	1.63733e-68	no	Ribonucleotide reduction protein NrdI [Lactobacillus rhamnosus LOCK908] [Lactobacillus rhamnosus]	-	-	-	-	-	-	-
LGG_RS07170	mvd1	2.04227	0.528015	Transcription	255	990	49.1	202.24	2.04227	1.3586e-131	1.29137e-130	yes	1307.28	1202.74	126.17	181.93	0.528015	7.21728e-26	3.54246e-25	no	Mevalonate pyrophosphate decarboxylase [Lactobacillus rhamnosus HN001] [Lactobacillus rhamnosus]	Metabolism;Metabolism;Metabolism;Metabolism	Global and overview maps;Global and overview maps;Global and overview maps;Metabolism of terpenoids and polyketides	ko01100//Metabolic pathways;ko01110//Biosynthesis of secondary metabolites;ko01130//Biosynthesis of antibiotics;ko00900//Terpenoid backbone biosynthesis	K01597;K01597;K01597;K01597	-	-	-
LGG_RS06990	pyrC	1.05744	-0.25208	Transcription	509	1008.5	77.25	160.775	1.05744	2.72396e-52	1.2791e-51	yes	1775	931	135.92	114.13	-0.25208	7.3678e-07	1.70782e-06	no	dihydroorotase [Lactobacillus rhamnosus]	Metabolism;Metabolism	Global and overview maps;Nucleotide metabolism	ko01100//Metabolic pathways;ko00240//Pyrimidine metabolism	K01465;K01465	-	-	-
LGG_RS07725	hrcA	1.06576	0.191397	Transcription	2985	5893	551.67	1154.8	1.06576	3.18599e-242	5.02984e-241	yes	1426	1011.5	132.27	151.035	0.191397	0.000594485	0.00110812	no	heat-inducible transcription repressor [Lactobacillus rhamnosus HN001] [Lactobacillus rhamnosus]	-	-	-	-	-	-	-
LGG_RS04635	nhaK	-1.05776	0.0866812	Transcription	3317	1509.5	303.47	145.78	-1.05776	6.90274e-147	7.26506e-146	yes	466	311	21.72	23.065	0.0866812	0.365623	0.439522	no	NhaP-type Na /H and K /H antiporter [Lactobacillus rhamnosus GG] [Lactobacillus rhamnosus]	-	-	-	-	-	-	-
LGG_RS13275	murQ	1.56917	0.0799087	Transcription	43	120	9.03	26.795	1.56917	3.05022e-13	7.04707e-13	yes	276.69	184.35	29.06	30.715	0.0799087	0.514501	0.591426	no	N-acetylmuramic acid 6-phosphate etherase [Lactobacillus rhamnosus]	Metabolism;Metabolism	Global and overview maps;Carbohydrate metabolism	ko01100//Metabolic pathways;ko00520//Amino sugar and nucleotide sugar metabolism	K07106;K07106	-	-	-
LGG_RS05575	--	1.14167	0.151779	Transcription	56	117	32.25	71.155	1.14167	1.85131e-08	3.69588e-08	yes	319	225.5	86.76	96.385	0.151779	0.1416	0.187194	no	Conserved protein [Lactobacillus rhamnosus GG] [Lactobacillus rhamnosus]	-	-	-	-	-	-	-
LGG_RS00935	--	2.50594	0.514429	Transcription	15	81.5	8.88	50.44	2.50594	1.68186e-15	4.09944e-15	yes	108	96.5	30.11	43.01	0.514429	0.0039064	0.00660456	no	Conserved protein [Lactobacillus rhamnosus GG] [Lactobacillus rhamnosus]	-	-	-	-	-	-	-
LGG_RS06175	ftsZ	1.28502	0.534444	Transcription	2521	5832	385.32	938.97	1.28502	0	0	yes	14500	13154	1118.07	1619.39	0.534444	9.65919e-119	1.34991e-117	no	Cell division GTPase [Lactobacillus rhamnosus HN001] [Lactobacillus rhamnosus]	Cellular Processes	Cell growth and death	ko04112//Cell cycle - Caulobacter	K03531	-	-	-
LGG_RS02040	yhfT	-1.0693	0.798217	Transcription	40	18	5.97	2.845	-1.0693	0.00184954	0.0028179	yes	48	52	3.62	6.295	0.798217	0.0019817	0.00346614	no	Conserved membrane protein [Lactobacillus rhamnosus GG] [Lactobacillus rhamnosus]	-	-	-	-	-	-	-
LGG_RS12370	yunF	1.42899	0.643241	Transcription	210	532.5	49.98	134.575	1.42899	1.20918e-45	5.28078e-45	yes	325	319.5	38.49	60.115	0.643241	9.06006e-11	2.60419e-10	no	Uracil-xanthine permease, YunF like protein [Lactobacillus rhamnosus GG] [Lactobacillus rhamnosus]	-	-	-	-	-	-	-
LGG_RS04595	pta	1.03212	0.109295	Transcription	1309	2523	258.99	529.64	1.03212	6.02042e-122	5.387e-121	yes	13852	9350.5	1372.67	1480.7	0.109295	7.39062e-06	1.59325e-05	no	Phosphotransacetylase [Lactobacillus rhamnosus HN001] [Lactobacillus rhamnosus]	Metabolism;Metabolism;Metabolism;Metabolism;Metabolism;Metabolism;Metabolism;Metabolism	Global and overview maps;Global and overview maps;Global and overview maps;Carbohydrate metabolism;Carbohydrate metabolism;Energy metabolism;Energy metabolism;Metabolism of other amino acids	ko01100//Metabolic pathways;ko01120//Microbial metabolism in diverse environments;ko01200//Carbon metabolism;ko00620//Pyruvate metabolism;ko00640//Propanoate metabolism;ko00720//Carbon fixation pathways in prokaryotes;ko00680//Methane metabolism;ko00430//Taurine and hypotaurine metabolism	K00625;K00625;K00625;K00625;K00625;K00625;K00625;K00625	-	GO:0016407//acetyltransferase activity;GO:0016746//transferase activity, transferring acyl groups;GO:0016747//transferase activity, transferring acyl groups other than amino-acyl groups;GO:0003824//catalytic activity;GO:0016740//transferase activity	-
LGG_RS13795	--	-1.32883	0.7964	Transcription	522	198.5	148.32	59.045	-1.32883	8.96357e-42	3.71387e-41	yes	374	405.5	52.5	91.18	0.7964	1.73956e-18	6.80707e-18	no	glutamine amidotransferase class-I [Lactobacillus rhamnosus HN001] [Lactobacillus rhamnosus]	-	-	-	-	-	-	-
LGG_RS09355	dppC	-1.28486	-0.036998	Transcription	4819	1901	974.38	399.895	-1.28486	6.49289e-273	1.18119e-271	yes	1727	1063	174.77	170.345	-0.036998	0.512379	0.589225	no	ABC-type dipeptide/oligopeptide/nickel transport system, permease component [Lactobacillus rhamnosus HN001] [Lactobacillus rhamnosus]	Environmental Information Processing;Cellular Processes	Membrane transport;Cellular community - prokaryotes	ko02010//ABC transporters;ko02024//Quorum sensing	K15582;K15582	-	-	-
LGG_RS06330	pdhB	1.54269	0.518395	Transcription	2988	8213.5	591.19	1722.36	1.54269	0	0	yes	8498	7625.5	842.11	1206.2	0.518395	7.85559e-88	8.47388e-87	no	acetoin dehydrogenase complex, E1 component, beta subunit [Lactobacillus rhamnosus HN001] [Lactobacillus rhamnosus]	Metabolism;Metabolism;Metabolism;Metabolism;Metabolism;Metabolism;Metabolism;Metabolism	Global and overview maps;Global and overview maps;Global and overview maps;Global and overview maps;Global and overview maps;Carbohydrate metabolism;Carbohydrate metabolism;Carbohydrate metabolism	ko01100//Metabolic pathways;ko01110//Biosynthesis of secondary metabolites;ko01120//Microbial metabolism in diverse environments;ko01130//Biosynthesis of antibiotics;ko01200//Carbon metabolism;ko00010//Glycolysis / Gluconeogenesis;ko00620//Pyruvate metabolism;ko00020//Citrate cycle (TCA cycle)	K00162;K00162;K00162;K00162;K00162;K00162;K00162;K00162	-	-	-
LGG_RS07240	glyQ	-1.66392	0.130658	Transcription	4558	1368	983.25	310.295	-1.66392	0	0	yes	3362	2316	362.21	396.545	0.130658	0.000415407	0.000784626	no	glycyl-tRNA synthetase subunit alpha [Lactobacillus rhamnosus HN001] [Lactobacillus rhamnosus]	Genetic Information Processing	Translation	ko00970//Aminoacyl-tRNA biosynthesis	K01878	GO:0044464//cell part;GO:0005623//cell;GO:0044424//intracellular part;GO:0005622//intracellular	GO:0097367//carbohydrate derivative binding;GO:0016875//ligase activity, forming carbon-oxygen bonds;GO:0003824//catalytic activity;GO:0036094//small molecule binding;GO:0001883//purine nucleoside binding;GO:0097159//organic cyclic compound binding;GO:0005488//binding;GO:0004812//aminoacyl-tRNA ligase activity;GO:0032549//ribonucleoside binding;GO:0032550//purine ribonucleoside binding;GO:1901363…	GO:0043043//peptide biosynthetic process;GO:0009059//macromolecule biosynthetic process;GO:0044271//cellular nitrogen compound biosynthetic process;GO:0008152//metabolic process;GO:0044281//small molecule metabolic process;GO:0009058//biosynthetic process;GO:1901360//organic cyclic compound metabolic process;GO:0006518//peptide metabolic process;GO:1901566//organonitrogen compound biosynthetic pr…
LGG_RS11105	ydbJ	1.44153	0.232446	Transcription	9	22.5	1.99	5.405	1.44153	0.00372919	0.00555535	yes	13	9.5	1.43	1.68	0.232446	0.766487	0.831557	no	ABC transporter ATP-binding protein [Lactobacillus rhamnosus]	-	-	-	-	-	-	-
LGG_RS01795	--	-12.1261	0.170657	Transcription	7	0	4.47	0.001	-12.1261	0.000915776	0.00142368	yes	22	15.5	6.57	7.395	0.170657	0.818928	0.878706	no	Transcriptional regulator [Lactobacillus rhamnosus GG] [Lactobacillus rhamnosus]	-	-	-	-	-	-	-
LGG_RS09500	--	-1.14007	-0.291684	Transcription	46	20	30.91	14.025	-1.14007	0.000311793	0.000501168	yes	53	27.5	16.58	13.545	-0.291684	0.38308	0.457984	no	Conserved protein [Lactobacillus rhamnosus GG] [Lactobacillus rhamnosus]	-	-	-	-	-	-	-
LGG_RS10980	nylA	1.3152	-0.331022	Transcription	213	500.5	28.39	70.645	1.3152	4.59751e-38	1.81979e-37	yes	1050	527.5	70.82	56.3	-0.331022	7.25216e-07	1.68504e-06	no	amidase [Lactobacillus rhamnosus]	Metabolism;Metabolism;Metabolism;Metabolism;Metabolism;Metabolism	Global and overview maps;Amino acid metabolism;Amino acid metabolism;Xenobiotics biodegradation and metabolism;Amino acid metabolism;Xenobiotics biodegradation and metabolism	ko01120//Microbial metabolism in diverse environments;ko00330//Arginine and proline metabolism;ko00360//Phenylalanine metabolism;ko00627//Aminobenzoate degradation;ko00380//Tryptophan metabolism;ko00643//Styrene degradation	K01426;K01426;K01426;K01426;K01426;K01426	-	-	-
LGG_RS13865	--	1.02344	-0.667467	Transcription	42	81.5	17.25	35.065	1.02344	1.78329e-05	3.06169e-05	yes	203	80.5	40.39	25.43	-0.667467	1.87216e-05	3.93722e-05	no	terminase [Lactobacillus rhamnosus]	-	-	-	-	-	-	-
LGG_RS02120	--	-1.08915	0.912916	Transcription	53	24	25.7	12.08	-1.08915	0.000294742	0.000474594	yes	59	70.5	13.7	25.795	0.912916	3.82041e-05	7.87109e-05	no	pyridoxine 5'-phosphate oxidase [Lactobacillus rhamnosus]	-	-	-	-	-	GO:0032553//ribonucleotide binding;GO:1901265//nucleoside phosphate binding;GO:1901363//heterocyclic compound binding;GO:0036094//small molecule binding;GO:0005488//binding;GO:0000166//nucleotide binding;GO:0097367//carbohydrate derivative binding;GO:0003824//catalytic activity;GO:0097159//organic cyclic compound binding	GO:0044699//single-organism process;GO:0009108//coenzyme biosynthetic process;GO:0009987//cellular process;GO:0051188//cofactor biosynthetic process;GO:0044710//single-organism metabolic process;GO:0051186//cofactor metabolic process;GO:0009058//biosynthetic process;GO:0044237//cellular metabolic process;GO:0044249//cellular biosynthetic process;GO:0008152//metabolic process;GO:0006732//coenzyme …
LGG_RS00940	rarA	1.31594	0.0471474	Transcription	1130	2659	162.33	404.145	1.31594	1.08832e-194	1.42362e-193	yes	1377	886	99.94	103.26	0.0471474	0.481751	0.558076	no	recombination factor protein RarA [Lactobacillus rhamnosus HN001] [Lactobacillus rhamnosus]	-	-	-	-	-	GO:0097159//organic cyclic compound binding;GO:0032549//ribonucleoside binding;GO:0001883//purine nucleoside binding;GO:0036094//small molecule binding;GO:0097367//carbohydrate derivative binding;GO:0001882//nucleoside binding;GO:0032550//purine ribonucleoside binding;GO:0005488//binding;GO:1901363//heterocyclic compound binding	GO:0044237//cellular metabolic process;GO:0043170//macromolecule metabolic process;GO:0044238//primary metabolic process;GO:0009987//cellular process;GO:0071704//organic substance metabolic process;GO:0034641//cellular nitrogen compound metabolic process;GO:0008152//metabolic process;GO:0090304//nucleic acid metabolic process;GO:0006139//nucleobase-containing compound metabolic process;GO:1901360…
LGG_RS10975	mgtA	-1.47368	-0.890225	Transcription	925	319	68.03	24.495	-1.47368	1.46994e-83	9.52343e-83	yes	249	84.5	9.36	5.05	-0.890225	7.56055e-10	2.10287e-09	no	magnesium-translocating P-type ATPase [Lactobacillus rhamnosus GG] [Lactobacillus rhamnosus]	-	-	-	-	-	-	-
LGG_RS08530	ytpP	-1.91333	-0.441186	Transcription	1037	260.5	631.01	167.52	-1.91333	1.11666e-137	1.09945e-136	yes	1272	591.5	363.74	267.905	-0.441186	1.83302e-12	5.77166e-12	no	thioredoxin [Lactobacillus rhamnosus LMS2-1] [Lactobacillus rhamnosus]	-	-	-	-	-	GO:0016667//oxidoreductase activity, acting on a sulfur group of donors;GO:0015036//disulfide oxidoreductase activity;GO:0003824//catalytic activity;GO:0016491//oxidoreductase activity	GO:0065007//biological regulation;GO:0042592//homeostatic process;GO:0044710//single-organism metabolic process;GO:0009987//cellular process;GO:0044699//single-organism process;GO:0044763//single-organism cellular process;GO:0065008//regulation of biological quality;GO:0019725//cellular homeostasis;GO:0008152//metabolic process
LGG_RS06955	--	1.45704	0.506528	Transcription	23	59.5	14.26	39.15	1.45704	2.15498e-06	3.91776e-06	yes	68	61.5	19.78	28.1	0.506528	0.0231244	0.0351952	no	Predicted pyrophosphatase [Lactobacillus rhamnosus HN001] [Lactobacillus rhamnosus]	-	-	-	-	-	-	-
LGG_RS01205	yyzM	1.20725	0.50326	Transcription	44	97	44.34	102.38	1.20725	1.06118e-07	2.04135e-07	yes	997	881	445.47	631.415	0.50326	9.08106e-17	3.35455e-16	no	Conserved domain protein [Lactobacillus rhamnosus GG] [Lactobacillus rhamnosus]	-	-	-	-	-	-	-
LGG_RS09590	pgdA	-1.09393	-0.0186157	Transcription	356	158	70.44	33	-1.09393	7.02759e-22	2.02995e-21	yes	122	76	12.09	11.935	-0.0186157	1	1	no	Predicted xylanase/chitin deacetylase [Lactobacillus rhamnosus HN001] [Lactobacillus rhamnosus]	-	-	-	-	-	-	-
LGG_RS06465	tig	1.06611	0.636606	Transcription	10864	21751	1567.63	3282.28	1.06611	0	0	yes	68348	66662.5	4982.29	7745.81	0.636606	9.47612e-240	2.16804e-238	no	trigger factor [Lactobacillus rhamnosus LMS2-1] [Lactobacillus rhamnosus]	-	-	-	-	GO:0044464//cell part;GO:0005622//intracellular;GO:0044424//intracellular part;GO:0005623//cell	GO:0003824//catalytic activity;GO:0016853//isomerase activity;GO:0016859//cis-trans isomerase activity	GO:0019538//protein metabolic process;GO:0043170//macromolecule metabolic process;GO:0044763//single-organism cellular process;GO:0044699//single-organism process;GO:0051179//localization;GO:0071704//organic substance metabolic process;GO:0009987//cellular process;GO:0044237//cellular metabolic process;GO:0044260//cellular macromolecule metabolic process;GO:0008152//metabolic process;GO:0044267//…
LGG_RS10040	NAGPA	1.98031	0.243271	Transcription	20	75.5	0.83	3.275	1.98031	2.53299e-11	5.58885e-11	yes	46	34.5	0.98	1.16	0.243271	0.408642	0.48426	no	N-acetylmuramoyl-L-alanine amidase [Lactobacillus rhamnosus]	-	-	-	-	-	-	-
LGG_RS12680	manX	2.00107	0.569615	Transcription	8	30.5	1.69	6.765	2.00107	1.54518e-05	2.66287e-05	yes	6	5.5	0.63	0.935	0.569615	0.562926	0.638608	no	phosphoenolpyruvate-dependent sugar phosphotransferase system EIIAB, probable mannose specific [Lactobacillus rhamnosus HN001] [Lactobacillus rhamnosus]	Metabolism;Environmental Information Processing;Metabolism;Metabolism	Global and overview maps;Membrane transport;Carbohydrate metabolism;Carbohydrate metabolism	ko01100//Metabolic pathways;ko02060//Phosphotransferase system (PTS);ko00051//Fructose and mannose metabolism;ko00520//Amino sugar and nucleotide sugar metabolism	K02793;K02793;K02793;K02793	-	-	-
LGG_RS00545	LCABL_00980	1.89056	0.143863	Transcription	1342	4698	223.09	827.17	1.89056	0	0	yes	3804	2636	318.33	351.71	0.143863	5.79136e-05	0.000117779	no	Peptidase, M20/M25/M40 family [Lactobacillus rhamnosus GG] [Lactobacillus rhamnosus]	Metabolism;Metabolism;Metabolism;Metabolism	Global and overview maps;Global and overview maps;Global and overview maps;Amino acid metabolism	ko01100//Metabolic pathways;ko01110//Biosynthesis of secondary metabolites;ko01230//Biosynthesis of amino acids;ko00300//Lysine biosynthesis	K05823;K05823;K05823;K05823	-	-	-
LGG_RS06975	pyrD	1.23785	-0.97473	Transcription	336	756	74.47	175.635	1.23785	2.00105e-51	9.31675e-51	yes	742	237	82.06	41.755	-0.97473	6.69882e-30	3.52589e-29	no	Dihydroorotate dehydrogenase [Lactobacillus rhamnosus GG] [Lactobacillus rhamnosus]	Metabolism;Metabolism	Global and overview maps;Nucleotide metabolism	ko01100//Metabolic pathways;ko00240//Pyrimidine metabolism	K17828;K17828	-	-	-
LGG_RS05375	--	1.28137	0.43416	Transcription	12	27.5	2.02	4.91	1.28137	0.00317417	0.00475174	yes	21	18	1.78	2.405	0.43416	0.371562	0.446473	no	Phage-related protein [Lactobacillus rhamnosus GG] [Lactobacillus rhamnosus]	-	-	-	-	-	-	-
LGG_RS13040	--	-2.24088	-0.715673	Transcription	41	8.5	10.21	2.16	-2.24088	3.02228e-08	5.95994e-08	yes	39	14.5	4.82	2.935	-0.715673	0.043132	0.0624632	no	transcriptional regulator, DeoR family [Lactobacillus rhamnosus ATCC 21052] [Lactobacillus rhamnosus]	-	-	-	-	-	-	-
LGG_RS02820	metF	2.22923	0.807355	Transcription	78	345.5	17.29	81.07	2.22923	2.42432e-54	1.19134e-53	yes	146.84	161.75	16.24	28.42	0.807355	1.67257e-08	4.25568e-08	no	Methylenetetrahydrofolate reductase [Lactobacillus rhamnosus GG] [Lactobacillus rhamnosus]	Metabolism;Metabolism;Metabolism;Metabolism;Metabolism	Global and overview maps;Global and overview maps;Global and overview maps;Energy metabolism;Metabolism of cofactors and vitamins	ko01100//Metabolic pathways;ko01120//Microbial metabolism in diverse environments;ko01200//Carbon metabolism;ko00720//Carbon fixation pathways in prokaryotes;ko00670//One carbon pool by folate	K00297;K00297;K00297;K00297;K00297	GO:0005622//intracellular;GO:0005623//cell;GO:0044424//intracellular part;GO:0005737//cytoplasm;GO:0044464//cell part;GO:0044444//cytoplasmic part	GO:0003824//catalytic activity	GO:0006807//nitrogen compound metabolic process;GO:0044272//sulfur compound biosynthetic process;GO:0000096//sulfur amino acid metabolic process;GO:0044763//single-organism cellular process;GO:0006082//organic acid metabolic process;GO:0046394//carboxylic acid biosynthetic process;GO:0006790//sulfur compound metabolic process;GO:0008152//metabolic process;GO:0044281//small molecule metabolic proc…
LGG_RS10070	--	-1.21592	0.273778	Transcription	631	260	58.56	25.21	-1.21592	1.40995e-43	6.03291e-43	yes	1330	1010.5	62.88	76.02	0.273778	3.21126e-07	7.62373e-07	no	Conserved protein [Lactobacillus rhamnosus GG] [Lactobacillus rhamnosus]	-	-	-	-	-	-	-
LGG_RS02625	--	2.13029	-0.536716	Transcription	4	16.5	1.23	5.385	2.13029	0.00239967	0.00362789	yes	18	7.805	2.72	1.875	-0.536716	0.288974	0.356598	no	Conserved protein [Lactobacillus rhamnosus GG] [Lactobacillus rhamnosus]	-	-	-	-	-	-	-
LGG_RS08765	--	-1.03438	-0.823866	Transcription	142	66	143.11	69.87	-1.03438	5.84663e-09	1.19766e-08	yes	904	327	403.92	228.185	-0.823866	1.40867e-26	6.99895e-26	no	Conserved protein [Lactobacillus rhamnosus GG] [Lactobacillus rhamnosus]	-	-	-	-	-	-	-
LGG_RS06410	rpsT	2.43982	0.422719	Transcription	624	3232	473.51	2569.14	2.43982	0	0	yes	4017	3371.5	1400.86	1877.79	0.422719	1.15775e-36	6.90027e-36	no	Ribosomal protein S20 [Lactobacillus rhamnosus HN001] [Lactobacillus rhamnosus]	Genetic Information Processing	Translation	ko03010//Ribosome	K02968	GO:0044464//cell part;GO:0030529//intracellular ribonucleoprotein complex;GO:0044424//intracellular part;GO:0005622//intracellular;GO:1990904//ribonucleoprotein complex;GO:0005623//cell;GO:0032991//macromolecular complex	GO:1901363//heterocyclic compound binding;GO:0005488//binding;GO:0005198//structural molecule activity;GO:0003676//nucleic acid binding;GO:0003723//RNA binding;GO:0097159//organic cyclic compound binding	GO:0071704//organic substance metabolic process;GO:0008152//metabolic process;GO:0010467//gene expression;GO:0043170//macromolecule metabolic process
LGG_RS09460	--	-1.91658	0.64174	Transcription	33	8	11.76	3.115	-1.91658	9.67137e-06	1.68681e-05	yes	11	10.5	1.91	2.98	0.64174	0.421385	0.49687	no	Conserved protein [Lactobacillus rhamnosus GG] [Lactobacillus rhamnosus]	-	-	-	-	-	-	-
LGG_RS14890	--	2.53049	0.192719	Transcription	10	55.5	10.57	61.07	2.53049	2.77323e-11	6.10911e-11	yes	131	93.5	60.98	69.695	0.192719	0.29164	0.359732	no	Alpha-galactosidase [Lactobacillus casei LOCK919] [Lactobacillus casei]	-	-	-	-	-	-	-
LGG_RS12520	--	-1.18572	0.743397	Transcription	54	23	13.66	6.005	-1.18572	9.28949e-05	0.000153263	yes	60.61	64.275	7.61	12.74	0.743397	0.00114439	0.00205482	no	ABC transporter, permease protein [Lactobacillus rhamnosus GG] [Lactobacillus rhamnosus]	Environmental Information Processing	Membrane transport	ko02010//ABC transporters	K09694	-	-	-
LGG_RS08265	yodB	-1.38724	-0.258352	Transcription	2458	896	1229	469.84	-1.38724	2.64285e-179	3.24103e-178	yes	783	417.5	187.03	156.365	-0.258352	0.00089902	0.00163797	no	Predicted transcriptional regulator [Lactobacillus rhamnosus HN001] [Lactobacillus rhamnosus]	-	-	-	-	-	-	-
LGG_RS02480	--	1.47042	0.465014	Transcription	28	73.5	18.43	51.07	1.47042	5.45299e-08	1.06387e-07	yes	207	181	63.55	87.72	0.465014	0.000257241	0.000494439	no	Predicted transcriptional regulator [Lactobacillus rhamnosus HN001] [Lactobacillus rhamnosus]	-	-	-	-	-	GO:0001071//nucleic acid binding transcription factor activity	GO:0010468//regulation of gene expression;GO:0019222//regulation of metabolic process;GO:0065007//biological regulation;GO:1901576//organic substance biosynthetic process;GO:0071704//organic substance metabolic process;GO:0009059//macromolecule biosynthetic process;GO:0043170//macromolecule metabolic process;GO:0034645//cellular macromolecule biosynthetic process;GO:0044249//cellular biosynthetic…
LGG_RS06525	rnz	-1.42121	0.447849	Transcription	5926	2102	1194.46	446.01	-1.42121	0	0	yes	4851	4177	489.43	667.585	0.447849	7.99511e-48	5.64232e-47	no	Metal-dependent hydrolase of the beta-lactamase superfamily III [Lactobacillus rhamnosus HN001] [Lactobacillus rhamnosus]	-	-	-	-	-	-	-
LGG_RS13950	ybhA	1.25129	0.767444	Transcription	355	802	87.4	208.06	1.25129	5.05977e-55	2.50436e-54	yes	1935	2044	236.76	403.025	0.767444	1.71325e-74	1.69355e-73	no	Hydrolase of the HAD superfamily [Lactobacillus rhamnosus GG] [Lactobacillus rhamnosus]	-	-	-	-	-	GO:0003824//catalytic activity	-
LGG_RS05055	map	-1.47415	-0.108318	Transcription	2750	945.5	645	232.165	-1.47415	4.19355e-218	6.09507e-217	yes	16584	9673.5	1936.79	1796.7	-0.108318	3.86334e-06	8.48321e-06	no	methionine aminopeptidase, type I [Lactobacillus rhamnosus LMS2-1] [Lactobacillus rhamnosus]	-	-	-	-	-	-	-
LGG_RS01445	lepB	1.34898	0.101583	Transcription	497	1203	160.28	408.285	1.34898	1.08536e-88	7.28969e-88	yes	1230	827	194.79	209	0.101583	0.0838984	0.115152	no	signal peptidase I [Lactobacillus rhamnosus LMS2-1] [Lactobacillus rhamnosus]	Cellular Processes;Genetic Information Processing	Cellular community - prokaryotes;Folding, sorting and degradation	ko02024//Quorum sensing;ko03060//Protein export	K03100;K03100	-	-	-
LGG_RS11240	--	1.22765	-0.436346	Transcription	79	174	13.88	32.505	1.22765	4.14038e-13	9.50177e-13	yes	175	81.5	15.46	11.425	-0.436346	0.0081616	0.0133072	no	ABC transporter [Lactobacillus rhamnosus]	-	-	-	-	-	-	-
LGG_RS10150	mmaA2	1.0535	0.157025	Transcription	1559	3071	255.22	529.725	1.0535	1.66341e-148	1.79192e-147	yes	8813	6209.5	726.57	810.115	0.157025	2.47149e-09	6.62099e-09	no	cyclopropane-fatty-acyl-phospholipid synthase [Lactobacillus rhamnosus]	-	-	-	-	-	GO:0008757//S-adenosylmethionine-dependent methyltransferase activity;GO:0008168//methyltransferase activity;GO:0003824//catalytic activity;GO:0016741//transferase activity, transferring one-carbon groups;GO:0016740//transferase activity	GO:0044238//primary metabolic process;GO:0044710//single-organism metabolic process;GO:0071704//organic substance metabolic process;GO:0044699//single-organism process;GO:0006629//lipid metabolic process;GO:0008152//metabolic process
LGG_RS03155	--	1.08054	0.144726	Transcription	513	1023	158.32	334.82	1.08054	2.18839e-54	1.07926e-53	yes	1077	753	163.57	180.83	0.144726	0.0142242	0.022394	no	phosphatase [Lactobacillus rhamnosus]	-	-	-	-	-	GO:0003824//catalytic activity	-
LGG_RS10470	--	-1.40765	-0.223329	Transcription	1952	695	412.8	155.595	-1.40765	6.37089e-151	6.97244e-150	yes	2516	1351	265.91	227.775	-0.223329	3.77627e-07	8.93518e-07	no	prenyltransferase [Lactobacillus rhamnosus]	Metabolism;Metabolism;Metabolism	Global and overview maps;Global and overview maps;Metabolism of cofactors and vitamins	ko01100//Metabolic pathways;ko01110//Biosynthesis of secondary metabolites;ko00130//Ubiquinone and other terpenoid-quinone biosynthesis	K02548;K02548;K02548	-	-	-
LGG_RS00320	yhcA	2.11408	-0.214661	Transcription	45	183	6.35	27.49	2.11408	9.85419e-28	3.26926e-27	yes	287	154.5	20.47	17.64	-0.214661	0.0743478	0.103344	no	Transporter, major facilitator superfamily MFS_1 [Lactobacillus rhamnosus GG] [Lactobacillus rhamnosus]	-	-	-	-	GO:0044425//membrane part;GO:0016020//membrane;GO:0031224//intrinsic component of membrane	-	GO:0044699//single-organism process;GO:0044763//single-organism cellular process;GO:0009987//cellular process
LGG_RS03005	--	2.74807	0.454212	Transcription	7	45.5	1.65	11.085	2.74807	3.09224e-10	6.62588e-10	yes	174	150.5	20.39	27.935	0.454212	0.00103368	0.00186905	no	DNA/RNA endonuclease [Lactobacillus rhamnosus]	-	-	-	-	-	-	-
LGG_RS04585	ywpJ	1.44929	-0.254357	Transcription	561	1449.5	121.42	331.565	1.44929	9.94127e-117	8.53396e-116	yes	2558	1344	276.48	231.79	-0.254357	6.79568e-09	1.77637e-08	no	Hydrolase of the HAD superfamily [Lactobacillus rhamnosus GG] [Lactobacillus rhamnosus]	-	-	-	-	GO:0044425//membrane part;GO:0031224//intrinsic component of membrane;GO:0016020//membrane	GO:0003824//catalytic activity	-
LGG_RS10490	--	-1.18046	0.301347	Transcription	175	72.5	26.62	11.745	-1.18046	3.56718e-13	8.21379e-13	yes	46	35.5	3.53	4.35	0.301347	0.34042	0.412546	no	ABC transporter permease [Lactobacillus rhamnosus]	-	-	-	-	-	-	-
LGG_RS01390	--	-1.77005	0.561785	Transcription	7733	2145.5	1875.11	549.78	-1.77005	0	0	yes	1405	1308	169.42	250.08	0.561785	2.38412e-30	1.269e-29	no	ABC-type Mn2+/Zn2+ transport system, permease component [Lactobacillus rhamnosus HN001] [Lactobacillus rhamnosus]	-	-	-	-	GO:0016020//membrane;GO:0044425//membrane part;GO:0031224//intrinsic component of membrane	GO:0005215//transporter activity;GO:0015405//P-P-bond-hydrolysis-driven transmembrane transporter activity;GO:0022857//transmembrane transporter activity;GO:0015399//primary active transmembrane transporter activity;GO:0022804//active transmembrane transporter activity	GO:0051179//localization;GO:0044763//single-organism cellular process;GO:0044699//single-organism process;GO:0051234//establishment of localization;GO:0009987//cellular process
LGG_RS02835	TM_0288	-1.22648	-0.244851	Transcription	2211	901	240.08	102.6	-1.22648	2.58671e-133	2.50201e-132	yes	3561	1885	196.48	165.81	-0.244851	1.70421e-10	4.85915e-10	no	ABC transporter, ATP-binding and permease protein [Lactobacillus rhamnosus GG] [Lactobacillus rhamnosus]	Environmental Information Processing	Membrane transport	ko02010//ABC transporters	K18892	GO:0031224//intrinsic component of membrane;GO:0044425//membrane part;GO:0016020//membrane	GO:0015405//P-P-bond-hydrolysis-driven transmembrane transporter activity;GO:1901363//heterocyclic compound binding;GO:0005488//binding;GO:0001882//nucleoside binding;GO:0036094//small molecule binding;GO:0016462//pyrophosphatase activity;GO:0016818//hydrolase activity, acting on acid anhydrides, in phosphorus-containing anhydrides;GO:0032549//ribonucleoside binding;GO:0015399//primary active tra…	GO:0051234//establishment of localization;GO:0044699//single-organism process;GO:0009987//cellular process;GO:0044763//single-organism cellular process;GO:0051179//localization
LGG_RS02430	--	1.20358	-0.377629	Transcription	184	398.5	82.99	191.135	1.20358	3.49198e-27	1.14196e-26	yes	1159	561	251.63	193.68	-0.377629	2.93048e-09	7.82842e-09	no	dihydroneopterin aldolase [Lactobacillus rhamnosus]	-	-	-	-	-	-	-
LGG_RS10425	--	1.24465	0.19463	Transcription	326	731	79.95	189.45	1.24465	6.2856e-50	2.87297e-49	yes	391	279.5	47.67	54.555	0.19463	0.0556349	0.0790366	no	alpha/beta hydrolase [Lactobacillus rhamnosus]	-	-	-	-	-	-	-
LGG_RS11070	hepT	2.14546	0.770785	Transcription	882	3702.5	174.51	772.09	2.14546	0	0	yes	1458.95	1570.72	144.57	246.665	0.770785	3.78309e-62	3.21336e-61	no	polyprenyl synthetase [Lactobacillus rhamnosus LMS2-1] [Lactobacillus rhamnosus]	Metabolism;Metabolism	Global and overview maps;Metabolism of terpenoids and polyketides	ko01110//Biosynthesis of secondary metabolites;ko00900//Terpenoid backbone biosynthesis	K00805;K00805	-	-	-
LGG_RS11840	rpsQ	2.14351	0.905547	Transcription	236	992	172.98	764.285	2.14351	7.73839e-140	7.70194e-139	yes	1292	1510.5	436.86	818.35	0.905547	3.26518e-72	3.1401e-71	no	30S ribosomal protein S17 [Lactobacillus rhamnosus]	Genetic Information Processing	Translation	ko03010//Ribosome	K02961	GO:0030529//intracellular ribonucleoprotein complex;GO:0032991//macromolecular complex;GO:0044424//intracellular part;GO:0044464//cell part;GO:0005622//intracellular;GO:1990904//ribonucleoprotein complex;GO:0005623//cell	GO:0005488//binding;GO:1901363//heterocyclic compound binding;GO:0097159//organic cyclic compound binding;GO:0003676//nucleic acid binding;GO:0003723//RNA binding;GO:0005198//structural molecule activity	GO:0008152//metabolic process;GO:0043170//macromolecule metabolic process;GO:0071704//organic substance metabolic process;GO:0010467//gene expression
LGG_RS12890	malL	1.38562	0.361554	Transcription	471	1166.5	54.15	141.485	1.38562	1.05854e-89	7.14449e-89	yes	3420	2758.5	199.59	256.435	0.361554	3.64741e-24	1.69913e-23	no	Alpha,alpha-phosphotrehalase (GH13) [Lactobacillus rhamnosus GG] [Lactobacillus rhamnosus]	Metabolism;Metabolism;Metabolism	Global and overview maps;Carbohydrate metabolism;Carbohydrate metabolism	ko01100//Metabolic pathways;ko00500//Starch and sucrose metabolism;ko00052//Galactose metabolism	K01182;K01182;K01182	-	-	-
LGG_RS04890	gatC	1.39767	0.384784	Transcription	116	292.5	75.58	199.135	1.39767	2.75648e-25	8.64388e-25	yes	1850	1509.5	562.79	734.815	0.384784	5.20032e-17	1.94378e-16	no	Aspartyl/glutamyl-tRNA(Asn/Gln) amidotransferase subunit C [Lactobacillus rhamnosus GG] [Lactobacillus rhamnosus]	Metabolism;Genetic Information Processing	Global and overview maps;Translation	ko01100//Metabolic pathways;ko00970//Aminoacyl-tRNA biosynthesis	K02435;K02435	-	-	-
LGG_RS01655	gatB	2.32366	0.465047	Transcription	44	209	28.38	142.07	2.32366	5.91493e-35	2.23498e-34	yes	626.33	534.5	188.82	260.64	0.465047	1.55077e-09	4.20203e-09	no	PTS system, galactitol-specific enzyme II, B component [Lactobacillus rhamnosus HN001] [Lactobacillus rhamnosus]	Metabolism;Environmental Information Processing;Metabolism	Global and overview maps;Membrane transport;Carbohydrate metabolism	ko01100//Metabolic pathways;ko02060//Phosphotransferase system (PTS);ko00052//Galactose metabolism	K02774;K02774;K02774	-	-	-
LGG_RS10495	--	1.43223	0.357622	Transcription	104	267.5	50.82	137.145	1.43223	3.56886e-24	1.09294e-23	yes	106.86	86	24.99	32.02	0.357622	0.0507455	0.072783	no	Transcriptional regulator, GntR family [Lactobacillus rhamnosus GG] [Lactobacillus rhamnosus]	-	-	-	-	-	GO:0001071//nucleic acid binding transcription factor activity	GO:0010468//regulation of gene expression;GO:0065007//biological regulation;GO:0008152//metabolic process;GO:0043170//macromolecule metabolic process;GO:0044249//cellular biosynthetic process;GO:0009059//macromolecule biosynthetic process;GO:0044260//cellular macromolecule metabolic process;GO:0071704//organic substance metabolic process;GO:0009058//biosynthetic process;GO:1901576//organic substa…
LGG_RS00075	rpsR	1.63925	0.647234	Transcription	28	83	22.86	71.21	1.63925	4.2927e-10	9.16244e-10	yes	31777	31213	11823.2	18517	0.647234	4.99481e-220	1.09847e-218	no	30S ribosomal protein S18 [Lactobacillus paracasei ATCC 334] [Lactobacillus paracasei]	Genetic Information Processing	Translation	ko03010//Ribosome	K02963	GO:0044424//intracellular part;GO:0044464//cell part;GO:1990904//ribonucleoprotein complex;GO:0032991//macromolecular complex;GO:0030529//intracellular ribonucleoprotein complex;GO:0005623//cell;GO:0005622//intracellular	GO:0005488//binding;GO:0005198//structural molecule activity;GO:0003723//RNA binding;GO:0003676//nucleic acid binding;GO:0097159//organic cyclic compound binding;GO:1901363//heterocyclic compound binding	GO:0008152//metabolic process;GO:0010467//gene expression;GO:0043170//macromolecule metabolic process;GO:0071704//organic substance metabolic process
LGG_RS11795	rplO	1.87902	0.960176	Transcription	707	2470.5	310.22	1141.07	1.87902	2.63947e-268	4.67782e-267	yes	7720	9381.5	1633.54	3178.13	0.960176	2.22944e-308	6.3888e-307	no	ribosomal protein L15 [Lactobacillus rhamnosus LMS2-1] [Lactobacillus rhamnosus]	Genetic Information Processing	Translation	ko03010//Ribosome	K02876	-	-	-
LGG_RS05930	desR	1.02167	-0.35864	Transcription	118	224	37.49	76.115	1.02167	1.14829e-12	2.6026e-12	yes	332	161.5	51.84	40.43	-0.35864	0.00162857	0.00286616	no	two-component response regulator [Lactobacillus rhamnosus GG] [Lactobacillus rhamnosus]	Environmental Information Processing	Signal transduction	ko02020//Two-component system	K07693	-	-	-
LGG_RS00375	opuCD	1.89578	-0.249182	Transcription	657	2312	191.75	713.545	1.89578	2.30361e-256	3.85855e-255	yes	2224	1178	320.28	269.475	-0.249182	1.22768e-07	2.97687e-07	no	amino acid ABC transporter permease [Lactobacillus rhamnosus]	Environmental Information Processing	Membrane transport	ko02010//ABC transporters	K05846	GO:0016020//membrane;GO:0031224//intrinsic component of membrane;GO:0044425//membrane part	-	GO:0051234//establishment of localization;GO:0051179//localization
LGG_RS07845	plsC	1.02698	0.717637	Transcription	250	484.5	74.31	151.425	1.02698	1.26896e-25	4.02056e-25	yes	682	702	99.94	164.35	0.717637	2.80496e-25	1.35565e-24	no	1-acyl-sn-glycerol-3-phosphate acyltransferase [Lactobacillus rhamnosus HN001] [Lactobacillus rhamnosus]	Metabolism;Metabolism;Metabolism;Metabolism	Global and overview maps;Global and overview maps;Lipid metabolism;Lipid metabolism	ko01100//Metabolic pathways;ko01110//Biosynthesis of secondary metabolites;ko00561//Glycerolipid metabolism;ko00564//Glycerophospholipid metabolism	K00655;K00655;K00655;K00655	-	GO:0016740//transferase activity;GO:0003824//catalytic activity	-
LGG_RS13310	nrnA	2.43958	-0.232418	Transcription	93	481	19.29	104.645	2.43958	5.63821e-82	3.57694e-81	yes	2049	1095.5	212.51	180.89	-0.232418	1.55874e-06	3.53207e-06	no	Exopolyphosphatase-related protein [Lactobacillus rhamnosus HN001] [Lactobacillus rhamnosus]	Metabolism;Metabolism;Metabolism	Global and overview maps;Global and overview maps;Energy metabolism	ko01100//Metabolic pathways;ko01120//Microbial metabolism in diverse environments;ko00920//Sulfur metabolism	K06881;K06881;K06881	-	-	-
LGG_RS04310	ftsX	-1.08722	0.444976	Transcription	7142	3193	1556.29	732.495	-1.08722	6.15331e-274	1.12688e-272	yes	2138.16	1830.82	232.61	316.65	0.444976	4.64857e-26	2.28958e-25	no	Cell division protein [Lactobacillus rhamnosus HN001] [Lactobacillus rhamnosus]	Environmental Information Processing	Membrane transport	ko02010//ABC transporters	K09811	GO:0031224//intrinsic component of membrane;GO:0044425//membrane part;GO:0016020//membrane	-	GO:0044699//single-organism process;GO:0044763//single-organism cellular process;GO:0009987//cellular process
LGG_RS03310	lctO	1.81861	0.629825	Transcription	121	404	21.15	74.605	1.81861	4.63449e-49	2.10777e-48	yes	460	447	40.42	62.545	0.629825	8.23377e-14	2.73207e-13	no	L-lactate oxidase [Lactobacillus rhamnosus]	-	-	-	-	-	-	-
LGG_RS11250	ycbN	1.05757	0.06001	Transcription	134	266	29.6	61.61	1.05757	1.09809e-15	2.68847e-15	yes	361	236	39.79	41.48	0.06001	0.601471	0.675792	no	ABC-type multidrug transport system, ATPase component [Lactobacillus rhamnosus HN001] [Lactobacillus rhamnosus]	-	-	-	-	-	-	-
LGG_RS10805	folT	-3.74135	-0.912337	Transcription	3675	262.5	1370.16	102.45	-3.74135	0	0	yes	4175	1395.5	758.37	402.94	-0.912337	2.34112e-116	3.19315e-115	no	folate transporter FolT [Lactobacillus rhamnosus ATCC 8530] [Lactobacillus rhamnosus]	-	-	-	-	-	-	-
LGG_RS04850	dinB	2.94856	0.357829	Transcription	42	309	6.21	47.94	2.94856	2.59983e-65	1.44278e-64	yes	102	82.44	7.62	9.765	0.357829	0.0566349	0.0802564	no	ImpB/MucB/SamB family protein [Lactobacillus rhamnosus GG] [Lactobacillus rhamnosus]	-	-	-	-	-	-	-
LGG_RS03490	--	1.06527	0.622853	Transcription	716	1428	301.84	631.62	1.06527	4.17644e-72	2.47256e-71	yes	561	545.5	114.36	176.105	0.622853	2.00303e-16	7.32292e-16	no	Transcriptional regulator [Lactobacillus rhamnosus HN001] [Lactobacillus rhamnosus]	-	-	-	-	GO:0044464//cell part;GO:0005623//cell	-	GO:0050789//regulation of biological process;GO:0060255//regulation of macromolecule metabolic process;GO:0010468//regulation of gene expression;GO:0065007//biological regulation;GO:0019222//regulation of metabolic process
LGG_RS02645	--	1.40337	-0.118337	Transcription	176	441	67.98	179.82	1.40337	2.50739e-37	9.85378e-37	yes	1108	636	208.06	191.675	-0.118337	0.0473488	0.0681179	no	membrane protein [Lactobacillus rhamnosus]	-	-	-	-	-	-	-
LGG_RS02325	--	1.57654	0.0783943	Transcription	98	279.5	23.76	70.865	1.57654	8.39097e-29	2.83867e-28	yes	225	152	27.13	28.645	0.0783943	0.528229	0.604512	no	membrane protein [Lactobacillus casei]	-	-	-	-	-	-	-
LGG_RS06960	--	-1.54865	-0.117695	Transcription	51	16.5	8.63	2.95	-1.54865	1.62883e-06	2.98692e-06	yes	51	29.5	4.34	4	-0.117695	0.700303	0.770959	no	membrane protein, toxin regulator-like protein [Lactobacillus rhamnosus R0011] [Lactobacillus rhamnosus]	-	-	-	-	-	-	-
LGG_RS02950	cah	1.10032	-0.635713	Transcription	170	342	51.24	109.86	1.10032	1.09411e-20	3.08893e-20	yes	245	98.5	36.38	23.415	-0.635713	5.58913e-06	1.21598e-05	no	carbonic anhydrase [Lactobacillus rhamnosus GG] [Lactobacillus rhamnosus]	Metabolism	Energy metabolism	ko00910//Nitrogen metabolism	K01674	-	-	-
LGG_RS09960	efp	-1.54483	-0.29457	Transcription	7002	2276.5	2402.29	823.35	-1.54483	0	0	yes	7667	3951.5	1287.52	1049.73	-0.29457	2.99041e-23	1.36835e-22	no	elongation factor P [Lactobacillus rhamnosus]	-	-	-	-	-	-	-
LGG_RS10475	hepT	1.12756	-0.847693	Transcription	294	609	58.71	128.275	1.12756	1.75054e-36	6.77288e-36	yes	380	134.5	37.99	21.11	-0.847693	7.65021e-13	2.43314e-12	no	octaprenyl-diphosphate synthase [Lactobacillus rhamnosus]	Metabolism;Metabolism	Global and overview maps;Metabolism of terpenoids and polyketides	ko01110//Biosynthesis of secondary metabolites;ko00900//Terpenoid backbone biosynthesis	K00805;K00805	-	-	-
LGG_RS04555	--	1.08582	-0.124552	Transcription	4711	9534.5	693.75	1472.54	1.08582	0	0	yes	18826	10844	1399.87	1284.09	-0.124552	4.46565e-08	1.1084e-07	no	ABC transporter, sugar transporter periplasmic component [Lactobacillus rhamnosus GG] [Lactobacillus rhamnosus]	-	-	-	-	-	-	-
LGG_RS02955	LSEI_0651	1.2954	-0.214503	Transcription	141	328.5	83.44	204.8	1.2954	1.79779e-25	5.66994e-25	yes	900	496.5	250.91	216.245	-0.214503	0.00351954	0.00598258	no	Conserved protein [Lactobacillus rhamnosus GG] [Lactobacillus rhamnosus]	-	-	-	-	-	-	-
LGG_RS10055	--	-2.07124	0.322151	Transcription	153	35	27.19	6.47	-2.07124	7.18044e-25	2.23382e-24	yes	145	114	12.95	16.19	0.322151	0.0436322	0.0631232	no	Conserved protein [Lactobacillus rhamnosus GG] [Lactobacillus rhamnosus]	-	-	-	-	-	-	-
LGG_RS07255	--	-2.08272	0.415286	Transcription	1376	312	688	162.415	-2.08272	3.12372e-200	4.16546e-199	yes	3104	2586	741.45	988.77	0.415286	2.92867e-29	1.52173e-28	no	Uncharacterised protein [[Ruminococcus] torques]	-	-	-	-	-	-	-
LGG_RS06790	--	1.36482	0.744853	Transcription	1185	2897	260.86	671.83	1.36482	1.70587e-222	2.53299e-221	yes	8300	8719	911.87	1528.12	0.744853	8.39641e-186	1.57752e-184	no	Galactose mutarotase related enzyme [Lactobacillus rhamnosus HN001] [Lactobacillus rhamnosus]	-	-	-	-	-	GO:0003824//catalytic activity;GO:0005488//binding	GO:0008152//metabolic process;GO:0044238//primary metabolic process
LGG_RS13445	--	1.12633	0.185729	Transcription	936	1942.5	129	281.61	1.12633	1.0096e-102	7.70384e-102	yes	977	700.5	68.09	77.445	0.185729	0.00306006	0.00523607	no	Conserved protein [Lactobacillus rhamnosus GG] [Lactobacillus rhamnosus]	-	-	-	-	-	-	-
LGG_RS15245	--	-2.32169	-0.81059	Transcription	29	5.5	30.17	6.035	-2.32169	2.11193e-06	3.84458e-06	yes	186	67	85.39	48.685	-0.81059	1.31475e-06	2.99114e-06	no	bacteriocin [Lactobacillus rhamnosus]	-	-	-	-	-	-	-
LGG_RS12925	--	-1.41629	-0.391977	Transcription	31	11	30.76	11.525	-1.41629	0.000540132	0.000852726	yes	99	47	43.65	33.265	-0.391977	0.0684799	0.0957031	no	Conserved protein [Lactobacillus rhamnosus GG] [Lactobacillus rhamnosus]	-	-	-	-	-	-	-
LGG_RS04095	ytzG	-1.01852	0.0993369	Transcription	4076	1911	1109.29	547.57	-1.01852	8.14046e-162	9.51567e-161	yes	5100	3460	687	735.97	0.0993369	0.00123883	0.00221181	no	Pseudouridine synthase A [Lactobacillus rhamnosus GG] [Lactobacillus rhamnosus]	-	-	-	-	-	GO:0003676//nucleic acid binding;GO:0003824//catalytic activity;GO:0097159//organic cyclic compound binding;GO:1901363//heterocyclic compound binding;GO:0016853//isomerase activity;GO:0016866//intramolecular transferase activity;GO:0005488//binding	GO:0071704//organic substance metabolic process;GO:0044237//cellular metabolic process;GO:0046483//heterocycle metabolic process;GO:0009987//cellular process;GO:0090304//nucleic acid metabolic process;GO:0008152//metabolic process;GO:0044238//primary metabolic process;GO:0034641//cellular nitrogen compound metabolic process;GO:1901360//organic cyclic compound metabolic process;GO:0016070//RNA met…
LGG_RS10985	cobO	1.61446	-0.299268	Transcription	71	205.5	25.58	78.325	1.61446	3.95605e-22	1.14998e-21	yes	518	266	91.12	74.05	-0.299268	0.00139103	0.00246955	no	Cob(I)alamin adenosyltransferase family enzyme [Lactobacillus rhamnosus HN001] [Lactobacillus rhamnosus]	-	-	-	-	-	-	-
LGG_RS08025	fmt	1.00299	-0.158101	Transcription	566	1074.5	114.44	229.355	1.00299	1.08603e-50	5.014e-50	yes	2033	1147	205.74	184.385	-0.158101	0.00109854	0.00198003	no	Methionyl-tRNA formyltransferase [Lactobacillus rhamnosus GG] [Lactobacillus rhamnosus]	Genetic Information Processing;Metabolism	Translation;Metabolism of cofactors and vitamins	ko00970//Aminoacyl-tRNA biosynthesis;ko00670//One carbon pool by folate	K00604;K00604	-	-	-
LGG_RS08465	mutM	1.17056	0.349099	Transcription	411	879.5	93.67	210.85	1.17056	5.18979e-54	2.52325e-53	yes	814	652	92.47	117.785	0.349099	1.85971e-07	4.47119e-07	no	DNA-formamidopyrimidine glycosylase [Lactobacillus rhamnosus]	Genetic Information Processing	Replication and repair	ko03410//Base excision repair	K10563	-	-	-
LGG_RS06765	topA	1.28964	-0.0521486	Transcription	1329	3094	123.34	301.525	1.28964	6.81778e-213	9.70386e-212	yes	5529	3371	261.4	252.12	-0.0521486	0.124958	0.166984	no	DNA topoisomerase I [Lactobacillus rhamnosus HN001] [Lactobacillus rhamnosus]	-	-	-	-	-	-	-
LGG_RS12740	gatC	-1.27265	-0.456817	Transcription	105	41	14.75	6.105	-1.27265	3.15841e-09	6.53324e-09	yes	97	44.5	6.89	5.02	-0.456817	0.0392174	0.0572324	no	PTS system, galactitol-specific IIC subunit [Lactobacillus rhamnosus HN001] [Lactobacillus rhamnosus]	Metabolism;Environmental Information Processing;Metabolism	Global and overview maps;Membrane transport;Carbohydrate metabolism	ko01100//Metabolic pathways;ko02060//Phosphotransferase system (PTS);ko00052//Galactose metabolism	K02775;K02775;K02775	GO:0031224//intrinsic component of membrane;GO:0016020//membrane;GO:0044425//membrane part	GO:0022892//substrate-specific transporter activity;GO:1901476//carbohydrate transporter activity;GO:0015144//carbohydrate transmembrane transporter activity;GO:0022857//transmembrane transporter activity;GO:0022891//substrate-specific transmembrane transporter activity;GO:0005215//transporter activity	GO:0051179//localization;GO:0071702//organic substance transport;GO:0051234//establishment of localization;GO:0044765//single-organism transport;GO:0044699//single-organism process;GO:0006810//transport;GO:1902578//single-organism localization;GO:0008643//carbohydrate transport
LGG_RS09250	citN	-2.98769	0.481869	Transcription	171	20.5	24.51	3.09	-2.98769	9.2372e-43	3.89181e-42	yes	12	10.5	0.87	1.215	0.481869	0.421385	0.49687	no	citrate transporter [Lactobacillus rhamnosus]	-	-	-	-	GO:0016020//membrane;GO:0044425//membrane part;GO:0031224//intrinsic component of membrane	-	GO:0006842//tricarboxylic acid transport;GO:0044765//single-organism transport;GO:0051234//establishment of localization;GO:0006811//ion transport;GO:0006820//anion transport;GO:0044699//single-organism process;GO:0009987//cellular process;GO:0051179//localization;GO:0015711//organic anion transport;GO:0046942//carboxylic acid transport;GO:0006810//transport;GO:0015849//organic acid transport;GO:…
LGG_RS01480	trxA	-1.33723	-0.775008	Transcription	145	53.5	87.41	34.595	-1.33723	2.52923e-13	5.878e-13	yes	2481	899.5	703.44	411.08	-0.775008	1.42097e-58	1.14201e-57	no	Thiol-disulfide isomerase and thioredoxin [Lactobacillus rhamnosus HN001] [Lactobacillus rhamnosus]	Organismal Systems	Immune system	ko04621//NOD-like receptor signaling pathway	K03671	-	GO:0003824//catalytic activity;GO:0016667//oxidoreductase activity, acting on a sulfur group of donors;GO:0016491//oxidoreductase activity;GO:0015036//disulfide oxidoreductase activity	GO:0042592//homeostatic process;GO:0008152//metabolic process;GO:0044699//single-organism process;GO:0065007//biological regulation;GO:0009987//cellular process;GO:0019725//cellular homeostasis;GO:0065008//regulation of biological quality;GO:0044710//single-organism metabolic process;GO:0044763//single-organism cellular process
LGG_RS06340	pdhD	2.25731	0.679789	Transcription	1911	8655.5	263.38	1259.22	2.25731	0	0	yes	15807	15900	1101.71	1764.84	0.679789	3.96258e-201	7.97294e-200	no	dihydrolipoyl dehydrogenase [Lactobacillus rhamnosus]	Metabolism;Metabolism;Metabolism;Metabolism;Metabolism;Metabolism;Metabolism;Metabolism;Metabolism;Metabolism;Metabolism;Metabolism	Global and overview maps;Global and overview maps;Global and overview maps;Global and overview maps;Global and overview maps;Carbohydrate metabolism;Carbohydrate metabolism;Amino acid metabolism;Carbohydrate metabolism;Carbohydrate metabolism;Carbohydrate metabolism;Amino acid metabolism	ko01100//Metabolic pathways;ko01110//Biosynthesis of secondary metabolites;ko01120//Microbial metabolism in diverse environments;ko01130//Biosynthesis of antibiotics;ko01200//Carbon metabolism;ko00010//Glycolysis / Gluconeogenesis;ko00620//Pyruvate metabolism;ko00260//Glycine, serine and threonine metabolism;ko00640//Propanoate metabolism;ko00630//Glyoxylate and dicarboxylate metabolism;ko00020//…	K00382;K00382;K00382;K00382;K00382;K00382;K00382;K00382;K00382;K00382;K00382;K00382	-	GO:0016651//oxidoreductase activity, acting on NAD(P)H;GO:0097159//organic cyclic compound binding;GO:0043167//ion binding;GO:0016722//oxidoreductase activity, oxidizing metal ions;GO:0043169//cation binding;GO:0046872//metal ion binding;GO:0016723//oxidoreductase activity, oxidizing metal ions, NAD or NADP as acceptor;GO:0046914//transition metal ion binding;GO:0005488//binding;GO:1901363//heter…	GO:0065008//regulation of biological quality;GO:0042221//response to chemical;GO:0019725//cellular homeostasis;GO:0044699//single-organism process;GO:0009987//cellular process;GO:0098754//detoxification;GO:0061687//detoxification of inorganic compound;GO:0008152//metabolic process;GO:0042592//homeostatic process;GO:0044710//single-organism metabolic process;GO:0044763//single-organism cellular pr…
LGG_RS13045	sgbH	-1.73974	-0.110976	Transcription	23	6.5	6.93	2.075	-1.73974	0.000668643	0.00104719	yes	35	20.5	5.2	4.815	-0.110976	0.827235	0.885944	no	3-hexulose-6-phosphate synthase related protein [Lactobacillus rhamnosus HN001] [Lactobacillus rhamnosus]	Metabolism;Metabolism;Metabolism;Metabolism	Global and overview maps;Global and overview maps;Carbohydrate metabolism;Carbohydrate metabolism	ko01100//Metabolic pathways;ko01120//Microbial metabolism in diverse environments;ko00040//Pentose and glucuronate interconversions;ko00053//Ascorbate and aldarate metabolism	K03078;K03078;K03078;K03078	-	-	-
LGG_RS10565	cas1	1.08833	0.734005	Transcription	46	93	9.82	20.88	1.08833	1.84667e-06	3.37512e-06	yes	64	67	6.83	11.36	0.734005	0.000859747	0.00157159	no	subtype II CRISPR-associated endonuclease Cas1 [Lactobacillus rhamnosus]	-	-	-	-	-	-	-
LGG_RS14035	--	1.02742	0.0457267	Transcription	80	154	31.66	64.535	1.02742	2.81115e-09	5.8237e-09	yes	198	128	38.04	39.265	0.0457267	0.806903	0.870488	no	Integral membrane protein [Lactobacillus rhamnosus GG] [Lactobacillus rhamnosus]	-	-	-	-	-	-	-
LGG_RS09200	pycB	-1.28032	0.06283	Transcription	385	150	53.06	21.845	-1.28032	6.47446e-30	2.23434e-29	yes	187	123	13.03	13.61	0.06283	0.672734	0.744363	no	oxaloacetate decarboxylase [Lactobacillus rhamnosus HN001] [Lactobacillus rhamnosus]	Metabolism;Metabolism	Global and overview maps;Carbohydrate metabolism	ko01100//Metabolic pathways;ko00620//Pyruvate metabolism	K01571;K01571	-	-	-
LGG_RS00775	hssR	1.10493	0.00487562	Transcription	63	129.5	18.06	38.845	1.10493	9.07834e-09	1.84182e-08	yes	313	200	44.31	44.46	0.00487562	0.929556	0.972042	no	DNA-binding response regulator, OmpR family (Rec-wHTH domains) [Lactobacillus rhamnosus HN001] [Lactobacillus rhamnosus]	-	-	-	-	-	-	-
LGG_RS03755	--	1.56506	0.406061	Transcription	193	539.5	49.99	147.915	1.56506	2.54778e-52	1.19842e-51	yes	400	333	51.39	68.095	0.406061	1.41189e-05	2.98921e-05	no	Biotin operon repressor [Lactobacillus rhamnosus GG] [Lactobacillus rhamnosus]	Metabolism;Metabolism	Global and overview maps;Metabolism of cofactors and vitamins	ko01100//Metabolic pathways;ko00780//Biotin metabolism	K03524;K03524	-	-	-
LGG_RS04755	--	-2.09541	-0.0621265	Transcription	33	7.5	20.47	4.79	-2.09541	2.42636e-06	4.39657e-06	yes	20.81	12.52	6.05	5.795	-0.0621265	1	1	no	Conserved protein [Lactobacillus rhamnosus GG] [Lactobacillus rhamnosus]	-	-	-	-	-	-	-
LGG_RS11330	proB	-1.46251	0.517591	Transcription	147	51	33.98	12.33	-1.46251	3.90656e-15	9.44659e-15	yes	170	152.5	19.58	28.03	0.517591	0.000237104	0.000457283	no	Glutamate 5-kinase [Lactobacillus rhamnosus GG] [Lactobacillus rhamnosus]	Metabolism;Metabolism;Metabolism;Metabolism;Metabolism	Global and overview maps;Global and overview maps;Global and overview maps;Amino acid metabolism;Biosynthesis of other secondary metabolites	ko01100//Metabolic pathways;ko01130//Biosynthesis of antibiotics;ko01230//Biosynthesis of amino acids;ko00330//Arginine and proline metabolism;ko00332//Carbapenem biosynthesis	K00931;K00931;K00931;K00931;K00931	-	-	-
LGG_RS01000	--	-2.53435	0.310165	Transcription	99	16.5	27.17	4.69	-2.53435	4.15484e-21	1.18519e-20	yes	49	38.5	6.65	8.245	0.310165	0.266207	0.330806	no	Conserved protein [Lactobacillus rhamnosus GG] [Lactobacillus rhamnosus]	-	-	-	-	-	-	-
LGG_RS11595	--	1.66267	0.5953	Transcription	99	297	20.87	66.075	1.66267	1.36734e-32	4.96181e-32	yes	374	352.5	39.4	59.525	0.5953	2.67418e-10	7.57151e-10	no	ABC transporter, metal ion transporter periplasmic component/surface adhesin [Lactobacillus rhamnosus GG] [Lactobacillus rhamnosus]	-	-	-	-	-	-	-
LGG_RS09615	spsK	1.70838	-0.170559	Transcription	4029	12525	924.81	3022.21	1.70838	0	0	yes	30392	16944	3476.36	3088.74	-0.170559	4.04787e-16	1.4629e-15	no	dTDP-4-dehydrorhamnose reductase [Lactobacillus rhamnosus HN001] [Lactobacillus rhamnosus]	Metabolism;Metabolism;Metabolism	Global and overview maps;Biosynthesis of other secondary metabolites;Metabolism of terpenoids and polyketides	ko01130//Biosynthesis of antibiotics;ko00521//Streptomycin biosynthesis;ko00523//Polyketide sugar unit biosynthesis	K00067;K00067;K00067	-	-	-
LGG_RS08610	--	1.10192	0.824763	Transcription	64	129.5	32	68.685	1.10192	1.08625e-08	2.18924e-08	yes	68	76.5	16.24	28.765	0.824763	6.06926e-05	0.000123253	no	Conserved protein [Lactobacillus rhamnosus GG] [Lactobacillus rhamnosus]	-	-	-	-	-	-	-
LGG_RS02915	--	1.20772	0.471641	Transcription	3285	7193.5	288.28	665.845	1.20772	0	0	yes	6723	5863	300.8	417.115	0.471641	3.33903e-64	2.89689e-63	no	Conserved protein [Lactobacillus rhamnosus GG] [Lactobacillus rhamnosus]	-	-	-	-	-	-	-
LGG_RS06845	bceS	1.47687	0.452821	Transcription	92	239.5	18.54	51.605	1.47687	1.54152e-22	4.52895e-22	yes	205	175.5	20.68	28.305	0.452821	0.000448167	0.000843136	no	Signal transduction histidine kinase [Lactobacillus rhamnosus HN001] [Lactobacillus rhamnosus]	-	-	-	-	-	-	-
LGG_RS00860	tauA	2.58619	-0.138976	Transcription	5	29	0.98	5.885	2.58619	4.30955e-06	7.67725e-06	yes	15	8.5	1.47	1.335	-0.138976	0.932491	0.973676	no	aliphatic sulfonates family ABC transporter, periplsmic ligand-binding protein [Lactobacillus rhamnosus HN001] [Lactobacillus rhamnosus]	Environmental Information Processing;Metabolism	Membrane transport;Energy metabolism	ko02010//ABC transporters;ko00920//Sulfur metabolism	K15551;K15551	-	-	-
LGG_RS00090	cydB	-1.54829	-0.754537	Transcription	44	14	8.35	2.855	-1.54829	8.26741e-06	1.44653e-05	yes	81	30.5	7.71	4.57	-0.754537	0.00259949	0.00448586	no	Cytochrome d ubiquinol oxidase subunit II [Lactobacillus rhamnosus GG] [Lactobacillus rhamnosus]	-	-	-	-	-	-	-
LGG_RS10420	M6_Spy0233	1.09341	0.244903	Transcription	274	555	75.2	160.46	1.09341	4.75151e-32	1.71291e-31	yes	1671	1244	226.93	268.915	0.244903	5.08645e-07	1.19357e-06	no	TIGR00266 family protein [Lactobacillus rhamnosus]	-	-	-	-	-	-	-
LGG_RS00285	por	1.6294	0.112309	Transcription	63	186.5	7.46	23.08	1.6294	1.19797e-20	3.36828e-20	yes	181	123	10.87	11.75	0.112309	0.483254	0.559589	no	Mannitol dehydrogenase domain protein [Lactobacillus rhamnosus GG] [Lactobacillus rhamnosus]	Metabolism;Metabolism	Global and overview maps;Carbohydrate metabolism	ko01100//Metabolic pathways;ko00040//Pentose and glucuronate interconversions	K00040;K00040	-	-	-
LGG_RS01380	--	1.03796	0.502832	Transcription	329	645	184.53	378.9	1.03796	6.65331e-34	2.46648e-33	yes	2234	1993.5	593.08	840.39	0.502832	9.51159e-35	5.39583e-34	no	Conserved protein [Lactobacillus rhamnosus GG] [Lactobacillus rhamnosus]	-	-	-	-	-	-	-
LGG_RS14585	--	1.44654	0.385774	Transcription	7	18	7.05	19.215	1.44654	0.0162939	0.0231195	yes	53.22	43.53	23.78	31.07	0.385774	0.156333	0.204857	no	Conserved protein [Lactobacillus rhamnosus GG] [Lactobacillus rhamnosus]	-	-	-	-	-	-	-
LGG_RS08815	--	2.23898	0.803351	Transcription	166	742.5	21.12	99.7	2.23898	1.92787e-112	1.59035e-111	yes	408	450.5	26.29	45.88	0.803351	7.30779e-21	3.07144e-20	no	transcriptional regulator [Lactobacillus rhamnosus]	-	-	-	-	-	-	-
LGG_RS06225	--	1.08108	0.571908	Transcription	549	1102	160.23	338.985	1.08108	1.71517e-58	8.82315e-58	yes	4407	4129	634.65	943.4	0.571908	2.57656e-74	2.52931e-73	no	5-bromo-4-chloroindolyl phosphate hydrolysis protein [Lactobacillus rhamnosus HN001] [Lactobacillus rhamnosus]	-	-	-	-	-	-	-
LGG_RS03340	--	-1.25857	-0.063756	Transcription	48	19.5	30.96	12.94	-1.25857	7.9414e-05	0.000131654	yes	122	74.5	36.78	35.19	-0.063756	0.805961	0.870389	no	Conserved protein [Lactobacillus rhamnosus GG] [Lactobacillus rhamnosus]	-	-	-	-	-	-	-
LGG_RS13800	--	-1.31079	0.296595	Transcription	248	94.5	51.6	20.8	-1.31079	8.38239e-21	2.37631e-20	yes	825	638.5	85.83	105.42	0.296595	9.12571e-06	1.95541e-05	no	PEP phosphonomutase-like protein [Lactobacillus rhamnosus GG] [Lactobacillus rhamnosus]	-	-	-	-	-	-	-
LGG_RS00245	--	-2.05952	0.853283	Transcription	170	39	46.27	11.1	-2.05952	2.94578e-27	9.65638e-27	yes	84.28	95.2	11.35	20.505	0.853283	8.28107e-06	1.77846e-05	no	Branched-chain amino acid transport protein azlC [Lactobacillus rhamnosus GG] [Lactobacillus rhamnosus]	-	-	-	-	-	-	-
LGG_RS08445	dnaI	-1.03072	0.420614	Transcription	1079	503	223.06	109.18	-1.03072	9.5214e-53	4.50953e-52	yes	565	478	58.42	78.195	0.420614	6.92109e-08	1.70001e-07	no	Helicase loader DnaI [Lactobacillus rhamnosus LRHMDP2] [Lactobacillus rhamnosus]	-	-	-	-	-	GO:1901363//heterocyclic compound binding;GO:0097159//organic cyclic compound binding;GO:0001883//purine nucleoside binding;GO:0097367//carbohydrate derivative binding;GO:0005488//binding;GO:0001882//nucleoside binding;GO:0036094//small molecule binding;GO:0032550//purine ribonucleoside binding;GO:0032549//ribonucleoside binding	-
LGG_RS12570	ycsE	1.93527	0.0478769	Transcription	285	1033	67.83	259.415	1.93527	1.12854e-127	1.0403e-126	yes	1520	986	180.04	186.115	0.0478769	0.38368	0.458509	no	Hydrolase of the HAD superfamily [Lactobacillus rhamnosus GG] [Lactobacillus rhamnosus]	-	-	-	-	-	-	-
LGG_RS06725	LSEI_1394	2.17652	0.978855	Transcription	14	60.5	11.15	50.405	2.17652	2.4554e-10	5.27776e-10	yes	111.43	137.31	40.55	79.92	0.978855	9.20487e-10	2.53536e-09	no	Conserved domain protein [Lactobacillus rhamnosus GG] [Lactobacillus rhamnosus]	-	-	-	-	-	-	-
LGG_RS08895	--	2.6643	0.788227	Transcription	13	79	5.41	34.295	2.6643	4.52885e-16	1.1218e-15	yes	84	92	16.92	29.22	0.788227	3.23537e-05	6.7047e-05	no	Acetyltransferase, GNAT family protein [Lactobacillus rhamnosus HN001] [Lactobacillus rhamnosus]	-	-	-	-	-	-	-
LGG_RS11690	HI_1721	1.05489	0.0455408	Transcription	170	341.375	40.16	83.435	1.05489	8.97287e-20	2.44528e-19	yes	58.33	38.76	6.86	7.08	0.0455408	0.934829	0.975159	no	transposase [Lactobacillus rhamnosus]	-	-	-	-	-	-	-
LGG_RS09220	citD	1.28303	0.62849	Transcription	17	39.5	10.75	26.16	1.28303	0.000412887	0.000657508	yes	25	24	7.4	11.44	0.62849	0.0841795	0.115482	no	citrate lyase subunit gamma [Lactobacillus rhamnosus HN001] [Lactobacillus rhamnosus]	Environmental Information Processing	Signal transduction	ko02020//Two-component system	K01646	-	-	-
LGG_RS09375	pglK	1.4736	0.809003	Transcription	22	58.5	2.58	7.165	1.4736	2.04262e-06	3.72086e-06	yes	21	23	1.25	2.19	0.809003	0.0368818	0.0542987	no	ABC-type transport protein [Lactobacillus rhamnosus HN001] [Lactobacillus rhamnosus]	-	-	-	-	-	-	-
LGG_RS08055	--	2.46633	0.51235	Transcription	19	99.5	12.13	67.035	2.46633	7.93008e-19	2.1088e-18	yes	75	67	22.41	31.965	0.51235	0.0180828	0.0280332	no	Conserved protein [Lactobacillus rhamnosus GG] [Lactobacillus rhamnosus]	-	-	-	-	-	-	-
LGG_RS09540	--	1.12939	-0.724001	Transcription	418	866	175.07	382.995	1.12939	2.75367e-50	1.26706e-49	yes	2147	815.5	434.99	263.35	-0.724001	2.88719e-45	1.96426e-44	no	Conserved protein [Lactobacillus rhamnosus GG] [Lactobacillus rhamnosus]	-	-	-	-	-	-	-
LGG_RS06385	coaD	1.86048	0.83067	Transcription	99	343	38.01	138.025	1.86048	6.43178e-43	2.71399e-42	yes	661.18	731.795	123.46	219.575	0.83067	4.61916e-33	2.53473e-32	no	Phosphopantetheine adenylyltransferase [Lactobacillus rhamnosus HN001] [Lactobacillus rhamnosus]	Metabolism;Metabolism	Global and overview maps;Metabolism of cofactors and vitamins	ko01100//Metabolic pathways;ko00770//Pantothenate and CoA biosynthesis	K00954;K00954	GO:0005623//cell;GO:0005622//intracellular;GO:0044464//cell part;GO:0044424//intracellular part	GO:1901363//heterocyclic compound binding;GO:0016740//transferase activity;GO:0003824//catalytic activity;GO:0016772//transferase activity, transferring phosphorus-containing groups;GO:0001883//purine nucleoside binding;GO:0032549//ribonucleoside binding;GO:0036094//small molecule binding;GO:0097367//carbohydrate derivative binding;GO:0016779//nucleotidyltransferase activity;GO:0005488//binding;G…	GO:0009987//cellular process;GO:0051188//cofactor biosynthetic process;GO:0051186//cofactor metabolic process;GO:0009108//coenzyme biosynthetic process;GO:0044249//cellular biosynthetic process;GO:0009058//biosynthetic process;GO:0006732//coenzyme metabolic process;GO:0008152//metabolic process;GO:0044237//cellular metabolic process
LGG_RS08940	fmtA	1.15746	0.807739	Transcription	1094	2323.5	176.85	394.49	1.15746	3.95985e-140	3.95553e-139	yes	527	585.5	42.92	75.13	0.807739	1.44162e-26	7.15012e-26	no	Beta-lactamase class C related penicillin binding protein [Lactobacillus rhamnosus GG] [Lactobacillus rhamnosus]	-	-	-	-	-	-	-
LGG_RS04135	MM_0082	-2.81367	0.164792	Transcription	109	14.5	78.99	11.235	-2.81367	5.09563e-26	1.62198e-25	yes	229	162.5	76.65	85.925	0.164792	0.19953	0.255099	no	ACT domain-containing protein [Lactobacillus rhamnosus GG] [Lactobacillus rhamnosus]	-	-	-	-	-	GO:0036094//small molecule binding;GO:0043168//anion binding;GO:0043167//ion binding;GO:0031406//carboxylic acid binding;GO:0005488//binding;GO:0043177//organic acid binding	-
LGG_RS00755	yhcA	1.02961	0.832976	Transcription	222	429	30.86	63	1.02961	4.63729e-23	1.37715e-22	yes	42	47.5	2.95	5.255	0.832976	0.00209115	0.0036441	no	MFS transporter, partial [Lactobacillus rhamnosus]	-	-	-	-	-	-	-
LGG_RS12440	PSPA7_5587	1.98565	-0.543693	Transcription	63	237	24.63	97.545	1.98565	8.49249e-33	3.09812e-32	yes	323	140	61.34	42.08	-0.543693	7.05045e-06	1.52339e-05	no	Phosphinothricin N-acetyltransferase [Lactobacillus rhamnosus GG] [Lactobacillus rhamnosus]	Metabolism;Metabolism	Global and overview maps;Metabolism of other amino acids	ko01130//Biosynthesis of antibiotics;ko00440//Phosphonate and phosphinate metabolism	K03823;K03823	-	GO:0016740//transferase activity;GO:0003824//catalytic activity	-
LGG_RS03210	--	1.0132	-0.184625	Transcription	1209	2313.5	280.51	566.175	1.0132	2.018e-110	1.64007e-109	yes	3348	1849.5	386.94	340.46	-0.184625	2.21831e-06	4.96712e-06	no	Conserved protein [Lactobacillus rhamnosus GG] [Lactobacillus rhamnosus]	-	-	-	-	-	-	-
LGG_RS11570	--	-1.94165	0.572384	Transcription	153	38	88.91	23.145	-1.94165	4.62121e-23	1.37386e-22	yes	28	26.5	7.68	11.42	0.572384	0.120797	0.161728	no	transcriptional regulator, ArsR family [Lactobacillus rhamnosus ATCC 21052] [Lactobacillus rhamnosus]	-	-	-	-	-	-	-
LGG_RS05705	--	-1.19018	0.283854	Transcription	1100	457	695.59	304.84	-1.19018	2.91489e-68	1.67165e-67	yes	894.67	677.5	264.92	322.525	0.283854	2.10458e-05	4.41619e-05	no	Conserved protein [Lactobacillus rhamnosus GG] [Lactobacillus rhamnosus]	-	-	-	-	-	-	-
LGG_RS10000	gmuC	1.47201	0.389567	Transcription	10	26	1.35	3.745	1.47201	0.00141357	0.00216811	yes	22	18	1.5	1.965	0.389567	0.434168	0.509192	no	PTS cellobiose transporter subunit IIC [Lactobacillus rhamnosus]	Environmental Information Processing;Metabolism	Membrane transport;Carbohydrate metabolism	ko02060//Phosphotransferase system (PTS);ko00500//Starch and sucrose metabolism	K02761;K02761	-	-	-
LGG_RS06860	--	1.38341	0.170708	Transcription	160	393	78.18	203.96	1.38341	7.23674e-33	2.64705e-32	yes	175	124.5	40.92	46.06	0.170708	0.247863	0.310047	no	Acetyltransferase, GNAT family protein [Lactobacillus rhamnosus HN001] [Lactobacillus rhamnosus]	-	-	-	-	-	GO:0003824//catalytic activity	-
LGG_RS04600	tsaE	-1.48816	-5.40008e-05	Transcription	2174	732	904.67	322.485	-1.48816	1.05112e-181	1.31247e-180	yes	1990	1241.5	400.75	400.735	-5.40008e-05	0.915246	0.959554	no	Predicted ATPase or kinase [Lactobacillus rhamnosus HN001] [Lactobacillus rhamnosus]	-	-	-	-	-	-	GO:0006396//RNA processing;GO:0044238//primary metabolic process;GO:0009451//RNA modification;GO:0044237//cellular metabolic process;GO:0016070//RNA metabolic process;GO:0009987//cellular process;GO:0034641//cellular nitrogen compound metabolic process;GO:0006399//tRNA metabolic process;GO:0046483//heterocycle metabolic process;GO:0034470//ncRNA processing;GO:0006807//nitrogen compound metabolic …
LGG_RS03475	--	-1.2222	0.470578	Transcription	1670	678.5	615.52	263.83	-1.2222	5.57178e-104	4.32364e-103	yes	1726	1520	310.14	429.75	0.470578	2.07791e-25	1.0077e-24	no	Acetyltransferase [Lactobacillus rhamnosus LOCK908] [Lactobacillus rhamnosus]	-	-	-	-	-	-	-
LGG_RS12700	lpdB	-1.23761	0.804476	Transcription	24	9.5	8.1	3.435	-1.23761	0.0102046	0.0147382	yes	13	14	2.15	3.755	0.804476	0.161229	0.210399	no	polyprenyl P-hydroxybenzoate and phenylacrylic acid decarboxylase [Lactobacillus rhamnosus LMS2-1] [Lactobacillus rhamnosus]	Metabolism;Metabolism;Metabolism;Metabolism;Metabolism;Metabolism	Global and overview maps;Global and overview maps;Global and overview maps;Global and overview maps;Metabolism of cofactors and vitamins;Xenobiotics biodegradation and metabolism	ko01100//Metabolic pathways;ko01110//Biosynthesis of secondary metabolites;ko01120//Microbial metabolism in diverse environments;ko01220//Degradation of aromatic compounds;ko00130//Ubiquinone and other terpenoid-quinone biosynthesis;ko00627//Aminobenzoate degradation	K03186;K03186;K03186;K03186;K03186;K03186	-	-	-
LGG_RS03760	pepV	1.29497	-0.435786	Transcription	798	1858	109.98	269.86	1.29497	1.28687e-122	1.15524e-121	yes	4937	2307.5	344.1	254.39	-0.435786	2.62916e-35	1.52534e-34	no	Dipeptidase [Lactobacillus rhamnosus GG] [Lactobacillus rhamnosus]	Metabolism;Metabolism;Metabolism;Metabolism	Global and overview maps;Global and overview maps;Global and overview maps;Amino acid metabolism	ko01100//Metabolic pathways;ko01120//Microbial metabolism in diverse environments;ko01230//Biosynthesis of amino acids;ko00300//Lysine biosynthesis	K01439;K01439;K01439;K01439	-	-	-
LGG_RS00930	--	-1.23089	-0.136559	Transcription	1611	648.5	315.84	134.565	-1.23089	3.97044e-102	3.01293e-101	yes	1151	659	113.05	102.84	-0.136559	0.0290967	0.0434232	no	Predicted membrane protein [Lactobacillus rhamnosus HN001] [Lactobacillus rhamnosus]	-	-	-	-	-	-	-
LGG_RS12320	lacD2	1.08467	0.0908149	Transcription	28879	58106	5593.7	11863.6	1.08467	0	0	yes	60111.2	40140.3	5835.4	6214.53	0.0908149	2.96011e-06	6.53527e-06	no	tagatose-bisphosphate aldolase [Lactobacillus rhamnosus]	Metabolism;Cellular Processes;Metabolism	Global and overview maps;Cellular community - prokaryotes;Carbohydrate metabolism	ko01100//Metabolic pathways;ko02024//Quorum sensing;ko00052//Galactose metabolism	K01635;K01635;K01635	-	-	-
LGG_RS10960	--	1.383	-0.617854	Transcription	95	235.5	33.67	87.815	1.383	2.45079e-20	6.8279e-20	yes	155	63.5	26.84	17.49	-0.617854	0.000585393	0.00109189	no	Predicted acetyltransferase [Lactobacillus rhamnosus HN001] [Lactobacillus rhamnosus]	-	-	-	-	-	-	-
LGG_RS05390	1	11.2348	0.401363	Transcription	0	6.5	0.001	2.41	11.2348	0.0102898	0.0148535	yes	3	2.5	0.53	0.7	0.401363	0.93647	0.975676	no	Phage-related terminase, small subunit [Lactobacillus rhamnosus GG] [Lactobacillus rhamnosus]	-	-	-	-	-	-	-
LGG_RS13285	sorB	1.79842	0.364295	Transcription	25	82	9.95	34.61	1.79842	4.21876e-11	9.23421e-11	yes	149	120	28.79	37.06	0.364295	0.0174652	0.0271649	no	Phosphotransferase system, mannose/fructose/N-acetylgalactosamine-specific [Lactobacillus rhamnosus HN001] [Lactobacillus rhamnosus]	Metabolism;Environmental Information Processing;Metabolism;Metabolism	Global and overview maps;Membrane transport;Carbohydrate metabolism;Carbohydrate metabolism	ko01100//Metabolic pathways;ko02060//Phosphotransferase system (PTS);ko00051//Fructose and mannose metabolism;ko00520//Amino sugar and nucleotide sugar metabolism	K02794;K02794;K02794;K02794	-	GO:0022892//substrate-specific transporter activity;GO:0005215//transporter activity;GO:0022857//transmembrane transporter activity;GO:0022891//substrate-specific transmembrane transporter activity;GO:0015144//carbohydrate transmembrane transporter activity;GO:1901476//carbohydrate transporter activity;GO:0003824//catalytic activity	GO:0051234//establishment of localization;GO:0044699//single-organism process;GO:0008643//carbohydrate transport;GO:0051179//localization;GO:0071702//organic substance transport;GO:0044765//single-organism transport;GO:1902578//single-organism localization;GO:0006810//transport
LGG_RS00900	--	-1.85786	-0.250407	Transcription	74	19.5	7.34	2.025	-1.85786	4.75221e-11	1.03688e-10	yes	18	9.5	0.91	0.765	-0.250407	0.751759	0.816516	no	Conserved protein [Lactobacillus rhamnosus GG] [Lactobacillus rhamnosus]	-	-	-	-	-	-	-
LGG_RS03305	drgA	2.63572	0.220517	Transcription	57	338.5	16.71	103.85	2.63572	6.55647e-64	3.59494e-63	yes	669	494.5	96.76	112.74	0.220517	0.00248932	0.00430885	no	NAD(P)H-dependent quinone reductase [Lactobacillus rhamnosus]	-	-	-	-	-	-	GO:0044710//single-organism metabolic process;GO:0044699//single-organism process;GO:0008152//metabolic process
LGG_RS13725	HI_1721	1.05489	0.304153	Transcription	170	341.375	40.16	83.435	1.05489	8.97287e-20	2.44528e-19	yes	29.17	22.49	3.43	4.235	0.304153	0.486991	0.562996	no	transposase [Lactobacillus rhamnosus]	-	-	-	-	-	-	-
LGG_RS01485	--	-1.27021	0.0535991	Transcription	777	305.5	193.5	80.225	-1.27021	9.10575e-57	4.60654e-56	yes	504	330.5	62.35	64.71	0.0535991	0.531428	0.607928	no	membrane protein [Lactobacillus rhamnosus]	-	-	-	-	-	-	-
LGG_RS05115	--	1.45224	-0.0263062	Transcription	279	726.5	83.7	229.03	1.45224	1.51485e-62	8.15941e-62	yes	234	145.5	34.59	33.965	-0.0263062	0.884756	0.935645	no	Conserved protein [Lactobacillus rhamnosus GG] [Lactobacillus rhamnosus]	-	-	-	-	-	-	-
LGG_RS10065	--	-1.33581	0.530747	Transcription	245	91	58.75	23.275	-1.33581	3.34734e-21	9.55836e-21	yes	100	90.5	11.93	17.235	0.530747	0.00367104	0.00622891	no	Conserved protein [Lactobacillus rhamnosus GG] [Lactobacillus rhamnosus]	-	-	-	-	-	-	-
LGG_RS07655	--	1.311	-0.827819	Transcription	27	62.5	0.53	1.315	1.311	9.74215e-06	1.69808e-05	yes	70	24.5	0.71	0.4	-0.827819	0.00207146	0.003612	no	peptidase [Lactobacillus rhamnosus]	-	-	-	-	-	-	-
LGG_RS03355	--	1.27894	-0.118471	Transcription	206	471	83.04	201.505	1.27894	1.24354e-34	4.67305e-34	yes	621	362	121.39	111.82	-0.118471	0.17709	0.229199	no	Conserved protein [Lactobacillus rhamnosus GG] [Lactobacillus rhamnosus]	-	-	-	-	-	-	-
LGG_RS13075	--	12.7398	-2.8437	Transcription	0	8.5	0.001	6.84	12.7398	0.00135673	0.00208559	yes	6	0.5	2.01	0.28	-2.8437	0.0356845	0.0526179	no	Conserved protein [Lactobacillus rhamnosus GG] [Lactobacillus rhamnosus]	-	-	-	-	-	-	-
LGG_RS01595	agaS	1.24174	-0.189621	Transcription	1142	2548	186.95	442.105	1.24174	6.02716e-170	7.19852e-169	yes	14155	7748	1166.98	1023.25	-0.189621	3.19847e-15	1.12442e-14	no	tagatose-6-phosphate ketose [Lactobacillus rhamnosus]	-	-	-	-	-	GO:0003824//catalytic activity;GO:0005488//binding	-
LGG_RS09430	--	1.58742	0.838435	Transcription	24	68	13.7	41.17	1.58742	7.15601e-08	1.39021e-07	yes	24.33	27.43	6.56	11.73	0.838435	0.0253894	0.0383341	no	transposase [Lactobacillus rhamnosus]	-	-	-	-	-	-	-
LGG_RS05405	--	1.37056	-0.0833284	Transcription	9	22	1.75	4.525	1.37056	0.0101994	0.0147382	yes	10	6.1	0.98	0.925	-0.0833284	1	1	no	Phage-related Mu protein F like protein [Lactobacillus rhamnosus GG] [Lactobacillus rhamnosus]	-	-	-	-	-	-	-
LGG_RS10615	ydeD	-1.30263	0.757768	Transcription	709	272.5	149.45	60.585	-1.30263	3.29181e-54	1.61187e-53	yes	598	632.5	63	106.525	0.757768	3.43259e-25	1.65055e-24	no	peptide ABC transporter permease [Lactobacillus rhamnosus]	-	-	-	-	-	-	-
LGG_RS13315	MSMEG_2408	1.28734	0.0524891	Transcription	158	365.5	35.63	86.965	1.28734	1.57573e-27	5.20254e-27	yes	738	483	82.99	86.065	0.0524891	0.463575	0.540108	no	Oxidoreductase, aldo/keto reductase family [Lactobacillus rhamnosus GG] [Lactobacillus rhamnosus]	-	-	-	-	-	-	-
LGG_RS11075	--	4.76377	1.67688	Transcription	1	26	0.39	10.595	4.76377	2.60855e-08	5.17005e-08	yes	2	4	0.38	1.215	1.67688	0.208176	0.264819	no	Conserved protein [Lactobacillus rhamnosus GG] [Lactobacillus rhamnosus]	-	-	-	-	-	-	-
LGG_RS07125	nth	1.1421	0.137438	Transcription	619	1294	183.99	406.07	1.1421	1.61574e-73	9.69094e-73	yes	1784	1236.5	261.43	287.56	0.137438	0.00398512	0.00671763	no	Predicted EndoIII-related endonuclease [Lactobacillus rhamnosus HN001] [Lactobacillus rhamnosus]	Genetic Information Processing	Replication and repair	ko03410//Base excision repair	K10773	-	-	-
LGG_RS03365	--	1.62757	-0.856716	Transcription	39	113	38.7	119.58	1.62757	8.03176e-13	1.82643e-12	yes	906	312.5	399.46	220.585	-0.856716	3.84971e-29	1.99664e-28	no	Conserved protein [Lactobacillus rhamnosus GG] [Lactobacillus rhamnosus]	-	-	-	-	-	-	-
LGG_RS03120	--	1.22453	0.227952	Transcription	97	214.5	18.29	42.74	1.22453	8.1263e-16	1.99669e-15	yes	1811	1334.5	171.32	200.645	0.227952	1.24032e-06	2.82407e-06	no	serine hydrolase [Lactobacillus rhamnosus]	-	-	-	-	-	-	-
LGG_RS04680	yloB	1.36988	0.205399	Transcription	2201	5390.5	152.49	394.11	1.36988	0	0	yes	5988	4354	212.15	244.61	0.205399	4.18431e-12	1.28334e-11	no	Cation-transporting ATPase [Lactobacillus rhamnosus GG] [Lactobacillus rhamnosus]	-	-	-	-	-	-	-
LGG_RS04955	pepO	1.02507	-0.466697	Transcription	1233	2377.5	125.64	255.685	1.02507	3.3015e-115	2.78197e-114	yes	4688	2147	242.98	175.825	-0.466697	2.10492e-38	1.30102e-37	no	Neutral endopeptidase, endopeptidase O [Lactobacillus rhamnosus GG] [Lactobacillus rhamnosus]	-	-	-	-	-	-	-
LGG_RS10600	add	1.08228	-0.00839227	Transcription	108	216	20.49	43.385	1.08228	3.20259e-13	7.39286e-13	yes	444	279	42.24	41.995	-0.00839227	0.970183	0.999785	no	adenosine deaminase [Lactobacillus rhamnosus]	Metabolism;Metabolism	Global and overview maps;Nucleotide metabolism	ko01100//Metabolic pathways;ko00230//Purine metabolism	K01488;K01488	-	-	-
LGG_RS08165	speF	1.34076	0.24795	Transcription	364	868	33.64	85.205	1.34076	4.86865e-65	2.68558e-64	yes	1416	1055.5	66.66	79.16	0.24795	2.40043e-06	5.358e-06	no	Arginine/lysine/ornithine decarboxylase [Lactobacillus rhamnosus HN001] [Lactobacillus rhamnosus]	Metabolism;Metabolism;Metabolism;Metabolism;Metabolism	Global and overview maps;Global and overview maps;Global and overview maps;Amino acid metabolism;Metabolism of other amino acids	ko01100//Metabolic pathways;ko01110//Biosynthesis of secondary metabolites;ko01130//Biosynthesis of antibiotics;ko00330//Arginine and proline metabolism;ko00480//Glutathione metabolism	K01581;K01581;K01581;K01581;K01581	-	-	-
LGG_RS00995	--	-2.82426	-0.0391706	Transcription	119	15.5	29.18	4.12	-2.82426	2.90016e-28	9.7274e-28	yes	23	14	2.8	2.725	-0.0391706	1	1	no	Conserved protein [Lactobacillus rhamnosus GG] [Lactobacillus rhamnosus]	-	-	-	-	-	-	-
LGG_RS06545	rpmF	2.13273	0.954312	Transcription	253	1055	254.98	1118.2	2.13273	1.19363e-147	1.27584e-146	yes	1621	2000	724.28	1403.4	0.954312	7.66542e-112	9.88491e-111	no	Ribosomal protein L32 [Lactobacillus rhamnosus HN001] [Lactobacillus rhamnosus]	Genetic Information Processing	Translation	ko03010//Ribosome	K02911	GO:0005623//cell;GO:0030529//intracellular ribonucleoprotein complex;GO:0044464//cell part;GO:0044444//cytoplasmic part;GO:0005840//ribosome;GO:0043228//non-membrane-bounded organelle;GO:0043232//intracellular non-membrane-bounded organelle;GO:0043229//intracellular organelle;GO:0043226//organelle;GO:0032991//macromolecular complex;GO:0044391//ribosomal subunit;GO:0044422//organelle part;GO:00057…	-	GO:0071704//organic substance metabolic process;GO:0043170//macromolecule metabolic process;GO:0010467//gene expression;GO:0008152//metabolic process
LGG_RS10625	teaD	1.59951	-0.0634952	Transcription	422	1218.5	182.68	553.595	1.59951	6.75297e-115	5.67291e-114	yes	5731	3456	1197.48	1145.92	-0.0634952	0.0493078	0.0708284	no	universal stress protein UspA [Lactobacillus rhamnosus]	-	-	-	-	-	-	GO:0050896//response to stimulus
LGG_RS01405	yjbG	1.10581	-0.361019	Transcription	617	1257	66.33	142.755	1.10581	3.3502e-68	1.91729e-67	yes	2127	1045.5	116.2	90.475	-0.361019	1.85143e-13	6.07227e-13	no	oligoendopeptidase F [Lactobacillus rhamnosus HN001] [Lactobacillus rhamnosus]	-	-	-	-	-	-	-
LGG_RS06005	--	-1.24087	-0.98046	Transcription	612	245	268.53	113.62	-1.24087	7.69615e-44	3.3085e-43	yes	52	16.5	11	5.575	-0.98046	0.00305266	0.00522656	no	Conserved protein [Lactobacillus rhamnosus GG] [Lactobacillus rhamnosus]	-	-	-	-	-	-	-
LGG_RS04450	clpP	1.62817	-0.238169	Transcription	1704	4958.5	557.91	1724.62	1.62817	0	0	yes	26038	13723.5	4183.06	3546.49	-0.238169	4.62792e-29	2.39588e-28	no	ATP-dependent Clp protease proteolytic subunit [Lactobacillus rhamnosus HN001] [Lactobacillus rhamnosus]	Cellular Processes	Cell growth and death	ko04112//Cell cycle - Caulobacter	K01358	GO:0005622//intracellular;GO:0044424//intracellular part;GO:0005623//cell;GO:0044464//cell part	GO:0070011//peptidase activity, acting on L-amino acid peptides;GO:0016787//hydrolase activity;GO:0008233//peptidase activity;GO:0003824//catalytic activity	GO:0019538//protein metabolic process;GO:0044238//primary metabolic process;GO:0071704//organic substance metabolic process;GO:0008152//metabolic process;GO:0043170//macromolecule metabolic process
LGG_RS05535	--	-3.03271	0.366185	Transcription	445	51.5	441.58	53.96	-3.03271	6.59754e-109	5.2838e-108	yes	332	272	146.38	188.675	0.366185	0.000286232	0.000547567	no	Putative protein without homology [Lactobacillus rhamnosus GG] [Lactobacillus rhamnosus]	-	-	-	-	-	-	-
LGG_RS00830	lp_1373	-1.16858	0.0392505	Transcription	251	108	138.37	61.555	-1.16858	2.42832e-17	6.2342e-17	yes	145	92.5	37.89	38.935	0.0392505	0.896265	0.943848	no	Conserved protein [Lactobacillus rhamnosus GG] [Lactobacillus rhamnosus]	-	-	-	-	-	-	-
LGG_RS10935	--	1.34252	0.0292646	Transcription	34	81.5	1.53	3.88	1.34252	1.1657e-07	2.23929e-07	yes	53	34	1.22	1.245	0.0292646	1	1	no	cell surface protein [Lactobacillus rhamnosus]	-	-	-	-	-	-	-
LGG_RS02415	dhaM	2.18494	0.752098	Transcription	130	558	68.17	309.975	2.18494	2.78949e-83	1.80299e-82	yes	421	442	105.08	176.98	0.752098	4.47726e-18	1.73762e-17	no	Dihydroxyacetone kinase, phosphotransfer subunit [Lactobacillus rhamnosus GG] [Lactobacillus rhamnosus]	Metabolism;Metabolism	Global and overview maps;Lipid metabolism	ko01100//Metabolic pathways;ko00561//Glycerolipid metabolism	K05881;K05881	GO:0031224//intrinsic component of membrane;GO:0044425//membrane part;GO:0016020//membrane	GO:0016301//kinase activity;GO:0016772//transferase activity, transferring phosphorus-containing groups;GO:0003824//catalytic activity;GO:0016740//transferase activity	GO:0008152//metabolic process;GO:0009987//cellular process;GO:0006796//phosphate-containing compound metabolic process;GO:0006793//phosphorus metabolic process;GO:0044237//cellular metabolic process
LGG_RS05700	--	2.1871	0.474747	Transcription	5	22	5.66	25.775	2.1871	0.000358418	0.000573761	yes	66	57.5	32.54	45.22	0.474747	0.0454441	0.0656106	no	Conserved protein [Lactobacillus rhamnosus GG] [Lactobacillus rhamnosus]	-	-	-	-	-	-	-
LGG_RS04005	--	-1.51323	-0.087847	Transcription	1297	431	889.97	311.78	-1.51323	1.36594e-119	1.19119e-118	yes	6827	4045	2176.08	2047.53	-0.087847	0.00357037	0.00606535	no	Conserved cytosolic protein [Lactobacillus rhamnosus GG] [Lactobacillus rhamnosus]	-	-	-	-	-	-	-
LGG_RS08020	rsmB	1.78452	-0.459149	Transcription	396	1297.5	57.14	196.85	1.78452	1.61053e-141	1.63252e-140	yes	1971	905	143.68	104.515	-0.459149	4.47916e-19	1.79737e-18	no	tRNA and rRNA cytosine-C5-methytransferase (sun protein) [Lactobacillus rhamnosus GG] [Lactobacillus rhamnosus]	-	-	-	-	-	-	-
LGG_RS07900	rpsP	1.04661	0.506215	Transcription	498	975	349.14	721.21	1.04661	1.01389e-49	4.62651e-49	yes	7108	6404	2309.78	3280.62	0.506215	6.82197e-78	6.88752e-77	no	30S ribosomal protein S16 [Lactobacillus casei W56] [Lactobacillus casei]	Genetic Information Processing	Translation	ko03010//Ribosome	K02959	GO:1990904//ribonucleoprotein complex;GO:0044464//cell part;GO:0005622//intracellular;GO:0030529//intracellular ribonucleoprotein complex;GO:0005623//cell;GO:0044424//intracellular part;GO:0032991//macromolecular complex	-	GO:0043170//macromolecule metabolic process;GO:0071704//organic substance metabolic process;GO:0010467//gene expression;GO:0008152//metabolic process
LGG_RS09315	--	1.82029	0.509838	Transcription	159	534	29.81	105.275	1.82029	1.01293e-63	5.50992e-63	yes	206	184	19.38	27.595	0.509838	5.56517e-05	0.000113504	no	Transcriptional regulator, xre family protein [Lactobacillus rhamnosus HN001] [Lactobacillus rhamnosus]	-	-	-	-	-	-	-
LGG_RS03380	--	1.32389	0.213742	Transcription	345	814.5	70.42	176.29	1.32389	2.86903e-60	1.50405e-59	yes	1921	1409.5	196.19	227.52	0.213742	2.17674e-06	4.88169e-06	no	Auxin efflux carrier (AEC) family permease [Lactobacillus rhamnosus HN001] [Lactobacillus rhamnosus]	-	-	-	-	-	-	GO:0044699//single-organism process;GO:0044763//single-organism cellular process;GO:0009987//cellular process
LGG_RS01325	iolH	-1.2705	-0.190684	Transcription	14	5.5	3.1	1.285	-1.2705	0.0328238	0.0448145	yes	19	10.5	2.1	1.84	-0.190684	0.850946	0.906547	no	IolH [Lactobacillus rhamnosus GG] [Lactobacillus rhamnosus]	-	-	-	-	-	-	-
LGG_RS00890	--	-3.02302	0.778546	Transcription	1496	178	974.67	119.905	-3.02302	0	0	yes	219	238	66.62	114.28	0.778546	3.16612e-11	9.26964e-11	no	Conserved protein [Lactobacillus rhamnosus GG] [Lactobacillus rhamnosus]	-	-	-	-	-	-	-
LGG_RS08030	priA	1.23163	-0.437346	Transcription	720	1610.5	57.62	135.31	1.23163	1.81933e-100	1.35807e-99	yes	1792	835.5	73.21	54.065	-0.437346	3.07256e-16	1.11755e-15	no	Primosomal protein N' (replication factor Y) - superfamily II helicase [Lactobacillus rhamnosus HN001] [Lactobacillus rhamnosus]	Genetic Information Processing	Replication and repair	ko03440//Homologous recombination	K04066	-	-	-
LGG_RS04945	yidA	1.31649	-0.314002	Transcription	157	371.5	37.23	92.725	1.31649	5.94286e-29	2.01295e-28	yes	619	313	73.06	58.77	-0.314002	0.000220419	0.000425683	no	Hydrolase of the HAD superfamily [Lactobacillus rhamnosus GG] [Lactobacillus rhamnosus]	-	-	-	-	-	-	-
LGG_RS09010	melB	1.06051	-0.0900317	Transcription	244	485	32.92	68.66	1.06051	5.27514e-27	1.71896e-26	yes	759	446.5	51.82	48.685	-0.0900317	0.213268	0.270712	no	Melibiose permease II [Lactobacillus rhamnosus GG] [Lactobacillus rhamnosus]	-	-	-	-	-	-	-
LGG_RS01330	hexR	1.3295	0.486378	Transcription	111	264	25.48	64.035	1.3295	1.88079e-21	5.38742e-21	yes	161	142.5	18.42	25.805	0.486378	0.00070906	0.00130879	no	Transcriptional regulator [Lactobacillus rhamnosus HN001] [Lactobacillus rhamnosus]	-	-	-	-	-	-	-
LGG_RS11540	pma1	1.59899	-0.101654	Transcription	465	1341	33.1	100.27	1.59899	1.67362e-125	1.51232e-124	yes	214	125.5	7.79	7.26	-0.101654	0.475657	0.55237	no	cation-transporting ATPase [Lactobacillus rhamnosus]	-	-	-	-	-	-	-
LGG_RS11025	rpmG2	-2.74681	0.117093	Transcription	657	94.5	847.53	126.265	-2.74681	1.12993e-141	1.1496e-140	yes	201	138.5	110.53	119.875	0.117093	0.38984	0.465193	no	50S ribosomal protein L33 [Lactobacillus sp. HMSC077C11]	Genetic Information Processing	Translation	ko03010//Ribosome	K02913	-	-	-
LGG_RS08770	clpE	1.45589	0.2413	Transcription	2302	5985.5	200.38	549.695	1.45589	0	0	yes	25152	18435	1116.35	1319.59	0.2413	7.74947e-29	3.99006e-28	no	ATP-dependent clp protease ATP-binding subunit [Lactobacillus rhamnosus GG] [Lactobacillus rhamnosus]	-	-	-	-	-	-	-
LGG_RS01010	yybJ	-1.49298	0.393934	Transcription	94	31.5	27.19	9.66	-1.49298	1.95652e-10	4.21534e-10	yes	44.59	36.84	6.37	8.37	0.393934	0.200495	0.256103	no	Phosphotransferase system, mannose/fructose/N-acetylgalactosamine-specific [Lactobacillus rhamnosus HN001] [Lactobacillus rhamnosus]	-	-	-	-	-	-	-
LGG_RS04965	CPE0026	1.06271	0.541531	Transcription	181	360.5	40.12	83.805	1.06271	1.10342e-20	3.11202e-20	yes	686	634.5	75.87	110.43	0.541531	5.40829e-15	1.89424e-14	no	DegV family protein [Lactobacillus rhamnosus GG] [Lactobacillus rhamnosus]	-	-	-	-	-	-	-
LGG_RS10570	cas9	1.61525	-0.153425	Transcription	103	303	4.87	14.92	1.61525	6.22206e-32	2.23717e-31	yes	2091	1181.5	50.75	45.63	-0.153425	0.00122673	0.00219158	no	type II CRISPR RNA-guided endonuclease Cas9 [Lactobacillus rhamnosus]	-	-	-	-	-	-	-
LGG_RS02030	--	1.09073	0.0246053	Transcription	32	63.5	17.64	37.57	1.09073	6.42008e-05	0.000107014	yes	99	62.5	25.87	26.315	0.0246053	1	1	no	Conserved protein [Lactobacillus rhamnosus GG] [Lactobacillus rhamnosus]	-	-	-	-	-	-	-
LGG_RS13555	manY	1.37691	0.554706	Transcription	12902	31656.5	3070.78	7975.15	1.37691	0	0	yes	63374	58463	7506.34	11025.8	0.554706	2.1654e-181	3.98912e-180	no	mannose-specific PTS system component IIC [Lactobacillus rhamnosus HN001] [Lactobacillus rhamnosus]	Metabolism;Environmental Information Processing;Metabolism;Metabolism	Global and overview maps;Membrane transport;Carbohydrate metabolism;Carbohydrate metabolism	ko01100//Metabolic pathways;ko02060//Phosphotransferase system (PTS);ko00051//Fructose and mannose metabolism;ko00520//Amino sugar and nucleotide sugar metabolism	K02795;K02795;K02795;K02795	GO:0044425//membrane part;GO:0031224//intrinsic component of membrane;GO:0016020//membrane	-	-
LGG_RS08370	--	1.39645	-0.75892	Transcription	89	222.5	17.77	46.78	1.39645	1.15738e-19	3.14785e-19	yes	1703	629.5	170.28	100.625	-0.75892	2.39912e-40	1.53295e-39	no	glyoxalase [Lactobacillus rhamnosus]	-	-	-	-	-	-	-
LGG_RS12325	--	2.68535	0.118696	Transcription	1867	11367	409.6	2634.7	2.68535	0	0	yes	14858	10156.5	1627	1766.52	0.118696	4.16362e-07	9.80264e-07	no	Galactose mutarotase related enzyme [Lactobacillus rhamnosus HN001] [Lactobacillus rhamnosus]	-	-	-	-	-	GO:0003824//catalytic activity;GO:0005488//binding	GO:0044238//primary metabolic process;GO:0008152//metabolic process
LGG_RS00580	--	-3.14999	0.820742	Transcription	62	6.5	37.37	4.21	-3.14999	9.11354e-17	2.29889e-16	yes	40	44.5	11.34	20.03	0.820742	0.00279016	0.00479448	no	Transcriptional regulator [Lactobacillus rhamnosus GG] [Lactobacillus rhamnosus]	-	-	-	-	-	-	-
LGG_RS12485	--	2.50417	1.15024	Transcription	3	16.5	1.27	7.205	2.50417	0.000984719	0.00152482	yes	6	8.5	1.23	2.73	1.15024	0.151735	0.199292	no	ABC transporter, ATP-binding protein [Lactobacillus rhamnosus GG] [Lactobacillus rhamnosus]	-	-	-	-	-	-	-
LGG_RS03390	--	1.28247	0.614393	Transcription	1287	2967.5	259.41	631.03	1.28247	1.30924e-203	1.78044e-202	yes	396	382.5	39.95	61.16	0.614393	8.4446e-12	2.56228e-11	no	Conserved protein [Lactobacillus rhamnosus GG] [Lactobacillus rhamnosus]	-	-	-	-	-	-	-
LGG_RS06030	rpsD	1.59514	0.354889	Transcription	6731	19268	2128.19	6429.77	1.59514	0	0	yes	17239	13934	2679.17	3426.36	0.354889	1.64354e-56	1.29162e-55	no	ribosomal protein S4 [Lactobacillus rhamnosus LMS2-1] [Lactobacillus rhamnosus]	Genetic Information Processing	Translation	ko03010//Ribosome	K02986	-	-	-
LGG_RS09120	--	1.72445	0.0124652	Transcription	600	1874	76.03	251.245	1.72445	1.48497e-187	1.91513e-186	yes	377	238.5	24.2	24.41	0.0124652	0.93596	0.975676	no	Transcriptional regulator [Lactobacillus rhamnosus GG] [Lactobacillus rhamnosus]	-	-	-	-	-	-	-
LGG_RS14325	gltC	2.49957	0.68532	Transcription	2	11	0.87	4.92	2.49957	0.00976769	0.0141444	yes	13	13	2.73	4.39	0.68532	0.230883	0.290374	no	LysR family transcriptional regulator [Lactobacillus rhamnosus]	-	-	-	-	-	-	-
LGG_RS07570	--	-1.61081	0.972581	Transcription	1632	515.5	816	267.17	-1.61081	8.04877e-158	9.09875e-157	yes	2997	3681	715.89	1404.83	0.972581	4.20484e-181	7.69621e-180	no	Conserved membrane protein [Lactobacillus rhamnosus GG] [Lactobacillus rhamnosus]	-	-	-	-	-	-	-
LGG_RS04340	yqgI	-1.03198	0.468199	Transcription	1185	551.5	259.09	126.705	-1.03198	1.4504e-57	7.3919e-57	yes	977	848	106.63	147.51	0.468199	1.26656e-14	4.39271e-14	no	ABC-type phosphate transport system, permease component [Lactobacillus rhamnosus HN001] [Lactobacillus rhamnosus]	Environmental Information Processing	Membrane transport	ko02010//ABC transporters	K02038	GO:0044425//membrane part;GO:0016021//integral component of membrane;GO:0016020//membrane;GO:0031224//intrinsic component of membrane	-	GO:0044765//single-organism transport;GO:0015698//inorganic anion transport;GO:0006817//phosphate ion transport;GO:0006810//transport;GO:0051179//localization;GO:1902578//single-organism localization;GO:0006820//anion transport;GO:0044699//single-organism process;GO:0006811//ion transport;GO:0051234//establishment of localization
LGG_RS01395	--	1.82839	0.506192	Transcription	201	678	45.81	162.69	1.82839	2.90677e-80	1.82304e-79	yes	190	170	21.58	30.65	0.506192	0.000130387	0.000256543	no	Ser/Thr protein phosphatase family [Lactobacillus rhamnosus GG] [Lactobacillus rhamnosus]	-	-	-	-	-	-	-
LGG_RS12395	--	1.12006	-0.129855	Transcription	374	768.5	78.07	169.69	1.12006	1.43297e-44	6.18926e-44	yes	1013	583	105.72	96.62	-0.129855	0.0513535	0.0735602	no	Conserved protein [Lactobacillus rhamnosus GG] [Lactobacillus rhamnosus]	-	-	-	-	-	-	-
LGG_RS00660	--	1.71291	0.385553	Transcription	14	43.5	2.57	8.425	1.71291	4.70215e-06	8.3604e-06	yes	135	110.5	12.42	16.225	0.385553	0.0175671	0.0272935	no	amidohydrolase [Lactobacillus sp. HMSC072E07]	-	-	-	-	-	-	-
LGG_RS11685	--	-1.31216	0.520491	Transcription	1615	625	263.72	106.205	-1.31216	2.8291e-112	2.31986e-111	yes	179	162.5	14.72	21.115	0.520491	0.000111105	0.000219807	no	permease of the major facilitator superfamily protein [Lactobacillus rhamnosus HN001] [Lactobacillus rhamnosus]	-	-	-	-	-	-	-
LGG_RS04940	yttB	-1.63825	-0.432824	Transcription	1759	533.5	282.93	90.89	-1.63825	1.62815e-175	1.97899e-174	yes	2662	1229.5	215.73	159.815	-0.432824	1.07899e-22	4.85118e-22	no	MFS transporter permease [Lactobacillus rhamnosus]	-	-	-	-	-	-	-
LGG_RS03170	HSP17.6C	-3.54836	-0.160079	Transcription	39592	3192	16061	1372.81	-3.54836	0	0	yes	991	559.5	194.86	174.395	-0.160079	0.0176324	0.0273799	no	Molecular chaperone (small heat shock protein) [Lactobacillus rhamnosus HN001] [Lactobacillus rhamnosus]	-	-	-	-	-	-	-
LGG_RS10045	--	-2.54213	1.41923	Transcription	18	3	10.95	1.88	-2.54213	7.24725e-05	0.000120364	yes	3	5	0.86	2.3	1.41923	0.277575	0.343727	no	hypothetical protein, partial [Lactobacillus rhamnosus]	-	-	-	-	-	-	-
LGG_RS05870	ycbM	1.65997	-0.271117	Transcription	38	114	8.12	25.66	1.65997	2.55646e-13	5.93625e-13	yes	265	138	28.28	23.435	-0.271117	0.0368525	0.0542837	no	Two component sensor transduction histidine kinase [Lactobacillus rhamnosus GG] [Lactobacillus rhamnosus]	-	-	-	-	-	-	-
LGG_RS01070	--	2.82279	0.786242	Transcription	13	87.5	12.15	85.965	2.82279	1.08581e-18	2.87629e-18	yes	425	465.5	177.98	306.94	0.786242	8.06221e-21	3.38351e-20	no	transcriptional regulator [Lactobacillus selangorensis]	-	-	-	-	-	-	-
LGG_RS13750	--	-2.13987	-0.410227	Transcription	11	2.5	8.55	1.94	-2.13987	0.00809695	0.0118059	yes	14	6.5	4.99	3.755	-0.410227	0.608929	0.682319	no	Conserved protein [Lactobacillus rhamnosus Lc 705] [Lactobacillus rhamnosus]	-	-	-	-	-	-	-
LGG_RS08040	rpoZ	1.66964	0.321206	Transcription	77	232	61.32	195.08	1.66964	4.34278e-26	1.3904e-25	yes	966	765.5	351.58	439.255	0.321206	1.39519e-07	3.36865e-07	no	DNA-directed RNA polymerase, subunit K/omega [Lactobacillus rhamnosus HN001] [Lactobacillus rhamnosus]	Metabolism;Metabolism;Metabolism;Genetic Information Processing	Global and overview maps;Nucleotide metabolism;Nucleotide metabolism;Transcription	ko01100//Metabolic pathways;ko00230//Purine metabolism;ko00240//Pyrimidine metabolism;ko03020//RNA polymerase	K03060;K03060;K03060;K03060	-	-	-
LGG_RS05815	--	1.74049	-0.167275	Transcription	46	146	21.04	70.305	1.74049	7.79518e-18	2.02204e-17	yes	153	86	33.66	29.975	-0.167275	0.350417	0.422855	no	Conserved protein [Lactobacillus rhamnosus GG] [Lactobacillus rhamnosus]	-	-	-	-	-	-	-
LGG_RS08035	coaBC	1.46976	0.200725	Transcription	313	823.5	50.47	139.79	1.46976	5.03258e-71	2.94765e-70	yes	1241	901	100.82	115.87	0.200725	0.000298821	0.000571264	no	Phosphopantothenoylcysteine synthetase/decarboxylase [Lactobacillus rhamnosus HN001] [Lactobacillus rhamnosus]	Metabolism;Metabolism	Global and overview maps;Metabolism of cofactors and vitamins	ko01100//Metabolic pathways;ko00770//Pantothenate and CoA biosynthesis	K13038;K13038	-	-	-
LGG_RS07515	--	1.82298	0.683514	Transcription	40	134	17.32	61.28	1.82298	1.44961e-17	3.74257e-17	yes	357	361	74.59	119.795	0.683514	3.21204e-13	1.03788e-12	no	Diadenosine tetraphosphate (Ap4A) hydrolase related HIT family hydrolase [Lactobacillus rhamnosus HN001] [Lactobacillus rhamnosus]	-	-	-	-	-	-	-
LGG_RS14510	--	1.09481	0	Transcription	12	25	9.68	20.675	1.09481	0.0124884	0.0179142	yes	0	0	0.001	0.001	0	1	1	notest	Conserved protein [Lactobacillus rhamnosus GG] [Lactobacillus rhamnosus]	-	-	-	-	-	-	-
LGG_RS01040	--	1.11568	0.046734	Transcription	206	421.5	21.68	46.98	1.11568	1.78712e-25	5.64277e-25	yes	548	356.5	29.31	30.275	0.046734	0.574987	0.650457	no	Predicted FAD(NAD)-dependent oxidoreductase [Lactobacillus rhamnosus HN001] [Lactobacillus rhamnosus]	-	-	-	-	-	-	-
LGG_RS11355	--	2.37084	2.07529	Transcription	2	9.5	0.29	1.5	2.37084	0.0186838	0.0263202	yes	2	5	0.14	0.59	2.07529	0.107971	0.145794	no	Pilus specific protein, minor backbone protein [Lactobacillus rhamnosus GG] [Lactobacillus rhamnosus]	-	-	-	-	-	-	-
LGG_RS12985	--	1.94408	0.157745	Transcription	42	152.5	4.34	16.7	1.94408	2.80465e-21	8.01703e-21	yes	93	64.745	4.89	5.455	0.157745	0.461825	0.538732	no	Transcriptional antiterminator [Lactobacillus rhamnosus GG] [Lactobacillus rhamnosus]	-	-	-	-	-	-	-
LGG_RS07285	--	1.35221	0.654671	Transcription	7	17	0.66	1.685	1.35221	0.0335403	0.04577	yes	21	21.265	1.01	1.59	0.654671	0.136289	0.180847	no	tail protein [Lactobacillus rhamnosus]	-	-	-	-	-	-	-
LGG_RS06010	ntpR	1.04253	0.388624	Transcription	69	134	17.8	36.665	1.04253	3.05136e-08	6.01297e-08	yes	505	419	64.63	84.61	0.388624	2.27377e-06	5.08327e-06	no	gamma-glutamyl-gamma-aminobutyrate hydrolase [Lactobacillus rhamnosus]	-	-	-	-	-	-	-
LGG_RS13270	ybbE	2.34347	-0.321137	Transcription	31	149	5.85	29.69	2.34347	1.47662e-25	4.67312e-25	yes	96.43	48.115	9.12	7.3	-0.321137	0.143171	0.188919	no	Beta-lactamase class C related penicillin binding protein [Lactobacillus rhamnosus HN001] [Lactobacillus rhamnosus]	-	-	-	-	-	-	-
LGG_RS07565	--	1.30051	0.782898	Transcription	88	206.5	68.39	168.455	1.30051	9.94504e-17	2.50404e-16	yes	2592	2741.5	923.21	1588.46	0.782898	2.02484e-95	2.31632e-94	no	Conserved protein [Lactobacillus rhamnosus GG] [Lactobacillus rhamnosus]	-	-	-	-	-	-	-
LGG_RS07865	yheI	-1.41084	0.946851	Transcription	2368	842.5	260.64	98.025	-1.41084	2.24064e-179	2.7601e-178	yes	953	1153.5	53.29	102.725	0.946851	5.36377e-62	4.52887e-61	no	ABC-type multidrug transport system, ATPase and permease component [Lactobacillus rhamnosus HN001] [Lactobacillus rhamnosus]	Environmental Information Processing	Membrane transport	ko02010//ABC transporters	K18889	GO:0031224//intrinsic component of membrane;GO:0016020//membrane;GO:0044425//membrane part	GO:0016787//hydrolase activity;GO:0036094//small molecule binding;GO:0022804//active transmembrane transporter activity;GO:0005215//transporter activity;GO:0016817//hydrolase activity, acting on acid anhydrides;GO:0016818//hydrolase activity, acting on acid anhydrides, in phosphorus-containing anhydrides;GO:0032549//ribonucleoside binding;GO:0017111//nucleoside-triphosphatase activity;GO:0003824/…	GO:0051179//localization;GO:0044699//single-organism process;GO:0044763//single-organism cellular process;GO:0009987//cellular process;GO:0051234//establishment of localization
LGG_RS07085	--	2.68576	-0.358646	Transcription	325	1976.5	275.82	1774.67	2.68576	0	0	yes	280	136	107.79	84.065	-0.358646	0.00376143	0.00637085	no	Conserved protein [Lactobacillus rhamnosus GG] [Lactobacillus rhamnosus]	-	-	-	-	-	-	-
LGG_RS12385	HX13_20290	-1.38135	0.340807	Transcription	1133	415	367.23	140.965	-1.38135	1.74731e-91	1.19698e-90	yes	208	163.5	33.1	41.92	0.340807	0.012011	0.0191541	no	Conserved membrane protein [Lactobacillus rhamnosus GG] [Lactobacillus rhamnosus]	-	-	-	-	-	-	-
LGG_RS02970	senX3	1.24306	0.767952	Transcription	14	31	2.97	7.03	1.24306	0.00254003	0.00382956	yes	43	46	4.56	7.765	0.767952	0.0055409	0.00923049	no	two-component sensor histidine kinase [Lactobacillus rhamnosus]	-	-	-	-	-	GO:0003824//catalytic activity;GO:0016740//transferase activity	GO:0009987//cellular process
LGG_RS05270	--	3.06195	-0.869327	Transcription	3	23.5	2.55	21.295	3.06195	6.25515e-06	1.1043e-05	yes	77	26.5	29.64	16.225	-0.869327	0.000855814	0.00156541	no	Conserved protein [Lactobacillus rhamnosus GG] [Lactobacillus rhamnosus]	-	-	-	-	-	-	-
LGG_RS05570	--	4.43879	0.809598	Transcription	1	20.5	1.04	22.555	4.43879	1.22165e-06	2.25377e-06	yes	20	22.5	9.18	16.09	0.809598	0.0533393	0.0759656	no	Conserved protein [Lactobacillus rhamnosus GG] [Lactobacillus rhamnosus]	-	-	-	-	-	-	-
LGG_RS13320	zntR	1.72717	0.495214	Transcription	17	54.5	7.61	25.195	1.72717	2.71473e-07	5.14301e-07	yes	72	64	15.53	21.89	0.495214	0.0236564	0.0359278	no	transcriptional regulator, MerR family protein [Lactobacillus rhamnosus HN001] [Lactobacillus rhamnosus]	-	-	-	-	-	-	-
LGG_RS02600	--	-1.51991	0.970336	Transcription	501	163.5	59.95	20.905	-1.51991	5.98262e-50	2.73904e-49	yes	164	202.5	9.95	19.495	0.970336	1.05425e-13	3.4859e-13	no	ABC transporter, ATP-binding protein [Lactobacillus rhamnosus GG] [Lactobacillus rhamnosus]	-	-	-	-	-	-	-
LGG_RS11625	--	-2.30632	1.33944	Transcription	20	4	11.03	2.23	-2.30632	0.000185925	0.000301674	yes	5	8	1.31	3.315	1.33944	0.0924337	0.126135	no	membrane protein [Lactobacillus rhamnosus]	-	-	-	-	-	-	-
LGG_RS03275	ciaR	-1.36388	0.134668	Transcription	581	216	161.53	62.76	-1.36388	3.44615e-48	1.5519e-47	yes	229	158	31.48	34.56	0.134668	0.295112	0.363382	no	DNA-binding response regulator, OmpR family (Rec-wHTH domains) [Lactobacillus rhamnosus HN001] [Lactobacillus rhamnosus]	Cellular Processes;Environmental Information Processing	Cellular community - prokaryotes;Signal transduction	ko02024//Quorum sensing;ko02020//Two-component system	K14983;K14983	-	GO:0005488//binding;GO:1901363//heterocyclic compound binding;GO:0003676//nucleic acid binding;GO:0097159//organic cyclic compound binding	GO:1901576//organic substance biosynthetic process;GO:0071704//organic substance metabolic process;GO:0043170//macromolecule metabolic process;GO:0009987//cellular process;GO:0044237//cellular metabolic process;GO:0034645//cellular macromolecule biosynthetic process;GO:0050789//regulation of biological process;GO:0010468//regulation of gene expression;GO:0019222//regulation of metabolic process;G…
LGG_RS09370	--	-2.48207	-0.565288	Transcription	55	9.5	40.31	7.215	-2.48207	3.17596e-12	7.12192e-12	yes	91	38.5	30.77	20.795	-0.565288	0.0125895	0.0200092	no	Conserved protein [Lactobacillus rhamnosus GG] [Lactobacillus rhamnosus]	-	-	-	-	-	-	-
LGG_RS07695	--	1.75104	0.224409	Transcription	132	422	53.55	180.25	1.75104	1.91207e-48	8.65314e-48	yes	509	373	100.09	116.935	0.224409	0.0100277	0.0162008	no	RNA-binding protein [Lactobacillus rhamnosus]	-	-	-	-	-	-	-
LGG_RS01775	thiD	1.83643	1.00288	Transcription	17	58	3.86	13.785	1.83643	2.99858e-08	5.91745e-08	yes	11	14	1.25	2.505	1.00288	0.053223	0.0758381	no	hydroxymethylpyrimidine/phosphomethylpyrimidine kinase [Lactobacillus rhamnosus]	Metabolism;Metabolism	Global and overview maps;Metabolism of cofactors and vitamins	ko01100//Metabolic pathways;ko00730//Thiamine metabolism	K00941;K00941	-	-	-
LGG_RS01110	ywzA	-4.56002	1.07436	Transcription	39	1.5	29.25	1.24	-4.56002	5.07526e-15	1.22619e-14	yes	13	17	4.49	9.455	1.07436	0.0395644	0.0576795	no	transglycosylase associated protein [Lactobacillus rhamnosus LMS2-1] [Lactobacillus rhamnosus]	-	-	-	-	-	-	-
LGG_RS10755	--	-1.23051	0.4895	Transcription	470	191	84.92	36.19	-1.23051	8.54766e-34	3.16022e-33	yes	284	252	25.77	36.18	0.4895	5.9738e-06	1.29569e-05	no	Conserved protein [Lactobacillus rhamnosus GG] [Lactobacillus rhamnosus]	-	-	-	-	-	-	-
LGG_RS02965	ycbL	2.40183	0.296162	Transcription	3	15	0.72	3.805	2.40183	0.00258183	0.00388831	yes	63	49.5	7.57	9.295	0.296162	0.205995	0.262537	no	DNA-binding response regulator [Lactobacillus rhamnosus]	-	-	-	-	-	-	-
LGG_RS06635	recS	1.03597	0.234585	Transcription	394	770.5	54.07	110.87	1.03597	1.16925e-39	4.7165e-39	yes	477.7	355.625	33.16	39.015	0.234585	0.00706933	0.0116063	no	ATP-dependent DNA helicase RecQ [Lactobacillus rhamnosus]	Genetic Information Processing	Folding, sorting and degradation	ko03018//RNA degradation	K03654	-	-	-
LGG_RS14685	--	-3.50046	0.109878	Transcription	79	6.5	108.42	9.58	-3.50046	1.72331e-23	5.19072e-23	yes	93.7	63.69	54.21	58.5	0.109878	0.61909	0.691208	no	ATP-dependent nuclease, subunit B [Lactobacillus rhamnosus LOCK908] [Lactobacillus rhamnosus]	-	-	-	-	-	-	-
LGG_RS05690	--	1.65098	0.775879	Transcription	18	54	14.7	46.165	1.65098	6.85732e-07	1.27796e-06	yes	29	31	10.79	18.475	0.775879	0.0209126	0.0319832	no	Predicted membrane protein [Lactobacillus rhamnosus HN001] [Lactobacillus rhamnosus]	-	-	-	-	-	-	-
LGG_RS07070	rbcR	1.13759	-0.112208	Transcription	1369	2849.5	297.31	654.12	1.13759	6.91729e-160	7.95054e-159	yes	2007	1165	217.63	201.345	-0.112208	0.0182667	0.0282874	no	LysR family transcriptional regulator [Lactobacillus rhamnosus]	-	-	-	-	-	GO:0001071//nucleic acid binding transcription factor activity	GO:0065007//biological regulation;GO:0044260//cellular macromolecule metabolic process;GO:0008152//metabolic process;GO:0050789//regulation of biological process;GO:0009058//biosynthetic process;GO:0009987//cellular process;GO:0044237//cellular metabolic process;GO:1901576//organic substance biosynthetic process;GO:0044249//cellular biosynthetic process;GO:0043170//macromolecule metabolic process…
LGG_RS10560	cas2	1.43165	0.751508	Transcription	11	29	6.96	18.775	1.43165	0.000899529	0.00139921	yes	31	33	9.18	15.455	0.751508	0.0164576	0.0257105	no	CRISPR-associated endonuclease Cas2 [Lactobacillus rhamnosus]	-	-	-	-	-	-	-
LGG_RS09795	clpC	1.55428	0.833941	Transcription	515	1427.5	46.33	136.065	1.55428	3.09993e-127	2.82907e-126	yes	1166	1281.5	53.46	95.295	0.833941	1.13832e-53	8.5434e-53	no	ATP-dependent Clp protease ATP-binding subunit [Lactobacillus rhamnosus]	-	-	-	-	-	-	-
LGG_RS02470	--	1.14288	-0.391013	Transcription	228	475.5	31.29	69.095	1.14288	1.14559e-29	3.92386e-29	yes	632	304	43.87	33.455	-0.391013	5.27536e-06	1.14948e-05	no	DNA polymerase III, alpha subunit (gram-positive type) [Lactobacillus rhamnosus HN001] [Lactobacillus rhamnosus]	-	-	-	-	-	-	-
LGG_RS05860	--	1.16926	-0.266425	Transcription	141	300	33.56	75.475	1.16926	5.4706e-20	1.50881e-19	yes	705	371	83.5	69.42	-0.266425	0.000980941	0.00177937	no	Histidinol phosphatase related hydrolase of the PHP family [Lactobacillus rhamnosus GG] [Lactobacillus rhamnosus]	Metabolism;Metabolism;Metabolism;Metabolism	Global and overview maps;Global and overview maps;Global and overview maps;Amino acid metabolism	ko01100//Metabolic pathways;ko01110//Biosynthesis of secondary metabolites;ko01230//Biosynthesis of amino acids;ko00340//Histidine metabolism	K04486;K04486;K04486;K04486	-	-	-
LGG_RS11155	--	-1.39328	0.761213	Transcription	14	5	7.46	2.84	-1.39328	0.0207345	0.0290008	yes	7	7.5	1.77	3	0.761213	0.412486	0.488611	no	MULTISPECIES: hypothetical protein [Lactobacillus]	-	-	-	-	-	-	-
LGG_RS07625	gtf1	-1.39238	-0.0175992	Transcription	114	42	14.74	5.615	-1.39238	4.50844e-11	9.85258e-11	yes	132.29	82.03	8.66	8.555	-0.0175992	0.977876	1	no	glycosyl transferase family 1 [Lactobacillus rhamnosus]	-	-	-	-	-	-	-
LGG_RS03385	ywrF	1.97339	0.415588	Transcription	166	616	51.98	204.12	1.97339	8.37804e-81	5.29068e-80	yes	85	71.5	13.09	17.46	0.415588	0.038247	0.0561049	no	Conserved protein [Lactobacillus rhamnosus GG] [Lactobacillus rhamnosus]	-	-	-	-	-	-	-
LGG_RS11740	ecfT	-2.16517	0.184554	Transcription	3553	750	861.54	192.085	-2.16517	0	0	yes	2026	1443.5	244.31	277.65	0.184554	5.6113e-05	0.000114362	no	ABC-type cobalt transport system, permease component CbiQ related transporter [Lactobacillus rhamnosus DSM 20021 = JCM 1136 = NBRC 3425] [Lactobacillus rhamnosus]	Environmental Information Processing	Membrane transport	ko02010//ABC transporters	K16785	-	-	-
LGG_RS02590	--	-1.0978	0.741637	Transcription	98	42.5	16.63	7.77	-1.0978	3.77469e-07	7.10697e-07	yes	65	68.5	5.55	9.28	0.741637	0.000807814	0.00147951	no	ABC transporter, permease protein [Lactobacillus rhamnosus GG] [Lactobacillus rhamnosus]	-	-	-	-	-	-	-
LGG_RS04750	--	-2.02022	0.43683	Transcription	11	2.5	5.03	1.24	-2.02022	0.00809695	0.0118059	yes	17.54	14.98	3.86	5.225	0.43683	0.327806	0.399306	no	Type II secretory pathway/competence component /Competence protein ComGC [Lactobacillus rhamnosus GG] [Lactobacillus rhamnosus]	-	-	-	-	-	-	-
LGG_RS10255	--	1.25867	0.404159	Transcription	300	678.5	75.29	180.15	1.25867	1.95836e-47	8.74732e-47	yes	801	670	99.84	132.12	0.404159	1.02803e-09	2.82336e-09	no	Conserved protein [Lactobacillus rhamnosus GG] [Lactobacillus rhamnosus]	-	-	-	-	-	-	-
LGG_RS09890	--	-2.42043	-0.177966	Transcription	892	161.5	237.74	44.41	-2.42043	1.31806e-162	1.55395e-161	yes	694	386.5	91.64	81.005	-0.177966	0.0254139	0.0383507	no	acyltransferase [Lactobacillus rhamnosus]	-	-	-	-	-	-	-
LGG_RS01525	--	1.15853	0.255461	Transcription	205	432	43.93	98.065	1.15853	1.65108e-27	5.44481e-27	yes	232	175	24.83	29.64	0.255461	0.0400762	0.0583656	no	alpha/beta hydrolase superfamily protein [Lactobacillus rhamnosus HN001] [Lactobacillus rhamnosus]	-	-	-	-	-	GO:0003824//catalytic activity	-
LGG_RS02035	yhfU	-2.13779	0.413019	Transcription	76	16	40.51	9.205	-2.13779	9.27102e-14	2.18044e-13	yes	187	155	47.38	63.085	0.413019	0.00298768	0.00512148	no	Conserved protein [Lactobacillus rhamnosus GG] [Lactobacillus rhamnosus]	-	-	-	-	-	-	-
LGG_RS12085	--	-1.30258	-0.352868	Transcription	318	122.5	114.59	46.455	-1.30258	1.11306e-25	3.53476e-25	yes	74	36.5	13.02	10.195	-0.352868	0.18356	0.236494	no	transcriptional regulator, PadR family protein [Lactobacillus rhamnosus HN001] [Lactobacillus rhamnosus]	-	-	-	-	-	-	-
LGG_RS05945	yvfR	3.59912	0.555498	Transcription	6	70	1.31	15.875	3.59912	7.79445e-19	2.07474e-18	yes	65	61	7.09	10.42	0.555498	0.0141336	0.0222637	no	multidrug ABC transporter ATP-binding protein [Lactobacillus rhamnosus]	-	-	-	-	-	-	-
LGG_RS00685	nrdD	1.05766	0.350546	Transcription	1195	2361.5	105.88	220.395	1.05766	3.49957e-121	3.11111e-120	yes	2460	1988.5	111.11	141.67	0.350546	1.45413e-18	5.72173e-18	no	anaerobic ribonucleoside triphosphate reductase [Lactobacillus rhamnosus HN001] [Lactobacillus rhamnosus]	Metabolism;Metabolism;Metabolism	Global and overview maps;Nucleotide metabolism;Nucleotide metabolism	ko01100//Metabolic pathways;ko00230//Purine metabolism;ko00240//Pyrimidine metabolism	K21636;K21636;K21636	-	GO:0003824//catalytic activity;GO:0032550//purine ribonucleoside binding;GO:0016491//oxidoreductase activity;GO:0036094//small molecule binding;GO:0005488//binding;GO:0032549//ribonucleoside binding;GO:0097367//carbohydrate derivative binding;GO:0016728//oxidoreductase activity, acting on CH or CH2 groups, disulfide as acceptor;GO:0001883//purine nucleoside binding;GO:1901363//heterocyclic compou…	GO:0044260//cellular macromolecule metabolic process;GO:0009987//cellular process;GO:0006725//cellular aromatic compound metabolic process;GO:0044710//single-organism metabolic process;GO:0090304//nucleic acid metabolic process;GO:0046483//heterocycle metabolic process;GO:0043170//macromolecule metabolic process;GO:0006807//nitrogen compound metabolic process;GO:0006139//nucleobase-containing com…
LGG_RS12975	--	-3.36164	-0.0883751	Transcription	74	6.5	39.78	3.87	-3.36164	1.75166e-21	5.02276e-21	yes	31	18	7.91	7.44	-0.0883751	0.815927	0.876134	no	EF_0830/AHA_3911 family protein [Lactobacillus rhamnosus LMS2-1] [Lactobacillus rhamnosus]	-	-	-	-	-	-	-
LGG_RS05285	--	2.73981	-0.900033	Transcription	10	64.5	2.53	16.9	2.73981	9.60021e-14	2.25593e-13	yes	71	24	8.92	4.78	-0.900033	0.00121968	0.00218036	no	Phage-related protein [Lactobacillus rhamnosus Lc 705] [Lactobacillus rhamnosus]	-	-	-	-	-	-	-
LGG_RS01725	--	1.03696	0.842425	Transcription	350	682	105	215.45	1.03696	1.52374e-35	5.81348e-35	yes	1473	1659	217.77	390.475	0.842425	7.26553e-76	7.23239e-75	no	Acetyltransferase [Lactobacillus rhamnosus GG] [Lactobacillus rhamnosus]	-	-	-	-	-	-	-
LGG_RS12515	--	-3.20835	0.640777	Transcription	777	79	154.68	16.735	-3.20835	1.28424e-197	1.68795e-196	yes	111	108.5	11.07	17.26	0.640777	0.000158003	0.00030914	no	transporter protein [Lactobacillus rhamnosus GG] [Lactobacillus rhamnosus]	-	-	-	-	-	-	-
LGG_RS05355	--	12.0651	-0.294433	Transcription	0	7.5	0.001	4.285	12.0651	0.00457531	0.00679005	yes	110	56.5	27.87	22.725	-0.294433	0.158472	0.207087	no	Phage-related protein [Lactobacillus rhamnosus GG] [Lactobacillus rhamnosus]	-	-	-	-	-	-	-
LGG_RS07440	era	1.24523	0.613421	Transcription	287	652	61.5	145.79	1.24523	3.08165e-45	1.3437e-44	yes	805	781	86.17	131.83	0.613421	7.77878e-22	3.38992e-21	no	GTPase [Lactobacillus rhamnosus HN001] [Lactobacillus rhamnosus]	-	-	-	-	-	-	-
LGG_RS03975	--	1.31335	-0.538664	Transcription	438	1030	156.95	390.05	1.31335	5.67677e-74	3.41976e-73	yes	354	152	61.94	42.64	-0.538664	2.58247e-06	5.74174e-06	no	ComX [Lactobacillus rhamnosus HN001] [Lactobacillus rhamnosus]	-	-	-	-	-	-	-
LGG_RS09140	--	2.05247	0.658971	Transcription	57	225	19.98	82.88	2.05247	9.98418e-33	3.63747e-32	yes	170	172.5	29.13	45.995	0.658971	7.62802e-07	1.76371e-06	no	Conserved protein [Lactobacillus rhamnosus GG] [Lactobacillus rhamnosus]	-	-	-	-	-	-	-
LGG_RS07450	--	-1.18212	0.685939	Transcription	603	250.5	292.43	128.875	-1.18212	3.4248e-40	1.39377e-39	yes	194.44	198.555	45.15	72.635	0.685939	4.75816e-08	1.17791e-07	no	Diacylglycerol kinase [Lactobacillus rhamnosus HN001] [Lactobacillus rhamnosus]	Metabolism	Glycan biosynthesis and metabolism	ko00550//Peptidoglycan biosynthesis	K00887	-	GO:0003824//catalytic activity;GO:0016740//transferase activity;GO:0016772//transferase activity, transferring phosphorus-containing groups	GO:0019637//organophosphate metabolic process;GO:0044238//primary metabolic process;GO:0044255//cellular lipid metabolic process;GO:0006793//phosphorus metabolic process;GO:0044763//single-organism cellular process;GO:0071704//organic substance metabolic process;GO:0006644//phospholipid metabolic process;GO:0006796//phosphate-containing compound metabolic process;GO:0044237//cellular metabolic pr…
LGG_RS02905	dkgB	1.06798	-0.166701	Transcription	606	1195.5	138.61	290.595	1.06798	1.86811e-61	9.98384e-61	yes	2257	1264.5	257.28	229.205	-0.166701	0.000302213	0.00057697	no	oxidoreductase, aldo/keto reductase family protein [Lactobacillus rhamnosus LMS2-1] [Lactobacillus rhamnosus]	-	-	-	-	-	-	-
LGG_RS08100	yqhY	-1.48438	0.255563	Transcription	3073	1044.5	1278.77	457.035	-1.48438	4.07219e-243	6.46608e-242	yes	5261	3968	1059.46	1264.79	0.255563	7.4593e-17	2.76628e-16	no	Alkaline shock protein, Gls24 family [Lactobacillus rhamnosus GG] [Lactobacillus rhamnosus]	-	-	-	-	-	-	-
LGG_RS12365	pip	-1.70904	-0.186476	Transcription	7860	2280.5	1730.28	529.23	-1.70904	0	0	yes	10441	5784.5	1147.09	1008	-0.186476	2.61284e-12	8.1368e-12	no	proline iminopeptidase [Lactobacillus rhamnosus GG] [Lactobacillus rhamnosus]	Metabolism	Amino acid metabolism	ko00330//Arginine and proline metabolism	K01259	-	-	-
LGG_RS06130	mraZ	2.02776	-0.393522	Transcription	593	2290	265.62	1083.12	2.02776	6.15626e-278	1.15043e-276	yes	722	348.5	155.74	118.56	-0.393522	1.08467e-06	2.47562e-06	no	protein MraZ [Lactobacillus rhamnosus LMS2-1] [Lactobacillus rhamnosus]	-	-	-	-	-	-	-
LGG_RS13220	pncA	1.15774	-0.399378	Transcription	136	285	46.91	104.66	1.15774	7.64685e-19	2.03743e-18	yes	380	179.5	64.14	48.63	-0.399378	0.000205972	0.000398869	no	Amidase [Lactobacillus rhamnosus HN001] [Lactobacillus rhamnosus]	-	-	-	-	-	-	-
LGG_RS10535	pglK	-1.26377	0.0763156	Transcription	724	284.5	82.65	34.42	-1.26377	5.18132e-53	2.46674e-52	yes	1018	671	59	62.205	0.0763156	0.259402	0.323057	no	cytochrome bd biosynthesis protein [Lactobacillus rhamnosus]	-	-	-	-	-	-	-
LGG_RS09265	--	1.34349	0.0174083	Transcription	16	38.5	6.11	15.505	1.34349	0.000321166	0.000515329	yes	71	45	13.18	13.34	0.0174083	1	1	no	Acetyltransferase, GNAT family protein [Lactobacillus rhamnosus HN001] [Lactobacillus rhamnosus]	-	-	-	-	-	-	-
LGG_RS01640	gatC	1.39906	-0.101035	Transcription	577	1432	82.7	218.105	1.39906	2.87581e-109	2.31667e-108	yes	2411	1383.5	174.61	162.8	-0.101035	0.0076834	0.0125636	no	PTS galactitol transporter subunit IIC [Lactobacillus sp. HMSC075D02]	Metabolism;Environmental Information Processing;Metabolism	Global and overview maps;Membrane transport;Carbohydrate metabolism	ko01100//Metabolic pathways;ko02060//Phosphotransferase system (PTS);ko00052//Galactose metabolism	K02775;K02775;K02775	GO:0044425//membrane part;GO:0031224//intrinsic component of membrane;GO:0016020//membrane	GO:0022891//substrate-specific transmembrane transporter activity;GO:0022857//transmembrane transporter activity;GO:0022892//substrate-specific transporter activity;GO:1901476//carbohydrate transporter activity;GO:0015144//carbohydrate transmembrane transporter activity;GO:0005215//transporter activity	GO:0051179//localization;GO:0071702//organic substance transport;GO:0008643//carbohydrate transport;GO:0044699//single-organism process;GO:1902578//single-organism localization;GO:0044765//single-organism transport;GO:0051234//establishment of localization;GO:0006810//transport
LGG_RS05085	--	1.78095	1.0689	Transcription	25	82.5	7.72	26.53	1.78095	4.21876e-11	9.23421e-11	yes	3	4	0.46	0.965	1.0689	0.468317	0.544737	no	extracellular protein [Lactobacillus rhamnosus ATCC 8530] [Lactobacillus rhamnosus]	Cellular Processes;Genetic Information Processing;Environmental Information Processing	Cellular community - prokaryotes;Folding, sorting and degradation;Membrane transport	ko02024//Quorum sensing;ko03060//Protein export;ko03070//Bacterial secretion system	K03070;K03070;K03070	-	-	-
LGG_RS10870	--	1.10084	0.128984	Transcription	183	370.5	108.29	232.26	1.10084	3.47493e-22	1.01441e-21	yes	1430	981.5	398.67	435.955	0.128984	0.0168326	0.0262819	no	Conserved protein [Lactobacillus rhamnosus GG] [Lactobacillus rhamnosus]	-	-	-	-	-	-	-
LGG_RS02885	--	-1.26223	-0.315531	Transcription	830	324.5	374.37	156.075	-1.26223	2.23499e-60	1.17615e-59	yes	504	254.5	109.42	87.925	-0.315531	0.000770831	0.00141543	no	Conserved protein [Lactobacillus rhamnosus GG] [Lactobacillus rhamnosus]	-	-	-	-	-	-	-
LGG_RS06720	msrA	1.15564	0.770088	Transcription	631	1332	235.26	524.12	1.15564	7.10168e-77	4.37406e-76	yes	2842	3043	516.23	880.365	0.770088	2.02012e-103	2.4703e-102	no	peptide-methionine (S)-S-oxide reductase [Lactobacillus rhamnosus]	-	-	-	-	-	-	-
LGG_RS11135	MAB_0572	1.25012	0.459014	Transcription	381	861.5	94.16	223.97	1.25012	1.32765e-58	6.85537e-58	yes	1868.88	1635.79	229.51	315.485	0.459014	7.4415e-26	3.64621e-25	no	23S rRNA (guanosine(2251)-2'-O)-methyltransferase RlmB [Lactobacillus rhamnosus]	-	-	-	-	-	GO:0008168//methyltransferase activity;GO:0016740//transferase activity;GO:0005488//binding;GO:0003824//catalytic activity;GO:0003676//nucleic acid binding;GO:0097159//organic cyclic compound binding;GO:0016741//transferase activity, transferring one-carbon groups;GO:1901363//heterocyclic compound binding	GO:0008152//metabolic process;GO:0071704//organic substance metabolic process;GO:0010467//gene expression;GO:0043170//macromolecule metabolic process
LGG_RS10010	LCABL_22600	1.32578	0.329161	Transcription	138	329	35.89	89.965	1.32578	4.53957e-26	1.45171e-25	yes	327	260.5	42.18	52.99	0.329161	0.00129418	0.00230628	no	Conserved protein (Yya-protein) [Lactobacillus rhamnosus GG] [Lactobacillus rhamnosus]	-	-	-	-	-	-	-
LGG_RS02990	amt	-1.25584	0.343592	Transcription	49	19.5	7.2	3.015	-1.25584	7.06702e-05	0.000117513	yes	130	103.5	9.65	12.245	0.343592	0.0407528	0.0592901	no	ammonia permease [Lactobacillus rhamnosus]	-	-	-	-	-	-	-
LGG_RS06025	Dna2	1.49173	0.188228	Transcription	184	492.5	10.28	28.91	1.49173	5.25855e-45	2.28564e-44	yes	1493	1075.5	42.73	48.685	0.188228	0.000200165	0.000388684	no	DNA helicase [Lactobacillus rhamnosus]	-	-	-	-	-	-	-
LGG_RS07165	mvk	1.14267	0.408992	Transcription	324	678	66.98	147.885	1.14267	6.43454e-41	2.63816e-40	yes	1116	937	115.39	153.21	0.408992	5.93062e-13	1.899e-12	no	Mevalonate kinase [Lactobacillus rhamnosus HN001] [Lactobacillus rhamnosus]	Metabolism;Metabolism;Metabolism;Metabolism	Global and overview maps;Global and overview maps;Global and overview maps;Metabolism of terpenoids and polyketides	ko01100//Metabolic pathways;ko01110//Biosynthesis of secondary metabolites;ko01130//Biosynthesis of antibiotics;ko00900//Terpenoid backbone biosynthesis	K00869;K00869;K00869;K00869	GO:0005622//intracellular;GO:0044424//intracellular part;GO:0005623//cell;GO:0044464//cell part	GO:0032550//purine ribonucleoside binding;GO:1901363//heterocyclic compound binding;GO:0097367//carbohydrate derivative binding;GO:0032549//ribonucleoside binding;GO:0001882//nucleoside binding;GO:0003824//catalytic activity;GO:0036094//small molecule binding;GO:0016772//transferase activity, transferring phosphorus-containing groups;GO:0016301//kinase activity;GO:0016740//transferase activity;GO…	GO:0071704//organic substance metabolic process;GO:0006796//phosphate-containing compound metabolic process;GO:0044763//single-organism cellular process;GO:0044237//cellular metabolic process;GO:0044238//primary metabolic process;GO:0006629//lipid metabolic process;GO:0044699//single-organism process;GO:0008152//metabolic process;GO:0006793//phosphorus metabolic process;GO:0044255//cellular lipid…
LGG_RS02420	dhaL-1	2.37783	0.317044	Transcription	270	1320.5	89.77	466.585	2.37783	1.32463e-206	1.81937e-205	yes	1081.9	846.86	176.36	219.705	0.317044	8.43191e-08	2.05863e-07	no	dihydroxyacetone kinase subunit L [Lactobacillus rhamnosus]	Metabolism;Metabolism	Global and overview maps;Lipid metabolism	ko01100//Metabolic pathways;ko00561//Glycerolipid metabolism	K05879;K05879	-	GO:0016301//kinase activity;GO:0003824//catalytic activity;GO:0016740//transferase activity;GO:0016772//transferase activity, transferring phosphorus-containing groups	GO:0006796//phosphate-containing compound metabolic process;GO:0044699//single-organism process;GO:0044262//cellular carbohydrate metabolic process;GO:0044763//single-organism cellular process;GO:0019400//alditol metabolic process;GO:0044723//single-organism carbohydrate metabolic process;GO:0009987//cellular process;GO:0071704//organic substance metabolic process;GO:0044710//single-organism meta…
LGG_RS09300	--	1.65442	-0.179321	Transcription	84	248	25.68	80.84	1.65442	2.92396e-27	9.5963e-27	yes	222	122.5	33.41	29.505	-0.179321	0.183066	0.236072	no	Transcriptional regulator [Lactobacillus rhamnosus HN001] [Lactobacillus rhamnosus]	-	-	-	-	-	-	-
LGG_RS10505	--	-1.01063	-0.460276	Transcription	554	259	166.2	82.49	-1.01063	3.44146e-29	1.16857e-28	yes	195	89.27	28.83	20.955	-0.460276	0.00284723	0.00488958	no	Conserved protein [Lactobacillus rhamnosus GG] [Lactobacillus rhamnosus]	-	-	-	-	-	-	-
LGG_RS04125	patB	-1.54935	-0.111234	Transcription	4009	1306.5	641.64	219.225	-1.54935	0	0	yes	15718	9130	1267.65	1173.59	-0.111234	2.33749e-06	5.22163e-06	no	aminotransferase [Lactobacillus rhamnosus GG] [Lactobacillus rhamnosus]	Metabolism;Metabolism;Metabolism;Metabolism;Metabolism	Global and overview maps;Global and overview maps;Global and overview maps;Amino acid metabolism;Metabolism of other amino acids	ko01100//Metabolic pathways;ko01110//Biosynthesis of secondary metabolites;ko01230//Biosynthesis of amino acids;ko00270//Cysteine and methionine metabolism;ko00450//Selenocompound metabolism	K14155;K14155;K14155;K14155;K14155	-	-	-
LGG_RS09600	--	-1.64088	0.278049	Transcription	2062	631.5	289.76	92.915	-1.64088	9.67621e-202	1.30939e-200	yes	2799	2135	198.82	241.08	0.278049	8.8612e-13	2.80885e-12	no	Conserved protein [Lactobacillus rhamnosus GG] [Lactobacillus rhamnosus]	-	-	-	-	-	-	-
LGG_RS04860	--	1.7392	0.517128	Transcription	343	1083.5	56.01	186.99	1.7392	5.16515e-116	4.39277e-115	yes	758	679	62.34	89.215	0.517128	2.60059e-14	8.84635e-14	no	Conserved membrane protein [Lactobacillus rhamnosus GG] [Lactobacillus rhamnosus]	-	-	-	-	-	-	-
LGG_RS01065	--	-1.70971	0.399322	Transcription	804	235.5	414.87	126.835	-1.70971	1.20813e-91	8.2968e-91	yes	563	472.5	138.45	182.6	0.399322	2.61928e-07	6.25496e-07	no	Predicted membrane protein [Lactobacillus rhamnosus HN001] [Lactobacillus rhamnosus]	-	-	-	-	-	-	-
LGG_RS12415	gppA	1.4842	-0.406554	Transcription	423	1124	86.89	243.085	1.4842	3.62072e-96	2.6037e-95	yes	594	283	61.04	46.05	-0.406554	4.40842e-06	9.65768e-06	no	exopolyphosphatase [Lactobacillus rhamnosus]	Metabolism	Nucleotide metabolism	ko00230//Purine metabolism	K01524	-	-	-
LGG_RS01290	iolD	1.24921	0.0747194	Transcription	12	26.5	1.18	2.805	1.24921	0.00506544	0.00749718	yes	60	39.5	3.01	3.17	0.0747194	0.887747	0.937479	no	myo-inositol catabolism protein IolD [Lactobacillus rhamnosus GG] [Lactobacillus rhamnosus]	Metabolism;Metabolism;Metabolism	Global and overview maps;Global and overview maps;Carbohydrate metabolism	ko01100//Metabolic pathways;ko01120//Microbial metabolism in diverse environments;ko00562//Inositol phosphate metabolism	K03336;K03336;K03336	-	-	-
LGG_RS08065	argR2	1.22991	-0.746648	Transcription	97	214.5	41.43	97.175	1.22991	6.57703e-16	1.62037e-15	yes	652	244.5	134.55	80.19	-0.746648	3.4527e-17	1.30084e-16	no	Arginine repressor [Lactobacillus rhamnosus HN001] [Lactobacillus rhamnosus]	-	-	-	-	-	-	-
LGG_RS00870	cdr	1.14543	0.846215	Transcription	32	66.5	3.63	8.03	1.14543	2.28809e-05	3.90154e-05	yes	78	88	4.5	8.09	0.846215	1.498e-05	3.16678e-05	no	pyridine nucleotide-disulfide oxidoreductase [Lactobacillus rhamnosus]	-	-	-	-	-	GO:0000166//nucleotide binding;GO:0005488//binding;GO:0036094//small molecule binding;GO:1901265//nucleoside phosphate binding;GO:1901363//heterocyclic compound binding;GO:0097159//organic cyclic compound binding	GO:0019725//cellular homeostasis;GO:0044699//single-organism process;GO:0044710//single-organism metabolic process;GO:0008152//metabolic process;GO:0044763//single-organism cellular process;GO:0065008//regulation of biological quality;GO:0065007//biological regulation;GO:0042592//homeostatic process;GO:0009987//cellular process
LGG_RS09225	citC	-1.18916	0.840085	Transcription	175	72.5	33.69	14.775	-1.18916	3.56718e-13	8.21379e-13	yes	20	22.5	1.93	3.455	0.840085	0.0444262	0.0641737	no	Citrate lyase synthetase [Lactobacillus rhamnosus HN001] [Lactobacillus rhamnosus]	Environmental Information Processing	Signal transduction	ko02020//Two-component system	K01910	-	-	-
LGG_RS04580	--	1.05288	0.118548	Transcription	183	357.5	69.84	144.895	1.05288	3.93033e-20	1.08727e-19	yes	138	94.5	25.63	27.825	0.118548	0.468965	0.545268	no	Conserved protein [Lactobacillus rhamnosus GG] [Lactobacillus rhamnosus]	-	-	-	-	-	-	-
LGG_RS06740	--	-2.66186	-0.483509	Transcription	123	18.5	43.35	6.85	-2.66186	1.98793e-27	6.5321e-27	yes	48	21.5	8.27	5.915	-0.483509	0.143284	0.188981	no	membrane protein [Lactobacillus rhamnosus]	-	-	-	-	-	-	-
LGG_RS01770	thiE	-3.89367	0.213851	Transcription	23	1.5	7.06	0.475	-3.89367	4.70102e-08	9.19125e-08	yes	24	17.5	3.63	4.21	0.213851	0.618536	0.690861	no	thiamine phosphate synthase [Lactobacillus rhamnosus]	Metabolism;Metabolism	Global and overview maps;Metabolism of cofactors and vitamins	ko01100//Metabolic pathways;ko00730//Thiamine metabolism	K00788;K00788	-	-	-
LGG_RS07795	cdsA	-1.09102	-0.0431014	Transcription	2979	1317.5	730.59	342.96	-1.09102	1.88528e-142	1.92523e-141	yes	1537	940.5	187.37	181.855	-0.0431014	0.450046	0.525855	no	Phosphatidate cytidylyltransferase [Lactobacillus rhamnosus GG] [Lactobacillus rhamnosus]	Metabolism;Metabolism;Metabolism	Global and overview maps;Global and overview maps;Lipid metabolism	ko01100//Metabolic pathways;ko01110//Biosynthesis of secondary metabolites;ko00564//Glycerophospholipid metabolism	K00981;K00981;K00981	GO:0016020//membrane;GO:0031224//intrinsic component of membrane;GO:0044425//membrane part	GO:0016740//transferase activity;GO:0016772//transferase activity, transferring phosphorus-containing groups;GO:0003824//catalytic activity	GO:0071704//organic substance metabolic process;GO:0006793//phosphorus metabolic process;GO:0044699//single-organism process;GO:0044255//cellular lipid metabolic process;GO:0006629//lipid metabolic process;GO:0006644//phospholipid metabolic process;GO:0046486//glycerolipid metabolic process;GO:0006796//phosphate-containing compound metabolic process;GO:0009987//cellular process;GO:0044710//single…
LGG_RS06350	SPD_1235	1.47193	-0.0283072	Transcription	86	230	59.01	163.69	1.47193	6.7936e-22	1.96442e-21	yes	197	123.34	62.79	61.57	-0.0283072	0.954833	0.987424	no	Conserved cytosolic protein [Lactobacillus rhamnosus GG] [Lactobacillus rhamnosus]	-	-	-	-	-	-	-
LGG_RS00820	--	-4.1307	0.316952	Transcription	2232	123	1454.19	83.015	-4.1307	0	0	yes	42	33	12.78	15.92	0.316952	0.320163	0.390836	no	Conserved protein [Lactobacillus rhamnosus GG] [Lactobacillus rhamnosus]	-	-	-	-	-	-	-
LGG_RS10700	--	-1.65823	-0.53487	Transcription	592	178	231.42	73.32	-1.65823	4.57479e-66	2.58048e-65	yes	231	99.5	43.87	30.28	-0.53487	0.000166197	0.000324503	no	DUF4811 domain-containing protein [Lactobacillus rhamnosus]	-	-	-	-	-	-	-
LGG_RS00250	--	-1.21881	0.587269	Transcription	16	6.5	9.38	4.03	-1.21881	0.0253198	0.0351104	yes	52.72	50.3	14.58	21.905	0.587269	0.0209981	0.0320796	no	Predicted membrane protein [Lactobacillus rhamnosus HN001] [Lactobacillus rhamnosus]	-	-	-	-	-	-	-
LGG_RS04520	bbmA	-1.20495	-0.518713	Transcription	495	202.5	54.67	23.715	-1.20495	1.44112e-34	5.40814e-34	yes	622	273.5	34.9	24.36	-0.518713	3.02168e-09	8.05686e-09	no	neopullulanase [Lactobacillus rhamnosus GG] [Lactobacillus rhamnosus]	Metabolism;Metabolism	Global and overview maps;Carbohydrate metabolism	ko01100//Metabolic pathways;ko00500//Starch and sucrose metabolism	K01208;K01208	-	-	-
LGG_RS13580	--	-2.50464	0.283472	Transcription	321	53	70.91	12.495	-2.50464	7.73592e-64	4.23318e-63	yes	80	61.5	8.82	10.735	0.283472	0.183166	0.236093	no	Transcriptional regulator, xre family protein [Lactobacillus rhamnosus HN001] [Lactobacillus rhamnosus]	-	-	-	-	-	-	-
LGG_RS04440	--	1.3041	0.113504	Transcription	461	1087.5	94.1	232.36	1.3041	4.09215e-77	2.5261e-76	yes	777	532	79.35	85.845	0.113504	0.09585	0.130427	no	Conserved cytosolic protein [Lactobacillus rhamnosus GG] [Lactobacillus rhamnosus]	-	-	-	-	-	-	-
LGG_RS11780	infA	1.07466	0.845516	Transcription	205	408.5	181.13	381.5	1.07466	2.12273e-23	6.35892e-23	yes	764	869.5	304.64	547.41	0.845516	1.36087e-40	8.75463e-40	no	translation initiation factor IF-1 [Lactobacillus rhamnosus ATCC 21052] [Lactobacillus rhamnosus]	-	-	-	-	GO:0005623//cell;GO:0005622//intracellular;GO:0044464//cell part;GO:0044424//intracellular part	GO:0003723//RNA binding;GO:0005488//binding;GO:0008135//translation factor activity, RNA binding;GO:1901363//heterocyclic compound binding;GO:0003676//nucleic acid binding;GO:0097159//organic cyclic compound binding	GO:0008152//metabolic process;GO:0043604//amide biosynthetic process;GO:0044249//cellular biosynthetic process;GO:0006412//translation;GO:0010467//gene expression;GO:0034645//cellular macromolecule biosynthetic process;GO:0044237//cellular metabolic process;GO:0044267//cellular protein metabolic process;GO:0071704//organic substance metabolic process;GO:0044271//cellular nitrogen compound biosynt…
LGG_RS06240	mtnN	-1.36349	0.149431	Transcription	1859	685	505.93	196.625	-1.36349	7.18336e-137	7.04738e-136	yes	1721	1208.5	231.83	257.13	0.149431	0.00162098	0.00285458	no	5'-methylthioadenosine/S-adenosylhomocysteine nucleosidase [Lactobacillus rhamnosus GG] [Lactobacillus rhamnosus]	Metabolism;Metabolism;Metabolism	Global and overview maps;Global and overview maps;Amino acid metabolism	ko01100//Metabolic pathways;ko01230//Biosynthesis of amino acids;ko00270//Cysteine and methionine metabolism	K01243;K01243;K01243	-	-	-
LGG_RS07405	--	1.32193	-0.316526	Transcription	55	130	8.59	21.475	1.32193	2.8452e-11	6.26264e-11	yes	1667	840.5	131.27	105.41	-0.316526	3.85817e-09	1.02295e-08	no	Putative protein without homology [Lactobacillus rhamnosus GG] [Lactobacillus rhamnosus]	-	-	-	-	-	-	-
LGG_RS02190	--	2.13081	0.143416	Transcription	62	255.5	45.44	199.01	2.13081	2.58633e-38	1.02817e-37	yes	146	101	49.37	54.53	0.143416	0.414246	0.490491	no	Conserved protein [Lactobacillus rhamnosus GG] [Lactobacillus rhamnosus]	-	-	-	-	-	-	-
LGG_RS09965	lutC	1.61709	0.531546	Transcription	267	770.5	72.97	223.84	1.61709	1.43914e-76	8.82437e-76	yes	318	289	43.01	62.17	0.531546	1.99516e-07	4.78468e-07	no	lactate utilization protein C [Lactobacillus rhamnosus]	-	-	-	-	-	-	-
LGG_RS03780	--	-1.31357	-0.0604454	Transcription	729	280.5	191.14	76.9	-1.31357	3.31302e-56	1.66682e-55	yes	495	299	64.34	61.7	-0.0604454	0.541793	0.618538	no	Predicted multitransmembrane protein [Lactobacillus rhamnosus HN001] [Lactobacillus rhamnosus]	-	-	-	-	-	-	-
LGG_RS15065	--	-2.28699	-0.375882	Transcription	90	17	93.63	19.185	-2.28699	3.02789e-17	7.74452e-17	yes	25.06	12.025	11.51	8.87	-0.375882	0.37887	0.453525	no	iron transporter FeoA, partial [Lactobacillus rhamnosus]	-	-	-	-	-	-	-
LGG_RS11725	--	1.017	-0.291604	Transcription	356	683	310.3	627.955	1.017	1.93662e-34	7.25771e-34	yes	16181	8211	6375.96	5209.11	-0.291604	1.66174e-35	9.70034e-35	no	Conserved protein [Lactobacillus rhamnosus GG] [Lactobacillus rhamnosus]	-	-	-	-	-	-	-
LGG_RS05890	budR	1.13141	0.528333	Transcription	38	80	8.31	18.205	1.13141	3.97359e-06	7.11569e-06	yes	77	70.5	8.4	12.115	0.528333	0.0102043	0.0164674	no	Transcriptional regulator, LysR family [Lactobacillus rhamnosus GG] [Lactobacillus rhamnosus]	-	-	-	-	-	-	-
LGG_RS13975	macB	1.0972	-0.980899	Transcription	22	45	6.17	13.2	1.0972	0.00093779	0.00145543	yes	535.86	171.605	74.28	37.635	-0.980899	4.11915e-22	1.81742e-21	no	ABC-type antimicrobial peptide transport system, ATPase component [Lactobacillus rhamnosus HN001] [Lactobacillus rhamnosus]	Environmental Information Processing	Membrane transport	ko02010//ABC transporters	K05685	-	GO:0036094//small molecule binding;GO:0097159//organic cyclic compound binding;GO:0017111//nucleoside-triphosphatase activity;GO:0001882//nucleoside binding;GO:0097367//carbohydrate derivative binding;GO:0005488//binding;GO:0032550//purine ribonucleoside binding;GO:0016817//hydrolase activity, acting on acid anhydrides;GO:0016818//hydrolase activity, acting on acid anhydrides, in phosphorus-conta…	-
LGG_RS09775	yvjA	-1.26875	0.216396	Transcription	376	148	87.55	36.335	-1.26875	4.65382e-29	1.57828e-28	yes	101	73.5	11.71	13.605	0.216396	0.288879	0.356598	no	membrane protein [Lactobacillus rhamnosus 51B] [Lactobacillus rhamnosus]	-	-	-	-	-	-	-
LGG_RS02560	--	-1.42153	-0.0674049	Transcription	2544	896	363.03	135.525	-1.42153	1.39404e-193	1.81489e-192	yes	1311	784	94.53	90.215	-0.0674049	0.229943	0.28972	no	Amino acid transporter [Lactobacillus rhamnosus HN001] [Lactobacillus rhamnosus]	-	-	-	-	-	-	-
LGG_RS15310	rpsZ	2.60634	0.34034	Transcription	44	256	45.77	278.72	2.60634	2.34007e-48	1.05727e-47	yes	1122	906.5	515.12	652.17	0.34034	1.23484e-09	3.36528e-09	no	30S ribosomal protein S14 type Z [Lactobacillus casei W56] [Lactobacillus casei]	Genetic Information Processing	Translation	ko03010//Ribosome	K02954	-	-	-
LGG_RS00480	trpA	-1.0254	0.0960966	Transcription	24	10.5	5.73	2.815	-1.0254	0.0207021	0.0289815	yes	33	22.5	3.92	4.19	0.0960966	0.849966	0.906184	no	tryptophan synthase subunit alpha [Lactobacillus rhamnosus]	Metabolism;Metabolism;Metabolism;Metabolism;Metabolism;Metabolism	Global and overview maps;Global and overview maps;Global and overview maps;Global and overview maps;Amino acid metabolism;Amino acid metabolism	ko01100//Metabolic pathways;ko01110//Biosynthesis of secondary metabolites;ko01130//Biosynthesis of antibiotics;ko01230//Biosynthesis of amino acids;ko00260//Glycine, serine and threonine metabolism;ko00400//Phenylalanine, tyrosine and tryptophan biosynthesis	K01695;K01695;K01695;K01695;K01695;K01695	-	-	-
LGG_RS03240	RP368	-3.3908	-0.588027	Transcription	2058	189	409.7	39.06	-3.3908	0	0	yes	1300	539	129.59	86.21	-0.588027	4.90997e-21	2.08839e-20	no	branched-chain amino acid ABC transporter, permease protein [Lactobacillus rhamnosus LMS2-1] [Lactobacillus rhamnosus]	-	-	-	-	GO:0031224//intrinsic component of membrane;GO:0044425//membrane part;GO:0016020//membrane	-	GO:0051234//establishment of localization;GO:0051179//localization
LGG_RS03245	phnC	-2.54738	-0.844666	Transcription	2050	334	493.38	84.4	-2.54738	0	0	yes	1377	475.5	164.85	91.795	-0.844666	1.48102e-40	9.50603e-40	no	ABC transporter ATP-binding protein [Lactobacillus rhamnosus]	Environmental Information Processing	Membrane transport	ko02010//ABC transporters	K02041	-	GO:0001883//purine nucleoside binding;GO:0097367//carbohydrate derivative binding;GO:0097159//organic cyclic compound binding;GO:0016462//pyrophosphatase activity;GO:0017111//nucleoside-triphosphatase activity;GO:0032549//ribonucleoside binding;GO:0036094//small molecule binding;GO:0016817//hydrolase activity, acting on acid anhydrides;GO:0001882//nucleoside binding;GO:0032550//purine ribonucleos…	-
LGG_RS12400	yxkA	1.49506	0.303656	Transcription	228	606	86.51	243.85	1.49506	9.03264e-55	4.46271e-54	yes	963	749	177.83	219.49	0.303656	1.00213e-06	2.29278e-06	no	Phospholipid-binding protein [Lactobacillus rhamnosus HN001] [Lactobacillus rhamnosus]	-	-	-	-	-	-	-
LGG_RS07690	--	1.486	0.570503	Transcription	294	782.5	152.93	428.375	1.486	3.68529e-69	2.12232e-68	yes	9585	8975	2374.57	3526.34	0.570503	6.54228e-115	8.75493e-114	no	Conserved protein [Lactobacillus rhamnosus GG] [Lactobacillus rhamnosus]	-	-	-	-	-	-	-
LGG_RS00920	--	-2.9592	-0.464684	Transcription	36	4.5	31.38	4.035	-2.9592	8.65984e-10	1.83554e-09	yes	24	11	9.46	6.855	-0.464684	0.363507	0.437349	no	Conserved protein [Lactobacillus rhamnosus GG] [Lactobacillus rhamnosus]	-	-	-	-	-	-	-
LGG_RS05855	LJ_1825	-1.16797	0.64621	Transcription	1716	725.5	455.48	202.71	-1.16797	1.19079e-98	8.74623e-98	yes	855	839	112.45	175.99	0.64621	6.6153e-25	3.1384e-24	no	Deoxynucleoside kinase [Lactobacillus rhamnosus HN001] [Lactobacillus rhamnosus]	-	-	-	-	-	GO:0016301//kinase activity;GO:0016740//transferase activity;GO:0003824//catalytic activity;GO:0019205//nucleobase-containing compound kinase activity;GO:0016772//transferase activity, transferring phosphorus-containing groups	GO:0006139//nucleobase-containing compound metabolic process;GO:0006725//cellular aromatic compound metabolic process;GO:0006807//nitrogen compound metabolic process;GO:0009987//cellular process;GO:1901360//organic cyclic compound metabolic process;GO:0044237//cellular metabolic process;GO:0071704//organic substance metabolic process;GO:0006753//nucleoside phosphate metabolic process;GO:0055086//…
LGG_RS03115	--	12.5191	0.441154	Transcription	0	6	0.001	5.87	12.5191	0.0154317	0.0219869	yes	184	156.5	77.05	104.61	0.441154	0.00139518	0.00247538	no	Conserved protein [Lactobacillus rhamnosus GG] [Lactobacillus rhamnosus]	-	-	-	-	-	-	-
LGG_RS01515	livF	-1.25946	0.506082	Transcription	33	13.5	8.87	3.705	-1.25946	0.00153262	0.00234808	yes	32	28.5	4.26	6.05	0.506082	0.162027	0.211343	no	ABC-type branched-chain amino acid transport system, ATPase component [Lactobacillus rhamnosus HN001] [Lactobacillus rhamnosus]	Environmental Information Processing;Cellular Processes	Membrane transport;Cellular community - prokaryotes	ko02010//ABC transporters;ko02024//Quorum sensing	K01996;K01996	-	GO:0097159//organic cyclic compound binding;GO:0001882//nucleoside binding;GO:0016462//pyrophosphatase activity;GO:0036094//small molecule binding;GO:0001883//purine nucleoside binding;GO:0016818//hydrolase activity, acting on acid anhydrides, in phosphorus-containing anhydrides;GO:0097367//carbohydrate derivative binding;GO:0005488//binding;GO:0032550//purine ribonucleoside binding;GO:0003824//c…	-
LGG_RS02900	YMR090W	1.38141	0.681048	Transcription	496	1228	153.81	400.71	1.38141	8.38803e-94	5.86308e-93	yes	1597	1616	243.65	390.645	0.681048	5.79423e-51	4.23666e-50	no	nucleoside-diphosphate sugar epimerase [Lactobacillus rhamnosus]	-	-	-	-	-	-	-
LGG_RS11385	--	1.47266	0.756164	Transcription	9	23.5	5.23	14.515	1.47266	0.00222588	0.00337444	yes	58	62.315	15.9	26.855	0.756164	0.00110009	0.00198031	no	transcriptional regulator, PadR family [Lactobacillus rhamnosus LMS2-1] [Lactobacillus rhamnosus]	-	-	-	-	-	-	-
LGG_RS12140	acpS	-1.02252	0.10916	Transcription	304	140.5	156.86	77.215	-1.02252	3.14646e-17	8.03282e-17	yes	2375.5	1591.76	584.16	630.075	0.10916	0.0202211	0.0310429	no	Phosphopantetheinyl transferase (holo-ACP synthase) [Lactobacillus rhamnosus HN001] [Lactobacillus rhamnosus]	Metabolism	Metabolism of cofactors and vitamins	ko00770//Pantothenate and CoA biosynthesis	K00997	GO:0044464//cell part;GO:0044424//intracellular part;GO:0005622//intracellular;GO:0005623//cell	GO:0003824//catalytic activity;GO:0016772//transferase activity, transferring phosphorus-containing groups;GO:0043169//cation binding;GO:0016780//phosphotransferase activity, for other substituted phosphate groups;GO:0005488//binding;GO:0016740//transferase activity;GO:0043167//ion binding	GO:0006082//organic acid metabolic process;GO:0044238//primary metabolic process;GO:0008152//metabolic process;GO:0006629//lipid metabolic process;GO:0019752//carboxylic acid metabolic process;GO:0071704//organic substance metabolic process;GO:0009987//cellular process;GO:0044255//cellular lipid metabolic process;GO:0043170//macromolecule metabolic process;GO:0044237//cellular metabolic process;G…
LGG_RS00550	dapH	1.29444	0.026182	Transcription	1569	3652	430.64	1056.29	1.29444	2.78013e-243	4.44012e-242	yes	2509	1598	340.73	346.97	0.026182	0.603279	0.677018	no	2,3,4,5-tetrahydropyridine-2-carboxylate N-succinyltransferase [Lactobacillus rhamnosus GG] [Lactobacillus rhamnosus]	Metabolism;Metabolism;Metabolism;Metabolism	Global and overview maps;Global and overview maps;Global and overview maps;Amino acid metabolism	ko01100//Metabolic pathways;ko01110//Biosynthesis of secondary metabolites;ko01230//Biosynthesis of amino acids;ko00300//Lysine biosynthesis	K05822;K05822;K05822;K05822	-	-	-
LGG_RS02020	degA	1.1141	-0.288895	Transcription	99	207	18.56	40.175	1.1141	1.38935e-13	3.24536e-13	yes	1879	958	176.75	144.675	-0.288895	6.10178e-09	1.59841e-08	no	LacI family transcriptional regulator [Lactobacillus rhamnosus]	-	-	-	-	-	-	-
LGG_RS11635	--	1.18866	-0.560146	Transcription	16	33.5	2.04	4.65	1.18866	0.00249542	0.00376645	yes	49	20.5	3.17	2.15	-0.560146	0.0773244	0.107129	no	transporter, major facilitator family protein [Lactobacillus rhamnosus LMS2-1] [Lactobacillus rhamnosus]	-	-	-	-	-	-	-
LGG_RS09185	--	1.98451	0.487011	Transcription	14	52	6.79	26.87	1.98451	2.92296e-08	5.77238e-08	yes	14	12.5	3.25	4.555	0.487011	0.399344	0.475026	no	Phage-related infection protein [Lactobacillus rhamnosus GG] [Lactobacillus rhamnosus]	-	-	-	-	-	-	-
LGG_RS13510	--	-1.57687	-0.322928	Transcription	170	54	59.59	19.975	-1.57687	4.18135e-19	1.1217e-18	yes	2759	1385.5	472.84	378.01	-0.322928	8.11746e-14	2.69663e-13	no	Acetyltransferase, including N-acetylase of ribosomal protein [Lactobacillus rhamnosus HN001] [Lactobacillus rhamnosus]	-	-	-	-	-	GO:0016746//transferase activity, transferring acyl groups;GO:0016747//transferase activity, transferring acyl groups other than amino-acyl groups;GO:0016740//transferase activity;GO:0003824//catalytic activity;GO:0016407//acetyltransferase activity	-
LGG_RS13985	--	1.17131	0.429173	Transcription	37	80.5	5.79	13.04	1.17131	1.73028e-06	3.16873e-06	yes	111	94	8.76	11.795	0.429173	0.0169348	0.0264123	no	Conserved protein [Lactobacillus rhamnosus GG] [Lactobacillus rhamnosus]	-	-	-	-	-	-	-
LGG_RS02195	yloB	1.86076	-0.175428	Transcription	305	1037.5	20.91	75.945	1.86076	9.63781e-122	8.5958e-121	yes	1714	950	60.09	53.21	-0.175428	0.000600494	0.00111785	no	cation-transporting ATPase, partial [Lactobacillus paracasei subsp. paracasei Lpp74] [Lactobacillus paracasei]	-	-	-	-	-	-	-
LGG_RS04445	ohrR	1.33418	0.626696	Transcription	295	708	125.18	315.62	1.33418	6.79301e-54	3.29689e-53	yes	3059	2929	627.38	968.69	0.626696	2.24982e-67	2.01986e-66	no	Transcriptional regulator [Lactobacillus rhamnosus HN001] [Lactobacillus rhamnosus]	-	-	-	-	GO:0005623//cell;GO:0044464//cell part	GO:0001071//nucleic acid binding transcription factor activity	GO:0071704//organic substance metabolic process;GO:0043170//macromolecule metabolic process;GO:0050789//regulation of biological process;GO:0009058//biosynthetic process;GO:0008152//metabolic process;GO:0065007//biological regulation;GO:0060255//regulation of macromolecule metabolic process;GO:0044260//cellular macromolecule metabolic process;GO:0044249//cellular biosynthetic process;GO:0034645//…
LGG_RS07195	yitW	-3.17555	-0.260673	Transcription	4407	459.5	2429.51	268.895	-3.17555	0	0	yes	2504	1323.5	654.35	546.185	-0.260673	9.72233e-09	2.51204e-08	no	Predicted metal-sulfur cluster biosynthetic enzyme [Lactobacillus rhamnosus HN001] [Lactobacillus rhamnosus]	-	-	-	-	-	-	-
LGG_RS00110	--	-1.57709	0.5101	Transcription	106.08	35.915	13.71	4.595	-1.57709	3.68329e-12	8.23941e-12	yes	1413.93	1282.94	92.55	131.805	0.5101	1.2652e-25	6.1779e-25	no	DDE transposase, partial [Lactobacillus rhamnosus]	-	-	-	-	-	-	-
LGG_RS08825	lp_3226	2.00777	0.627271	Transcription	324	1236	45.83	184.31	2.00777	5.43813e-158	6.17295e-157	yes	586	569	41.89	64.705	0.627271	4.84687e-17	1.81406e-16	no	23S rRNA (uracil-5-)-methyltransferase RumA [Lactobacillus rhamnosus]	-	-	-	-	-	-	-
LGG_RS09210	citF	-1.17508	0.00649052	Transcription	425	179.5	53.64	23.755	-1.17508	1.09127e-28	3.67368e-28	yes	156	97.5	9.98	10.025	0.00649052	1	1	no	Citrate lyase, alpha subunit [Lactobacillus rhamnosus HN001] [Lactobacillus rhamnosus]	Environmental Information Processing	Signal transduction	ko02020//Two-component system	K01643	-	-	-
LGG_RS00575	--	1.50834	0.966023	Transcription	17	46	8.7	24.75	1.50834	1.79079e-05	3.07265e-05	yes	319	393.5	77.87	152.115	0.966023	1.29663e-24	6.11054e-24	no	Conserved protein [Lactobacillus rhamnosus GG] [Lactobacillus rhamnosus]	-	-	-	-	-	-	-
LGG_RS03345	SERP1785	1.80113	0.252107	Transcription	153	501.5	28.86	100.575	1.80113	2.73237e-59	1.42156e-58	yes	976	731	92.33	109.96	0.252107	5.43894e-05	0.000111009	no	Alcohol dehydrogenase [Lactobacillus rhamnosus GG] [Lactobacillus rhamnosus]	-	-	-	-	-	-	-
LGG_RS05615	murC	1.30417	-0.414907	Transcription	1446	3378.5	206.8	510.675	1.30417	6.62657e-232	1.01129e-230	yes	2042	959.5	147.56	110.68	-0.414907	7.27652e-17	2.70557e-16	no	UDP-N-acetylmuramyl peptide synthase [Lactobacillus rhamnosus]	Metabolism;Metabolism	Amino acid metabolism;Glycan biosynthesis and metabolism	ko00300//Lysine biosynthesis;ko00550//Peptidoglycan biosynthesis	K01928;K01928	-	-	GO:0008152//metabolic process
LGG_RS04825	--	1.54777	0.0853925	Transcription	240	663.5	86.97	254.27	1.54777	1.13152e-62	6.10663e-62	yes	914	612	161.62	171.475	0.0853925	0.184701	0.237748	no	Acetyltransferase [Lactobacillus rhamnosus GG] [Lactobacillus rhamnosus]	-	-	-	-	-	-	-
LGG_RS13080	nagK	2.02897	-0.309347	Transcription	58	224	12.51	51.055	2.02897	4.16144e-32	1.50216e-31	yes	151	75.5	16.27	13.13	-0.309347	0.0631581	0.088967	no	sugar kinase [Lactobacillus rhamnosus]	-	-	-	-	-	-	-
LGG_RS04960	--	1.14197	0.0597621	Transcription	116	242	49.22	108.62	1.14197	5.32899e-16	1.31643e-15	yes	298	195.5	61.12	63.705	0.0597621	0.639763	0.711768	no	Acetyltransferase [Lactobacillus rhamnosus GG] [Lactobacillus rhamnosus]	-	-	-	-	-	-	-
LGG_RS07595	--	2.1485	0.582125	Transcription	30	126.5	10.4	46.11	2.1485	5.27559e-20	1.45649e-19	yes	30	28.5	5.09	7.62	0.582125	0.0962733	0.130871	no	Transcriptional regulator [Lactobacillus rhamnosus HN001] [Lactobacillus rhamnosus]	-	-	-	-	-	-	GO:0044260//cellular macromolecule metabolic process;GO:1901576//organic substance biosynthetic process;GO:0009059//macromolecule biosynthetic process;GO:0019222//regulation of metabolic process;GO:0044249//cellular biosynthetic process;GO:0043170//macromolecule metabolic process;GO:0009058//biosynthetic process;GO:0009987//cellular process;GO:0060255//regulation of macromolecule metabolic proces…
LGG_RS04110	--	1.24394	-0.992434	Transcription	463	1045	178.82	423.525	1.24394	2.62792e-69	1.51657e-68	yes	1033	330.5	193.98	97.5	-0.992434	8.65498e-41	5.5805e-40	no	hydrolase, NUDIX family [Lactobacillus rhamnosus LMS2-1] [Lactobacillus rhamnosus]	-	-	-	-	-	GO:0003824//catalytic activity	-
LGG_RS11720	macB2	1.99895	0.339602	Transcription	57	215.5	15.51	61.995	1.99895	1.79453e-30	6.31187e-30	yes	112	88	15.09	19.095	0.339602	0.0670024	0.093916	no	peptide ABC transporter ATP-binding protein [Lactobacillus rhamnosus]	Environmental Information Processing	Membrane transport	ko02010//ABC transporters	K09814	-	-	-
LGG_RS04495	--	-2.03749	0.428785	Transcription	397	90.5	208.18	50.71	-2.03749	1.77167e-60	9.34121e-60	yes	283	236.5	70.63	95.075	0.428785	0.000144533	0.000283962	no	Conserved protein [Lactobacillus rhamnosus GG] [Lactobacillus rhamnosus]	-	-	-	-	-	-	-
LGG_RS09410	--	2.55424	0.92904	Transcription	3	17	1.78	10.455	2.55424	0.000710994	0.00111224	yes	17	20.5	4.74	9.025	0.92904	0.0238193	0.0360979	no	transcriptional regulator [Lactobacillus sp. HMSC073B09]	-	-	-	-	-	-	-
LGG_RS06630	--	1.48472	0.574138	Transcription	241	641.5	47.1	131.815	1.48472	1.89196e-57	9.62448e-57	yes	619.3	579.875	60.65	90.295	0.574138	4.60161e-15	1.61369e-14	no	Conserved protein [Lactobacillus rhamnosus GG] [Lactobacillus rhamnosus]	-	-	-	-	-	-	-
LGG_RS06095	minC	-1.3	0.548713	Transcription	2372	913.5	698.6	283.72	-1.3	9.8243e-157	1.10604e-155	yes	1143	1053	166.04	242.88	0.548713	4.52947e-23	2.06926e-22	no	Cell division inhibitor [Lactobacillus rhamnosus GG] [Lactobacillus rhamnosus]	-	-	-	-	-	-	GO:0009987//cellular process;GO:0051301//cell division;GO:0022607//cellular component assembly;GO:0007049//cell cycle;GO:0016043//cellular component organization;GO:0071840//cellular component organization or biogenesis;GO:0090529//cell septum assembly;GO:0022402//cell cycle process;GO:0044699//single-organism process;GO:0044763//single-organism cellular process;GO:0032506//cytokinetic process;GO…
LGG_RS00645	--	2.08445	0.51113	Transcription	45	184	14.37	60.945	2.08445	1.77564e-27	5.84155e-27	yes	115	103	18.04	25.71	0.51113	0.0027475	0.00472978	no	TetR family transcriptional regulator [Lactobacillus rhamnosus R0011] [Lactobacillus rhamnosus]	-	-	-	-	-	-	-
LGG_RS00800	--	1.53754	0.857377	Transcription	36	99	14.07	40.845	1.53754	9.53355e-11	2.06373e-10	yes	39	44	7.41	13.425	0.857377	0.00279016	0.00479448	no	cellobiose PTS family porter IIA component [Lactobacillus rhamnosus DSM 20021 = JCM 1136 = NBRC 3425] [Lactobacillus rhamnosus]	-	-	-	-	-	-	-
LGG_RS02565	HI_0186	1.06101	-0.445769	Transcription	33	64	14.99	31.275	1.06101	9.33943e-05	0.000153994	yes	165	76.5	36.06	26.475	-0.445769	0.00812071	0.0132481	no	Predicted transcriptional regulator [Lactobacillus rhamnosus HN001] [Lactobacillus rhamnosus]	-	-	-	-	-	-	GO:0050789//regulation of biological process;GO:0010468//regulation of gene expression;GO:0019222//regulation of metabolic process;GO:0065007//biological regulation;GO:0060255//regulation of macromolecule metabolic process
LGG_RS11610	--	1.39563	0.579691	Transcription	55	140	11.79	31.02	1.39563	5.65883e-13	1.2954e-12	yes	350	328	37.47	56	0.579691	2.50136e-09	6.69467e-09	no	metal ABC transporter substrate-binding protein [Lactobacillus rhamnosus]	-	-	-	-	-	-	-
LGG_RS13350	--	-2.57609	-0.128305	Transcription	459	74	356.69	59.815	-2.57609	6.22638e-93	4.30828e-92	yes	97	54.5	34.55	31.61	-0.128305	0.499321	0.576311	no	Conserved protein [Lactobacillus rhamnosus GG] [Lactobacillus rhamnosus]	-	-	-	-	-	-	-
LGG_RS06485	yecS	-2.32713	0.116595	Transcription	2189	416.5	290.52	57.895	-2.32713	0	0	yes	207	139.5	13.9	15.07	0.116595	0.471499	0.54799	no	ABC-type amino acid transport system, permease and periplasmic component [Lactobacillus rhamnosus HN001] [Lactobacillus rhamnosus]	-	-	-	-	-	-	-
LGG_RS05245	--	2.4122	0.0385216	Transcription	5	26	3.98	21.185	2.4122	2.97326e-05	5.03549e-05	yes	33	21.5	12.01	12.335	0.0385216	0.978322	1	no	transcriptional regulator [Lactobacillus paracasei]	-	-	-	-	-	-	-
LGG_RS01075	--	1.7842	-0.767042	Transcription	66	217	32.75	112.8	1.7842	1.62253e-26	5.22519e-26	yes	109	40.5	25.85	15.19	-0.767042	0.0004186	0.000789606	no	Membrane protein [Lactobacillus rhamnosus HN001] [Lactobacillus rhamnosus]	-	-	-	-	-	-	-
LGG_RS13480	--	1.44016	0.479024	Transcription	83	214	14.59	39.59	1.44016	6.52229e-20	1.78988e-19	yes	210	183.5	18.55	25.855	0.479024	0.000181698	0.000354036	no	Outer surface protein [Lactobacillus rhamnosus GG] [Lactobacillus rhamnosus]	-	-	-	-	-	-	-
LGG_RS10930	svop	-2.41697	-0.199248	Transcription	315	56	49.8	9.325	-2.41697	3.4448e-60	1.80245e-59	yes	55	30	4.38	3.815	-0.199248	0.478393	0.555319	no	permease of the major facilitator superfamily protein [Lactobacillus rhamnosus HN001] [Lactobacillus rhamnosus]	-	-	-	-	-	-	-
LGG_RS10835	yaaQ	-1.50633	0.0464724	Transcription	348	116	204.06	71.83	-1.50633	8.26041e-35	3.11267e-34	yes	590	381.5	163.12	168.46	0.0464724	0.602457	0.676632	no	nitrogen regulatory protein P-II (GLNB) [Lactobacillus rhamnosus LRHMDP3] [Lactobacillus rhamnosus]	-	-	-	-	-	-	-
LGG_RS12945	dgaF	1.60685	-0.213938	Transcription	72	209	18.21	55.465	1.60685	2.66336e-22	7.79154e-22	yes	455	247.5	57.14	49.265	-0.213938	0.0290904	0.0434232	no	4-hydroxy-2-oxoglutarate aldolase [Lactobacillus rhamnosus GG] [Lactobacillus rhamnosus]	-	-	-	-	-	-	-
LGG_RS11855	rpsC	2.16652	0.874736	Transcription	2038	8694.5	594.8	2670.3	2.16652	0	0	yes	35723	41437.5	5144.43	9433.2	0.874736	0	0	no	Ribosomal protein S3 [Lactobacillus rhamnosus HN001] [Lactobacillus rhamnosus]	Genetic Information Processing	Translation	ko03010//Ribosome	K02982	-	-	-
LGG_RS03205	--	1.31852	0.0468485	Transcription	1584	3752.5	288.61	719.825	1.31852	1.69548e-256	2.85736e-255	yes	2704	1748	247.38	255.545	0.0468485	0.292132	0.360182	no	Conserved protein [Lactobacillus rhamnosus GG] [Lactobacillus rhamnosus]	-	-	-	-	-	-	-
LGG_RS06840	yxdL	1.74664	0.760988	Transcription	37	118.5	9.29	31.175	1.74664	1.22392e-14	2.93633e-14	yes	162	172.5	20.19	34.215	0.760988	3.40567e-08	8.52019e-08	no	ABC-type antimicrobial peptide transport system, ATPase component [Lactobacillus rhamnosus HN001] [Lactobacillus rhamnosus]	Environmental Information Processing;Environmental Information Processing	Membrane transport;Signal transduction	ko02010//ABC transporters;ko02020//Two-component system	K19083;K19083	-	-	-
LGG_RS00195	lacA	2.23127	-0.668032	Transcription	77	345.5	24.71	116.025	2.23127	2.28376e-54	1.12428e-53	yes	1281	508.5	201.91	127.075	-0.668032	4.47454e-25	2.1443e-24	no	Maltose O-acetyltransferase [Lactobacillus rhamnosus GG] [Lactobacillus rhamnosus]	-	-	-	-	-	GO:0003824//catalytic activity;GO:0016407//acetyltransferase activity;GO:0016747//transferase activity, transferring acyl groups other than amino-acyl groups;GO:0016740//transferase activity;GO:0016746//transferase activity, transferring acyl groups	-
LGG_RS00085	cydA	-2.158	-0.481454	Transcription	168	35.5	21.98	4.925	-2.158	1.445e-28	4.85853e-28	yes	104	46.5	6.89	4.935	-0.481454	0.0240188	0.0363808	no	cytochrome ubiquinol oxidase subunit I [Lactobacillus rhamnosus]	Metabolism;Environmental Information Processing;Metabolism	Global and overview maps;Signal transduction;Energy metabolism	ko01100//Metabolic pathways;ko02020//Two-component system;ko00190//Oxidative phosphorylation	K00425;K00425;K00425	-	-	-
LGG_RS06125	--	-1.44604	0.00420305	Transcription	293	101.5	170.26	62.49	-1.44604	5.49046e-28	1.83483e-27	yes	100	62.5	27.42	27.5	0.00420305	1	1	no	Conserved protein [Lactobacillus rhamnosus GG] [Lactobacillus rhamnosus]	-	-	-	-	-	-	-
LGG_RS03035	glpK	2.06982	-0.0267259	Transcription	38	147.5	4.84	20.32	2.06982	2.43402e-22	7.1282e-22	yes	734	438.5	47.4	46.53	-0.0267259	0.449147	0.525022	no	glycerol kinase [Lactobacillus rhamnosus HN001] [Lactobacillus rhamnosus]	Metabolism;Metabolism;Organismal Systems	Global and overview maps;Lipid metabolism;Environmental adaptation	ko01100//Metabolic pathways;ko00561//Glycerolipid metabolism;ko04626//Plant-pathogen interaction	K00864;K00864;K00864	-	-	-
LGG_RS08115	rpmA	1.63134	0.938361	Transcription	899	2627	597.79	1851.96	1.63134	6.83266e-232	1.03698e-230	yes	5750	6883	1781.72	3414.4	0.938361	1.55926e-251	3.74882e-250	no	50S ribosomal protein L27 [Lactobacillus casei W56] [Lactobacillus casei]	Genetic Information Processing	Translation	ko03010//Ribosome	K02899	GO:0044464//cell part;GO:0032991//macromolecular complex;GO:1990904//ribonucleoprotein complex;GO:0030529//intracellular ribonucleoprotein complex;GO:0005623//cell;GO:0044424//intracellular part;GO:0005622//intracellular	-	GO:0010467//gene expression;GO:0043170//macromolecule metabolic process;GO:0008152//metabolic process;GO:0071704//organic substance metabolic process
LGG_RS09490	coaA	2.34231	0.662136	Transcription	166	792.5	34.65	175.715	2.34231	7.13901e-126	6.47223e-125	yes	2275	2255.5	237.43	375.715	0.662136	1.97245e-62	1.68043e-61	no	pantothenate kinase [Lactobacillus rhamnosus HN001] [Lactobacillus rhamnosus]	Metabolism;Metabolism	Global and overview maps;Metabolism of cofactors and vitamins	ko01100//Metabolic pathways;ko00770//Pantothenate and CoA biosynthesis	K00867;K00867	-	-	-
LGG_RS12015	hslO	1.44629	0.914294	Transcription	443	1147	96.86	263.95	1.44629	4.41371e-94	3.11682e-93	yes	805	956	87.86	165.585	0.914294	7.82967e-50	5.66653e-49	no	Disulfide bond chaperones of the HSP33 family protein [Lactobacillus rhamnosus HN001] [Lactobacillus rhamnosus]	-	-	-	-	-	-	-
LGG_RS11515	yqiG	1.80484	0.430869	Transcription	136	452	22.96	80.22	1.80484	4.83806e-54	2.35641e-53	yes	900	762.5	76.47	103.085	0.430869	9.49824e-12	2.8697e-11	no	NADH-dependent flavin oxidoreductase [Lactobacillus rhamnosus]	-	-	-	-	-	-	-
LGG_RS08645	--	2.41654	-0.0163547	Transcription	336	1699.5	129	688.715	2.41654	1.09583e-264	1.89324e-263	yes	3081	1920	575.31	568.825	-0.0163547	0.720137	0.788814	no	Monooxygenase [Lactobacillus rhamnosus GG] [Lactobacillus rhamnosus]	-	-	-	-	-	-	GO:0044699//single-organism process;GO:0044710//single-organism metabolic process;GO:0008152//metabolic process
LGG_RS10635	iphP	1.71604	-0.0205417	Transcription	512	1598	125.57	412.54	1.71604	7.24075e-162	8.50014e-161	yes	1613	999	196.64	193.86	-0.0205417	0.698102	0.769133	no	phosphatase [Lactobacillus rhamnosus]	Environmental Information Processing	Signal transduction	ko02020//Two-component system	K01104	-	-	-
LGG_RS01460	--	1.84865	0.271929	Transcription	19	64	4.92	17.72	1.84865	6.01622e-09	1.23057e-08	yes	64	49	8.22	9.925	0.271929	0.274526	0.340249	no	Methylase for ubiquinone/menaquinone biosynthesis [Lactobacillus rhamnosus HN001] [Lactobacillus rhamnosus]	-	-	-	-	-	-	-
LGG_RS10735	groS	-2.2153	-0.319047	Transcription	476	96	326.62	70.335	-2.2153	1.89412e-80	1.19338e-79	yes	4274	2156.5	1362.32	1092.04	-0.319047	1.73859e-18	6.80707e-18	no	10 kDa chaperonin [Lactobacillus casei W56] [Lactobacillus casei]	-	-	-	-	-	-	-
LGG_RS13470	argG	-1.14781	0.734124	Transcription	1051	453.5	166.56	75.17	-1.14781	2.8447e-61	1.51442e-60	yes	1508	1565.04	120.45	200.355	0.734124	7.94534e-56	6.14194e-55	no	Argininosuccinate synthase [Lactobacillus rhamnosus HN001] [Lactobacillus rhamnosus]	Metabolism;Metabolism;Metabolism;Metabolism;Metabolism;Metabolism	Global and overview maps;Global and overview maps;Global and overview maps;Global and overview maps;Amino acid metabolism;Amino acid metabolism	ko01100//Metabolic pathways;ko01110//Biosynthesis of secondary metabolites;ko01130//Biosynthesis of antibiotics;ko01230//Biosynthesis of amino acids;ko00250//Alanine, aspartate and glutamate metabolism;ko00220//Arginine biosynthesis	K01940;K01940;K01940;K01940;K01940;K01940	-	-	-
LGG_RS08050	--	1.87703	0.472312	Transcription	29	100.5	8.2	30.12	1.87703	6.33056e-14	1.49399e-13	yes	74	65	10.34	14.345	0.472312	0.0247767	0.0374489	no	Predicted esterase of the alpha-beta hydrolase superfamily protein [Lactobacillus rhamnosus HN001] [Lactobacillus rhamnosus]	-	-	-	-	-	-	-
LGG_RS10480	ackA	2.16135	0.497608	Transcription	513	2172	82.31	368.2	2.16135	3.78416e-288	7.26929e-287	yes	2160	1909	174.63	246.555	0.497608	1.54054e-32	8.38872e-32	no	acetate kinase [Lactobacillus rhamnosus LMS2-1] [Lactobacillus rhamnosus]	Metabolism;Metabolism;Metabolism;Metabolism;Metabolism;Metabolism;Metabolism;Metabolism	Global and overview maps;Global and overview maps;Global and overview maps;Carbohydrate metabolism;Carbohydrate metabolism;Energy metabolism;Energy metabolism;Metabolism of other amino acids	ko01100//Metabolic pathways;ko01120//Microbial metabolism in diverse environments;ko01200//Carbon metabolism;ko00620//Pyruvate metabolism;ko00640//Propanoate metabolism;ko00720//Carbon fixation pathways in prokaryotes;ko00680//Methane metabolism;ko00430//Taurine and hypotaurine metabolism	K00925;K00925;K00925;K00925;K00925;K00925;K00925;K00925	-	-	-
LGG_RS02845	treR	1.39747	0.281518	Transcription	795	1998	214.55	565.21	1.39747	1.18327e-146	1.24063e-145	yes	162	124	21.65	26.315	0.281518	0.0589545	0.0832938	no	Trehalose operon repressor [Lactobacillus rhamnosus GG] [Lactobacillus rhamnosus]	-	-	-	-	-	GO:0001071//nucleic acid binding transcription factor activity	GO:1901576//organic substance biosynthetic process;GO:0009058//biosynthetic process;GO:0009059//macromolecule biosynthetic process;GO:0065007//biological regulation;GO:0071704//organic substance metabolic process;GO:0044249//cellular biosynthetic process;GO:0009987//cellular process;GO:0008152//metabolic process;GO:0044260//cellular macromolecule metabolic process;GO:0043170//macromolecule metabo…
LGG_RS06115	artP	-1.91509	-0.0415634	Transcription	682	172	162.32	43.04	-1.91509	1.2001e-92	8.28311e-92	yes	272	164	32.22	31.305	-0.0415634	0.692783	0.763865	no	ABC transporter, amino acid-binding protein [Lactobacillus rhamnosus GG] [Lactobacillus rhamnosus]	-	-	-	-	-	-	-
LGG_RS12130	--	-2.83421	0.352659	Transcription	1876	248.5	1457.86	204.425	-2.83421	0	0	yes	362	290.5	128.94	164.645	0.352659	0.000381281	0.000722575	no	Conserved protein [Lactobacillus rhamnosus GG] [Lactobacillus rhamnosus]	-	-	-	-	-	-	-
LGG_RS02865	mtrA	-2.1231	0.472038	Transcription	913	197	119.21	27.365	-2.1231	2.23145e-141	2.2536e-140	yes	420	368	27.76	38.505	0.472038	1.10088e-07	2.67627e-07	no	Amino acid transporter [Lactobacillus rhamnosus HN001] [Lactobacillus rhamnosus]	-	-	-	-	GO:0016020//membrane;GO:0031224//intrinsic component of membrane;GO:0044425//membrane part	GO:0015075//ion transmembrane transporter activity;GO:0022891//substrate-specific transmembrane transporter activity;GO:0022892//substrate-specific transporter activity;GO:0008509//anion transmembrane transporter activity;GO:0046943//carboxylic acid transmembrane transporter activity;GO:0022857//transmembrane transporter activity;GO:0005215//transporter activity;GO:0008514//organic anion transmem…	-
LGG_RS09755	glgC	1.70567	-0.408314	Transcription	45	139.5	7.62	24.855	1.70567	9.64293e-17	2.4302e-16	yes	1198	564.5	102.05	76.895	-0.408314	5.32169e-11	1.54847e-10	no	glucose-1-phosphate adenylyltransferase [Lactobacillus rhamnosus HN001] [Lactobacillus rhamnosus]	Metabolism;Metabolism;Metabolism;Metabolism;Cellular Processes	Global and overview maps;Global and overview maps;Carbohydrate metabolism;Carbohydrate metabolism;Cellular community - prokaryotes	ko01100//Metabolic pathways;ko01110//Biosynthesis of secondary metabolites;ko00520//Amino sugar and nucleotide sugar metabolism;ko00500//Starch and sucrose metabolism;ko02026//Biofilm formation - Escherichia coli	K00975;K00975;K00975;K00975;K00975	-	GO:0097367//carbohydrate derivative binding;GO:0016772//transferase activity, transferring phosphorus-containing groups;GO:0005488//binding;GO:0016740//transferase activity;GO:0016779//nucleotidyltransferase activity;GO:0070566//adenylyltransferase activity;GO:0001883//purine nucleoside binding;GO:0001882//nucleoside binding;GO:1901363//heterocyclic compound binding;GO:0032549//ribonucleoside bin…	GO:0008152//metabolic process;GO:0009987//cellular process;GO:0005977//glycogen metabolic process;GO:0071704//organic substance metabolic process;GO:0015980//energy derivation by oxidation of organic compounds;GO:0006073//cellular glucan metabolic process;GO:0006091//generation of precursor metabolites and energy;GO:0044763//single-organism cellular process;GO:0044699//single-organism process;GO:…
LGG_RS12070	pth	1.49372	0.818692	Transcription	92	248	31.9	89.835	1.49372	8.73109e-24	2.64436e-23	yes	981	1091	166.41	293.515	0.818692	1.04815e-46	7.34222e-46	no	aminoacyl-tRNA hydrolase [Lactobacillus rhamnosus LMS2-1] [Lactobacillus rhamnosus]	-	-	-	-	-	-	-
LGG_RS07530	dtd	1.04812	0.337543	Transcription	126	247	54.54	112.78	1.04812	2.66582e-14	6.3623e-14	yes	577	455	120.56	152.34	0.337543	3.04183e-05	6.31748e-05	no	D-Tyr-tRNAtyr deacylase [Lactobacillus rhamnosus HN001] [Lactobacillus rhamnosus]	-	-	-	-	-	-	-
LGG_RS10050	--	1.77552	0.235328	Transcription	29	96	3.6	12.325	1.77552	1.34172e-12	3.03601e-12	yes	272	201.5	17.13	20.165	0.235328	0.0415508	0.0603891	no	hydantoinase subunit beta [Lactobacillus rhamnosus]	-	-	-	-	-	-	-
LGG_RS05235	--	1.19944	-0.658347	Transcription	55	120	25.16	57.78	1.19944	2.84277e-09	5.88477e-09	yes	140	56	30.8	19.515	-0.658347	0.0005393	0.00101056	no	toxin [Lactobacillus rhamnosus]	-	-	-	-	-	-	-
LGG_RS12275	fetA	1.34344	-0.0571244	Transcription	13	31.5	3.86	9.795	1.34344	0.000979975	0.00151832	yes	51	31	7.47	7.18	-0.0571244	0.963979	0.995924	no	ABC-type uncharacterized transport system, ATPase component [Lactobacillus rhamnosus HN001] [Lactobacillus rhamnosus]	Environmental Information Processing	Membrane transport	ko02010//ABC transporters	K06857	-	GO:0016787//hydrolase activity;GO:0016818//hydrolase activity, acting on acid anhydrides, in phosphorus-containing anhydrides;GO:0016817//hydrolase activity, acting on acid anhydrides;GO:0017111//nucleoside-triphosphatase activity;GO:0016462//pyrophosphatase activity;GO:0003824//catalytic activity	-
LGG_RS05125	cspLA	-1.28735	0.0632624	Transcription	1244	486	1197.59	490.655	-1.28735	2.16385e-86	1.43231e-85	yes	20499	13663	8805.43	9200.14	0.0632624	0.00242166	0.0041943	no	Cold shock protein [Lactobacillus rhamnosus HN001] [Lactobacillus rhamnosus]	-	-	-	-	GO:0005623//cell;GO:0044464//cell part;GO:0044424//intracellular part;GO:0005622//intracellular	GO:0097159//organic cyclic compound binding;GO:0005488//binding;GO:0003676//nucleic acid binding;GO:1901363//heterocyclic compound binding	GO:0050789//regulation of biological process;GO:0065007//biological regulation;GO:0019222//regulation of metabolic process;GO:0010468//regulation of gene expression;GO:0060255//regulation of macromolecule metabolic process
LGG_RS15030	--	14.3806	0.724575	Transcription	0	25.5	0.001	21.33	14.3806	1.42518e-09	2.98852e-09	yes	451.15	476.755	162.42	268.385	0.724575	9.83319e-19	3.91259e-18	no	alpha-galactosidase [Lactobacillus rhamnosus]	-	-	-	-	-	-	-
LGG_RS08615	--	-4.22944	-0.0175584	Transcription	11	0.5	11.63	0.62	-4.22944	9.43988e-05	0.000155557	yes	8	5	3.72	3.675	-0.0175584	1	1	no	Conserved protein [Lactobacillus rhamnosus GG] [Lactobacillus rhamnosus]	-	-	-	-	-	-	-
LGG_RS03545	ruvA	1.74257	0.541769	Transcription	247	787.5	80.06	267.905	1.74257	1.4757e-86	9.81534e-86	yes	375	347	59.67	86.865	0.541769	4.86611e-09	1.28182e-08	no	Holliday junction DNA helicase RuvA [Lactobacillus rhamnosus LMS2-1] [Lactobacillus rhamnosus]	Genetic Information Processing	Replication and repair	ko03440//Homologous recombination	K03550	GO:1902494//catalytic complex;GO:0005623//cell;GO:0043234//protein complex;GO:0044424//intracellular part;GO:0044464//cell part;GO:0032991//macromolecular complex;GO:0033202//DNA helicase complex;GO:0005622//intracellular	GO:0097367//carbohydrate derivative binding;GO:0003824//catalytic activity;GO:0005488//binding;GO:0016462//pyrophosphatase activity;GO:0017111//nucleoside-triphosphatase activity;GO:0001882//nucleoside binding;GO:0016817//hydrolase activity, acting on acid anhydrides;GO:0016818//hydrolase activity, acting on acid anhydrides, in phosphorus-containing anhydrides;GO:1901363//heterocyclic compound bi…	GO:0006996//organelle organization;GO:0071704//organic substance metabolic process;GO:0071840//cellular component organization or biogenesis;GO:0006259//DNA metabolic process;GO:0046483//heterocycle metabolic process;GO:0090304//nucleic acid metabolic process;GO:0006950//response to stress;GO:0044260//cellular macromolecule metabolic process;GO:0009987//cellular process;GO:0051276//chromosome org…
LGG_RS06235	--	-1.8231	0.124921	Transcription	146	39.5	108.24	30.59	-1.8231	3.28516e-20	9.12471e-20	yes	273.98	188.095	93.59	102.055	0.124921	0.29791	0.366191	no	membrane protein [Lactobacillus rhamnosus K32] [Lactobacillus rhamnosus]	-	-	-	-	-	-	-
LGG_RS00280	uxuA	1.199	-0.196519	Transcription	163	355	29.04	66.67	1.199	3.24398e-24	9.94555e-24	yes	714	392.5	63.92	55.78	-0.196519	0.0131613	0.0208467	no	Mannonate dehydratase [Lactobacillus rhamnosus GG] [Lactobacillus rhamnosus]	Metabolism;Metabolism	Global and overview maps;Carbohydrate metabolism	ko01100//Metabolic pathways;ko00040//Pentose and glucuronate interconversions	K01686;K01686	-	-	-
LGG_RS08240	greA	1.46056	0.383433	Transcription	96	256.5	39.44	108.545	1.46056	7.29236e-24	2.21594e-23	yes	3161	2628.5	628.97	820.455	0.383433	6.8939e-27	3.43123e-26	no	Transcription elongation factor [Lactobacillus rhamnosus HN001] [Lactobacillus rhamnosus]	-	-	-	-	-	-	-
LGG_RS09290	nosF	-1.09887	0.28302	Transcription	1429	630	301.21	140.63	-1.09887	3.88029e-76	2.36345e-75	yes	1531	1165.95	161.3	196.26	0.28302	2.54487e-08	6.4062e-08	no	ABC-type multidrug transport system, ATPase component [Lactobacillus rhamnosus HN001] [Lactobacillus rhamnosus]	-	-	-	-	-	-	-
LGG_RS08305	--	3.08746	-0.364499	Transcription	16	128.5	4.35	36.975	3.08746	1.32011e-29	4.51598e-29	yes	127	62	17.11	13.29	-0.364499	0.0561607	0.0796241	no	Endopeptidase M23B [Lactobacillus rhamnosus GG] [Lactobacillus rhamnosus]	-	-	-	-	-	-	-
LGG_RS03255	BCE_0519	1.16046	-2.03953	Transcription	14	30	1.02	2.28	1.16046	0.00398538	0.00593057	yes	10	1.5	0.37	0.09	-2.03953	0.0375566	0.0551206	no	metal ABC transporter ATPase [Lactobacillus rhamnosus]	-	-	-	-	-	-	-
LGG_RS12475	--	-2.45598	0.957772	Transcription	52	9	13.58	2.475	-2.45598	1.38281e-11	3.05844e-11	yes	2	2.5	0.26	0.505	0.957772	0.52681	0.603132	no	ATPase domain-containing PTS system mannose/fructose/N-acetylgalactosamine-specific IID component [Lactobacillus casei CRF28] [Lactobacillus casei]	-	-	-	-	-	-	-
LGG_RS07810	HI_1721	1.05489	0.304153	Transcription	170	341.375	40.16	83.435	1.05489	8.97287e-20	2.44528e-19	yes	29.17	22.49	3.43	4.235	0.304153	0.486991	0.562996	no	transposase [Lactobacillus rhamnosus]	-	-	-	-	-	-	-
LGG_RS00390	opuCA	1.37665	-0.501219	Transcription	2149	5289	333.2	865.2	1.37665	0	0	yes	6623	2960.5	517.87	365.88	-0.501219	7.86759e-56	6.09846e-55	no	ABC-type proline/glycine betaine transport system, ATPase component [Lactobacillus rhamnosus HN001] [Lactobacillus rhamnosus]	Environmental Information Processing	Membrane transport	ko02010//ABC transporters	K05847	-	GO:1901363//heterocyclic compound binding;GO:0016787//hydrolase activity;GO:0003824//catalytic activity;GO:0097367//carbohydrate derivative binding;GO:0017111//nucleoside-triphosphatase activity;GO:0032549//ribonucleoside binding;GO:0016818//hydrolase activity, acting on acid anhydrides, in phosphorus-containing anhydrides;GO:0016817//hydrolase activity, acting on acid anhydrides;GO:0097159//orga…	GO:0044765//single-organism transport;GO:0051234//establishment of localization;GO:0051179//localization;GO:0006811//ion transport;GO:1902578//single-organism localization;GO:0044699//single-organism process;GO:0006812//cation transport;GO:0006810//transport
LGG_RS01565	--	1.31836	-0.390613	Transcription	57	135	16.2	40.4	1.31836	1.5279e-11	3.37663e-11	yes	122.37	58.43	17.18	13.105	-0.390613	0.040893	0.0594636	no	Conserved protein [Lactobacillus rhamnosus GG] [Lactobacillus rhamnosus]	-	-	-	-	-	-	-
LGG_RS12225	DDB_G0272484	1.02402	-0.117496	Transcription	656	1251.5	93.82	190.79	1.02402	9.57733e-60	4.9922e-59	yes	1121.68	650.42	81.06	74.72	-0.117496	0.0616045	0.086908	no	HD superfamily phosphohydrolase [Lactobacillus rhamnosus HN001] [Lactobacillus rhamnosus]	-	-	-	-	-	-	-
LGG_RS05975	--	1.57424	0.301126	Transcription	70	199.5	16.66	49.61	1.57424	7.30096e-21	2.07402e-20	yes	243	189.5	28.78	35.46	0.301126	0.0113089	0.0181468	no	Conserved protein [Lactobacillus rhamnosus GG] [Lactobacillus rhamnosus]	-	-	-	-	-	-	-
LGG_RS13835	--	0.878575	-3.26388	Translation	18	32	12.76	23.46	0.878575	0.0211465	0.029547	no	674	44	221.17	23.025	-3.26388	1.18093e-138	1.83076e-137	yes	Conserved protein [Lactobacillus rhamnosus GG] [Lactobacillus rhamnosus]	-	-	-	-	-	-	-
LGG_RS15315	--	0	1.3412	Translation	0	0	0.001	0.001	0	1	1	notest	23.6	36.23	11.3	28.63	1.3412	7.52568e-05	0.000152068	yes	Conserved protein [Lactobacillus rhamnosus GG] [Lactobacillus rhamnosus]	-	-	-	-	-	-	-
LGG_RS04195	--	0.379691	1.35306	Translation	319	393.5	164.6	214.155	0.379691	9.05057e-05	0.0001495	no	2227	3574	547.65	1398.99	1.35306	2.96439387504748e-323	8.94258818972656e-322	yes	glucitol/sorbitol PTS, EIIA [Lactobacillus rhamnosus HN001] [Lactobacillus rhamnosus]	Environmental Information Processing;Metabolism	Membrane transport;Carbohydrate metabolism	ko02060//Phosphotransferase system (PTS);ko00051//Fructose and mannose metabolism	K02781;K02781	-	GO:1901476//carbohydrate transporter activity;GO:0022892//substrate-specific transporter activity;GO:0022891//substrate-specific transmembrane transporter activity;GO:0015144//carbohydrate transmembrane transporter activity;GO:0022857//transmembrane transporter activity;GO:0005215//transporter activity	GO:0008643//carbohydrate transport;GO:0044699//single-organism process;GO:0051234//establishment of localization;GO:0071702//organic substance transport;GO:0051179//localization;GO:0044765//single-organism transport;GO:1902578//single-organism localization;GO:0006810//transport
LGG_RS11080	MJ0912	0.653659	-1.17281	Translation	195	289.5	47.64	74.945	0.653659	3.13135e-08	6.15735e-08	no	970	270	117.82	52.26	-1.17281	5.63905e-51	4.13385e-50	yes	metallophosphoesterase [Lactobacillus rhamnosus]	-	-	-	-	-	-	-
LGG_RS00840	--	0.489164	1.06478	Translation	6	8	3.58	5.025	0.489164	0.724066	0.784001	no	158	209	44.42	92.92	1.06478	3.65032e-16	1.32599e-15	yes	sulfur reduction protein DsrE [Lactobacillus rhamnosus]	-	-	-	-	-	-	-
LGG_RS15260	--	0	3.00765	Translation	0	0	0.001	0.001	0	1	1	notest	1	5	0.47	3.78	3.00765	0.0231432	0.035205	yes	Putative protein without homology [Lactobacillus rhamnosus GG] [Lactobacillus rhamnosus]	-	-	-	-	-	-	-
LGG_RS12575	--	0.362975	1.0303	Translation	300	369.5	168.26	216.395	0.362975	0.000237027	0.000382558	no	2108	2695.5	559.63	1143.02	1.0303	4.5141e-160	7.76152e-159	yes	Conserved protein [Lactobacillus rhamnosus GG] [Lactobacillus rhamnosus]	-	-	-	-	-	-	-
LGG_RS09175	--	0.15749	-1.04162	Translation	362	384.5	86.48	96.455	0.15749	0.0944606	0.122282	no	3905	1199.5	464.18	225.49	-1.04162	1.12609e-137	1.72687e-136	yes	Esterase/lipase [Lactobacillus rhamnosus GG] [Lactobacillus rhamnosus]	-	-	-	-	-	-	-
LGG_RS14550	--	0	4.91157	Translation	0	0	0.001	0.001	0	1	1	notest	8.91	161.975	6.51	195.935	4.91157	4.75598e-64	4.11363e-63	yes	Malolactic regulator [Lactobacillus rhamnosus]	-	-	-	-	-	-	-
LGG_RS11335	--	0.236198	1.25024	Translation	1	1	1.04	1.225	0.236198	1	1	no	15	22.5	6.89	16.39	1.25024	0.00504281	0.00843044	yes	MULTISPECIES: hypothetical protein [Lactobacillus]	-	-	-	-	-	-	-
LGG_RS07345	--	-0.932886	1.82685	Translation	2	1	0.21	0.11	-0.932886	0.814815	0.869917	no	8	17.5	0.42	1.49	1.82685	0.00118873	0.0021304	yes	Phage-related terminase large subunit [Lactobacillus rhamnosus GG] [Lactobacillus rhamnosus]	-	-	-	-	-	-	-
LGG_RS03415	mleA	0.383729	1.64152	Translation	119	145.5	13.8	18.005	0.383729	0.0178675	0.025209	no	109	211.5	6.42	20.03	1.64152	9.10587e-30	4.76799e-29	yes	malate dehydrogenase [Lactobacillus rhamnosus HN001] [Lactobacillus rhamnosus]	Metabolism;Metabolism	Global and overview maps;Carbohydrate metabolism	ko01120//Microbial metabolism in diverse environments;ko00620//Pyruvate metabolism	K22212;K22212	-	-	-
LGG_RS11815	rplF	0.859163	1.05539	Translation	8285	14266.5	3019.12	5476.64	0.859163	1.98198e-267	3.49007e-266	no	4948	6466.5	879.62	1828.1	1.05539	6.74821e-303	1.91447e-301	yes	50S ribosomal protein L6 [Lactobacillus rhamnosus HN001] [Lactobacillus rhamnosus]	Genetic Information Processing	Translation	ko03010//Ribosome	K02933	GO:0005623//cell;GO:1990904//ribonucleoprotein complex;GO:0030529//intracellular ribonucleoprotein complex;GO:0044464//cell part;GO:0044424//intracellular part;GO:0005622//intracellular;GO:0032991//macromolecular complex	GO:0005198//structural molecule activity;GO:0097159//organic cyclic compound binding;GO:0003723//RNA binding;GO:0003676//nucleic acid binding;GO:1901363//heterocyclic compound binding;GO:0005488//binding	GO:0008152//metabolic process;GO:0043170//macromolecule metabolic process;GO:0010467//gene expression;GO:0071704//organic substance metabolic process
LGG_RS04415	uvrB	0.394654	1.14732	Translation	2020	2524.5	193.88	254.88	0.394654	3.48422e-22	1.01605e-21	no	3038	4221.5	148.47	328.865	1.14732	1.83286e-269	4.72712e-268	yes	excinuclease ABC, B subunit [Lactobacillus rhamnosus LMS2-1] [Lactobacillus rhamnosus]	Genetic Information Processing	Replication and repair	ko03420//Nucleotide excision repair	K03702	-	-	-
LGG_RS09435	--	0.875604	1.35928	Translation	74	128.5	19.64	36.035	0.875604	1.62603e-06	2.98377e-06	no	51	83	6.71	17.215	1.35928	8.20791e-10	2.27401e-09	yes	transposase [Lactobacillus rhamnosus]	-	-	-	-	-	-	-
LGG_RS06505	fruK	0.334968	1.03746	Translation	300	360	63.44	80.02	0.334968	0.000818091	0.00127687	no	89	115	9.41	19.315	1.03746	2.73978e-09	7.32588e-09	yes	1-phosphofructokinase [Lactobacillus rhamnosus GG] [Lactobacillus rhamnosus]	Metabolism	Carbohydrate metabolism	ko00051//Fructose and mannose metabolism	K00882	-	GO:0016773//phosphotransferase activity, alcohol group as acceptor;GO:0097159//organic cyclic compound binding;GO:0016740//transferase activity;GO:1901363//heterocyclic compound binding;GO:0016772//transferase activity, transferring phosphorus-containing groups;GO:0008443//phosphofructokinase activity;GO:0001882//nucleoside binding;GO:0019200//carbohydrate kinase activity;GO:0036094//small molecu…	GO:0044710//single-organism metabolic process;GO:0044763//single-organism cellular process;GO:0019637//organophosphate metabolic process;GO:0071704//organic substance metabolic process;GO:0016310//phosphorylation;GO:0005975//carbohydrate metabolic process;GO:0006796//phosphate-containing compound metabolic process;GO:0046434//organophosphate catabolic process;GO:0009987//cellular process;GO:00442…
LGG_RS05330	--	0	-1.08745	Translation	0	0	0.001	0.001	0	1	1	notest	207	62	95.04	44.725	-1.08745	3.49199e-11	1.02132e-10	yes	Phage-related protein [Lactobacillus rhamnosus GG] [Lactobacillus rhamnosus]	-	-	-	-	-	-	-
LGG_RS05590	MT1311	-0.44042	1.13188	Translation	2416	1685.5	270.07	199.02	-0.44042	1.27172e-24	3.94738e-24	no	2507	3464	142.32	311.885	1.13188	9.43648e-230	2.1417e-228	yes	multidrug ABC transporter ATP-binding protein [Lactobacillus rhamnosus]	-	-	-	-	GO:0031224//intrinsic component of membrane;GO:0016020//membrane;GO:0044425//membrane part	GO:0017111//nucleoside-triphosphatase activity;GO:0032549//ribonucleoside binding;GO:0005215//transporter activity;GO:0016818//hydrolase activity, acting on acid anhydrides, in phosphorus-containing anhydrides;GO:0022804//active transmembrane transporter activity;GO:0005488//binding;GO:0036094//small molecule binding;GO:0001882//nucleoside binding;GO:0001883//purine nucleoside binding;GO:0016462/…	GO:0044699//single-organism process;GO:0044763//single-organism cellular process;GO:0051179//localization;GO:0051234//establishment of localization;GO:0009987//cellular process
LGG_RS06700	yplQ	-0.765498	-1.78397	Translation	194	108.5	58.47	34.395	-0.765498	1.56186e-07	2.98776e-07	no	409	75.5	60.73	17.635	-1.78397	6.58932e-42	4.30735e-41	yes	Predicted membrane protein, hemolysin III related protein [Lactobacillus rhamnosus HN001] [Lactobacillus rhamnosus]	-	-	-	-	-	-	GO:0009987//cellular process
LGG_RS02410	--	0.977013	1.05465	Translation	209	388	71.33	140.405	0.977013	2.45354e-19	6.62071e-19	no	93	120.5	15.54	32.28	1.05465	1.17112e-09	3.19776e-09	yes	Transcriptional regulator [Lactobacillus rhamnosus GG] [Lactobacillus rhamnosus]	-	-	-	-	-	-	GO:0019222//regulation of metabolic process;GO:0044249//cellular biosynthetic process;GO:0071704//organic substance metabolic process;GO:0050789//regulation of biological process;GO:0043170//macromolecule metabolic process;GO:0010468//regulation of gene expression;GO:0044237//cellular metabolic process;GO:0008152//metabolic process;GO:0044260//cellular macromolecule metabolic process;GO:1901576//…
LGG_RS13610	ybfG	0.924311	1.46534	Translation	79	142	9	17.08	0.924311	1.60879e-07	3.07539e-07	no	134	234.5	7.75	21.4	1.46534	1.96742e-28	1.00388e-27	yes	Peptidoglycan-binding protein [Lactobacillus rhamnosus GG] [Lactobacillus rhamnosus]	-	-	-	-	-	-	-
LGG_RS13380	--	-0.851016	-1.11951	Translation	179	93.5	77.49	42.96	-0.851016	3.58583e-08	7.03592e-08	no	307	88.5	64.15	29.525	-1.11951	1.32601e-16	4.86032e-16	yes	RNA-binding protein [Lactobacillus rhamnosus]	-	-	-	-	-	-	-
LGG_RS10310	gtcA	-0.48341	1.78163	Translation	41	28.5	19.3	13.805	-0.48341	0.126699	0.160982	no	112	246	25.3	86.985	1.78163	7.68357e-39	4.78033e-38	yes	GtrA-like protein [Lactobacillus rhamnosus LMS2-1] [Lactobacillus rhamnosus]	-	-	-	-	GO:0044425//membrane part;GO:0031224//intrinsic component of membrane;GO:0016020//membrane	-	GO:0051234//establishment of localization;GO:0051179//localization
LGG_RS04715	glmS	-0.585289	-1.02175	Translation	8591	5424	917.42	611.475	-0.585289	3.47683e-100	2.57435e-99	no	32970	10311	1789.5	881.365	-1.02175	0	0	yes	Glucosamine--fructose-6-phosphate aminotransferase, isomerizing [Lactobacillus rhamnosus GG] [Lactobacillus rhamnosus]	Metabolism;Metabolism;Metabolism;Metabolism	Global and overview maps;Global and overview maps;Carbohydrate metabolism;Amino acid metabolism	ko01100//Metabolic pathways;ko01130//Biosynthesis of antibiotics;ko00520//Amino sugar and nucleotide sugar metabolism;ko00250//Alanine, aspartate and glutamate metabolism	K00820;K00820;K00820;K00820	-	-	-
LGG_RS08415	cmcT	-0.670224	1.67807	Translation	31	19	4.4	2.765	-0.670224	0.0832576	0.108909	no	9	18	0.65	2.08	1.67807	0.000883774	0.00161343	yes	MFS transporter [Lactobacillus rhamnosus]	-	-	-	-	-	-	-
LGG_RS12610	OCC_04335	0.594434	-2.03046	Translation	27923	40003	4491.37	6781.43	0.594434	6.88685e-186	8.71805e-185	no	115777	17838	9382.73	2296.68	-2.03046	0	0	yes	HTH containing DNA-binding domain and MocR-like aminotransferase [Lactobacillus rhamnosus HN001] [Lactobacillus rhamnosus]	-	-	-	-	-	-	-
LGG_RS13245	ugpE	0.554645	-1.01728	Translation	23	32	5.45	8.005	0.554645	0.135141	0.171311	no	121	37	14.28	7.055	-1.01728	1.72818e-06	3.90666e-06	yes	ABC-type sugar transport system, permease component [Lactobacillus rhamnosus HN001] [Lactobacillus rhamnosus]	Environmental Information Processing	Membrane transport	ko02010//ABC transporters	K05815	GO:0005623//cell;GO:0098797//plasma membrane protein complex;GO:0005886//plasma membrane;GO:0044464//cell part;GO:1904949//ATPase complex;GO:0032991//macromolecular complex;GO:0098533//ATPase dependent transmembrane transport complex;GO:0016020//membrane;GO:0016021//integral component of membrane;GO:0098796//membrane protein complex;GO:0031224//intrinsic component of membrane;GO:1902495//transmem…	-	GO:0044765//single-organism transport;GO:0015711//organic anion transport;GO:1902578//single-organism localization;GO:0006820//anion transport;GO:0006811//ion transport;GO:0051179//localization;GO:0006810//transport;GO:0051234//establishment of localization;GO:0071702//organic substance transport;GO:0044699//single-organism process
LGG_RS11755	--	-0.798841	1.05254	Translation	141	77	40.97	23.55	-0.798841	4.17512e-06	7.45712e-06	no	94	123	13.48	27.96	1.05254	9.44555e-10	2.59913e-09	yes	Conserved protein [Lactobacillus rhamnosus GG] [Lactobacillus rhamnosus]	-	-	-	-	-	-	-
LGG_RS12770	celA	0.59913	2.66297	Translation	5	7	3.04	4.605	0.59913	0.70382	0.763583	no	4	15.5	1.14	7.22	2.66297	0.000114436	0.000225769	yes	cellobiose-specific PTS system IIB component [Lactobacillus rhamnosus HN001] [Lactobacillus rhamnosus]	Environmental Information Processing;Metabolism	Membrane transport;Carbohydrate metabolism	ko02060//Phosphotransferase system (PTS);ko00500//Starch and sucrose metabolism	K02760;K02760	-	-	-
LGG_RS13980	macB	-0.564927	-1.01588	Translation	396	256	64.18	43.385	-0.564927	1.97523e-08	3.9347e-08	no	369.14	114.895	30.14	14.905	-1.01588	7.33206e-17	2.72265e-16	yes	ABC-type antimicrobial peptide transport system, permease component [Lactobacillus rhamnosus HN001] [Lactobacillus rhamnosus]	Environmental Information Processing	Membrane transport	ko02010//ABC transporters	K05685	-	-	-
LGG_RS04500	secG	-0.133288	1.27967	Translation	27	23	22.04	20.095	-0.133288	0.762852	0.820821	no	354	537.5	131.71	319.77	1.27967	3.73087e-50	2.71397e-49	yes	preprotein translocase subunit SecG [Lactobacillus rhamnosus HN001] [Lactobacillus rhamnosus]	Cellular Processes;Genetic Information Processing;Environmental Information Processing	Cellular community - prokaryotes;Folding, sorting and degradation;Membrane transport	ko02024//Quorum sensing;ko03060//Protein export;ko03070//Bacterial secretion system	K03075;K03075;K03075	-	-	-
LGG_RS02285	--	0.758835	1.4212	Translation	23	37.5	4.19	7.09	0.758835	0.0302031	0.0414632	no	16	27	1.46	3.91	1.4212	0.000415201	0.000784626	yes	membrane protein [Lactobacillus rhamnosus]	-	-	-	-	-	-	-
LGG_RS07025	--	-0.332435	-1.90943	Translation	159	121	75.97	60.335	-0.332435	0.0345275	0.0470005	no	186	31	42.6	11.34	-1.90943	3.4381e-22	1.52167e-21	yes	Conserved protein [Lactobacillus rhamnosus GG] [Lactobacillus rhamnosus]	-	-	-	-	-	-	-
LGG_RS06450	--	-0.742272	-1.06668	Translation	22	12.5	11.35	6.785	-0.742272	0.11112	0.142572	no	45	13.5	11.07	5.285	-1.06668	0.00308312	0.00527235	yes	carboxymuconolactone decarboxylase family protein [Lactobacillus rhamnosus LMS2-1] [Lactobacillus rhamnosus]	Metabolism;Metabolism;Metabolism;Metabolism	Global and overview maps;Global and overview maps;Global and overview maps;Xenobiotics biodegradation and metabolism	ko01100//Metabolic pathways;ko01120//Microbial metabolism in diverse environments;ko01220//Degradation of aromatic compounds;ko00362//Benzoate degradation	K01607;K01607;K01607;K01607	-	-	-
LGG_RS15370	--	0	2.00364	Translation	0	0	0.001	0.001	0	1	1	notest	226.12	567.13	124.35	498.655	2.00364	2.04395e-99	2.44671e-98	yes	ATP-dependent nuclease subunit B [Lactobacillus rhamnosus LRHMDP2] [Lactobacillus rhamnosus]	-	-	-	-	-	-	-
LGG_RS06925	hisZ	0.0323655	-2.00562	Translation	34	32.5	5.73	5.86	0.0323655	1	1	no	91	14.5	7.71	1.92	-2.00562	3.43829e-12	1.06373e-11	yes	ATP phosphoribosyltransferase for histidine biosynthesis [Lactobacillus rhamnosus HN001] [Lactobacillus rhamnosus]	Metabolism;Metabolism;Metabolism;Metabolism	Global and overview maps;Global and overview maps;Global and overview maps;Amino acid metabolism	ko01100//Metabolic pathways;ko01110//Biosynthesis of secondary metabolites;ko01230//Biosynthesis of amino acids;ko00340//Histidine metabolism	K02502;K02502;K02502;K02502	-	-	-
LGG_RS02205	napA	0.202509	2.14101	Translation	261	285	43.73	50.32	0.202509	0.069497	0.091827	no	103	285	8.68	38.285	2.14101	6.61631e-56	5.15673e-55	yes	Na+/H+ antiporter [Lactobacillus casei BL23] [Lactobacillus casei]	-	-	-	-	-	-	-
LGG_RS00215	--	-1.48862	1.1426	Translation	10	3.5	3.62	1.29	-1.48862	0.0546397	0.0730746	no	69	96.5	12.2	26.935	1.1426	4.16982e-09	1.10352e-08	yes	Conserved protein [Lactobacillus rhamnosus GG] [Lactobacillus rhamnosus]	-	-	-	-	-	-	-
LGG_RS13430	htrA	0.219538	-1.14528	Translation	2349	2595.5	340.47	396.43	0.219538	2.87206e-08	5.67593e-08	no	14065	3989	1029.78	465.565	-1.14528	0	0	yes	trypsin [Lactobacillus rhamnosus LMS2-1] [Lactobacillus rhamnosus]	Environmental Information Processing	Signal transduction	ko02020//Two-component system	K04771	-	GO:0008233//peptidase activity;GO:0003824//catalytic activity;GO:0004175//endopeptidase activity;GO:0016787//hydrolase activity;GO:0070011//peptidase activity, acting on L-amino acid peptides	GO:0043170//macromolecule metabolic process;GO:0019538//protein metabolic process;GO:0071704//organic substance metabolic process;GO:0044238//primary metabolic process;GO:0008152//metabolic process
LGG_RS09070	--	0.736207	1.75406	Translation	506	803	186.5	310.67	0.736207	5.53554e-24	1.68582e-23	no	194	408.5	34.86	117.585	1.75406	9.73155e-61	8.0491e-60	yes	Conserved protein [Lactobacillus rhamnosus GG] [Lactobacillus rhamnosus]	-	-	-	-	-	-	-
LGG_RS00945	ackA	0.120487	1.01695	Translation	701	723	113.89	123.81	0.120487	0.0843114	0.110182	no	3432	4340	280.86	568.36	1.01695	1.09244e-219	2.38404e-218	yes	Acetate kinase [Lactobacillus rhamnosus HN001] [Lactobacillus rhamnosus]	Metabolism;Metabolism;Metabolism;Metabolism;Metabolism;Metabolism;Metabolism;Metabolism	Global and overview maps;Global and overview maps;Global and overview maps;Carbohydrate metabolism;Carbohydrate metabolism;Energy metabolism;Energy metabolism;Metabolism of other amino acids	ko01100//Metabolic pathways;ko01120//Microbial metabolism in diverse environments;ko01200//Carbon metabolism;ko00620//Pyruvate metabolism;ko00640//Propanoate metabolism;ko00720//Carbon fixation pathways in prokaryotes;ko00680//Methane metabolism;ko00430//Taurine and hypotaurine metabolism	K00925;K00925;K00925;K00925;K00925;K00925;K00925;K00925	-	-	-
LGG_RS14305	--	0	12.3759	Translation	0	0	0.001	0.001	0	1	1	notest	0	6.115	0.001	5.315	12.3759	0.00686137	0.0112976	yes	Adenine specific DNA methylase Mod [Lactobacillus rhamnosus GG] [Lactobacillus rhamnosus]	-	-	-	-	-	-	-
[truncated: 1,868 more rows]
